# Supplementary material for: Transcriptome-Wide Analysis of Core Transcription Factors Associated with Defense Responses in Autotetraploid versus Diploid Rice under Saline Stress and Recovery
Source: Int J Mol Sci. 2023 Nov 5;24(21):15982. doi: 10.3390/ijms242115982 (PMC10650042; doi:10.3390/ijms242115982)
Supplement: Supplementary file 1 [file ijms-24-15982-s001.zip]

Archive with 10 entries (10 files):
- ijms-2631516-Figure S1-S3.pdf
- ijms-2631516-Supplementary Table S1.xlsx
- ijms-2631516-Supplementary Table S2.xlsx
- ijms-2631516-Supplementary Table S3.xlsx
- ijms-2631516-Supplementary Table S4.xlsx
- ijms-2631516-Supplementary Table S5.xlsx
- ijms-2631516-Supplementary Table S6.xlsx
- ijms-2631516-Supplementary Table S7.xlsx
- ijms-2631516-Supplementary Table S8.xlsx
- ijms-2631516-Supplementary Table S9.xlsx
