# Supplementary material for: Transcriptome-Wide Analysis of Core Transcription Factors Associated with Defense Responses in Autotetraploid versus Diploid Rice under Saline Stress and Recovery
Source: Int J Mol Sci. 2023 Nov 5;24(21):15982. doi: 10.3390/ijms242115982 (PMC10650042; doi:10.3390/ijms242115982)
Supplement: Supplementary file 1 [file ijms-24-15982-s001.zip › ijms-2631516-Supplementary Table S1.xlsx]

## Sheet: Sheet1
Table S1. Primers for qRT-PCR used in this study.
ID	Locus_ID	Gene Symbol	TF Family	Fprimer	Rprimer
LOC_Os02g43330	Os02g0649300	Oshox24	HD-ZIP	GACCATCACCTAGACTACTTGG	ACCCAATACAACACGTACTCAT
LOC_Os04g52090	Os04g0610400	OsAP2-39	ERF	AGCGACGTGTAATAGTAAGAGG	AAGGACACGATCTATGTACACC
LOC_Os03g60560	Os03g0820300	OsZFP182	C2H2	GGTGTTGCTGGAGTTGTTC	GACACACACTGCGTCAGTTC
LOC_Os01g53220	Os01g0733200	OsHsfC1b	HSF	AAATCTTAGCGAGGAAAAAGCG	TCGTGTAATTCGCAAGTATCCT
LOC_Os02g52780	Os02g0766700	OsbZIP23	bZIP	GACATGATGTGCTTCGGTG	GAACTCCTCCAGCGTGATC
LOC_Os04g43680	Os04g0517100	OsMYB4	MYB	GTGAAGCAAAGCTAAAATGGGT	GGGGGATCAGATCAGATAAGTC
LOC_Os06g06360	Os06g0158100	OsWRKY93	WRKY	CTACTTCTCCATGGAGCACTC	TCTCTGTATTGGCCGTACATG
