# Supplementary material for: Transcriptome-Wide Analysis of Core Transcription Factors Associated with Defense Responses in Autotetraploid versus Diploid Rice under Saline Stress and Recovery
Source: Int J Mol Sci. 2023 Nov 5;24(21):15982. doi: 10.3390/ijms242115982 (PMC10650042; doi:10.3390/ijms242115982)
Supplement: Supplementary file 1 [file ijms-24-15982-s001.zip › ijms-2631516-Supplementary Table S2.xlsx]

## Sheet: TF family list
Table S2. List of TF families and TF genes expression numbers in GFD-T and GFD-D derived from transcriptome profile under NaCl stress.
No.	GFD-T					GFD-D
	Family	T0	T1	T2	RT	Family	D0	D1	D2	RD
1	bHLH	102	106	101	98	bHLH	103	104	97	91
2	WRKY	84	82	82	78	ERF	74	83	81	77
3	ERF	82	84	78	75	WRKY	80	77	76	77
4	MYB*	81	81	83	79	bZIP	81	82	81	78
5	bZIP	81	82	77	80	MYB	78	80	79	72
6	NAC	78	77	82	75	NAC	80	75	77	77
7	C2H2	73	72	70	71	C2H2	71	72	74	64
8	MYB_related*	45	45	45	45	MYB_related	46	47	44	46
9	FAR1	39	38	46	39	G2-like	41	40	40	39
10	G2-like	40	40	40	40	FAR1	39	38	39	38
11	C3H	38	38	38	36	HD-ZIP	39	37	38	37
12	HD-ZIP	38	37	38	36	C3H	38	39	36	38
13	GRAS	35	36	38	34	GRAS	36	36	36	37
14	Trihelix	27	26	27	27	Trihelix	29	26	27	27
15	Dof	24	26	25	25	Dof	25	25	25	24
16	B3	24	24	25	24	B3	27	26	23	22
17	ARF	24	23	24	24	ARF	23	24	24	23
18	TALE	23	23	23	23	TALE	24	23	23	23
19	HSF	23	24	22	23	HSF	23	23	22	22
20	GATA	23	23	23	23	GATA	22	22	20	18
21	SBP	17	18	17	18	LBD	17	18	17	16
22	MIKC_MADS	18	17	19	16	SBP	17	19	17	13
23	LBD	17	16	17	14	MIKC_MADS	16	17	16	14
24	TCP	17	15	16	15	CO-like	15	15	15	15
25	CO-like	15	15	15	15	TCP	14	16	14	15
26	ZF-HD	11	12	12	12	ZF-HD	13	13	10	9
27	AP2	13	10	10	12	AP2	10	13	10	10
28	GeBP	11	11	12	10	GeBP	10	10	10	10
29	GRF	9	11	10	10	DBB	10	10	10	10
30	DBB	10	10	10	10	GRF	11	12	8	7
31	NF-YA	10	9	10	9	NF-YA	10	10	10	8
32	HB-other	10	9	9	10	HB-other	9	9	9	10
33	Nin-like	9	9	9	9	NF-YB	9	9	9	7
34	NF-YB	8	9	8	8	NF-YC	8	8	9	8
35	NF-YC	8	8	8	8	Nin-like	8	8	9	7
36	CPP	8	8	8	8	CPP	8	8	8	8
37	E2F/DP	7	7	8	7	E2F/DP	7	8	7	6
38	YABBY	7	7	7	7	YABBY	7	7	8	5
39	M-type_MADS	8	6	8	6	M-type_MADS	7	5	6	8
40	CAMTA	6	6	6	6	CAMTA	6	6	6	6
41	LSD	6	6	6	6	LSD	6	6	6	6
42	EIL	6	6	7	5	ARR-B	6	6	6	6
43	ARR-B	6	6	6	5	EIL	5	6	6	5
44	BES1	5	5	5	5	BES1	5	5	5	5
45	SRS	5	5	5	4	SRS	4	5	5	5
46	RAV	4	4	4	4	RAV	4	4	4	4
47	WOX	3	3	3	3	WOX	3	3	3	4
48	BBR-BPC	3	3	3	3	BBR-BPC	3	3	3	3
49	NF-X1	2	2	2	2	NF-X1	2	2	2	2
50	S1Fa-like	2	2	2	2	S1Fa-like	2	2	2	2
51	VOZ	2	2	2	2	VOZ	2	2	2	2
52	Whirly	2	2	2	2	Whirly	2	2	2	2
53	HB-PHD	1	1	1	1	HB-PHD	1	1	1	1
54	HRT-like	1	1	1	1	HRT-like	1	1	1	1
55	STAT	1	1	1	1	STAT	1	1	1	1
56	LFY	0	1	0	0	LFY	1	1	0	0
Total number of unigenes		1246	1244	1250	1205		1233	1244	1213	1165
		1342					1347
* indicates that there are duplicate genes between TF families.

## Sheet: TF gene list
D0			D1			D2			RD			T0			T1			T2			RT
ID		Family	ID		Family	ID		Family	ID		Family	ID		Family	ID		Family	ID		Family	ID		Family
LOC_Os02g40070	Os02g0614300	AP2	LOC_Os01g67410	Os01g0899800	AP2	LOC_Os01g67410	Os01g0899800	AP2	LOC_Os02g40070	Os02g0614300	AP2	LOC_Os01g67410	Os01g0899800	AP2	LOC_Os02g40070	Os02g0614300	AP2	LOC_Os02g40070	Os02g0614300	AP2	LOC_Os01g67410	Os01g0899800	AP2
LOC_Os03g56050	Os03g0770700	AP2	LOC_Os02g40070	Os02g0614300	AP2	LOC_Os02g40070	Os02g0614300	AP2	LOC_Os03g56050	Os03g0770700	AP2	LOC_Os02g40070	Os02g0614300	AP2	LOC_Os03g56050	Os03g0770700	AP2	LOC_Os03g56050	Os03g0770700	AP2	LOC_Os02g40070	Os02g0614300	AP2
LOC_Os03g60430	Os03g0818800	AP2	LOC_Os03g56050	Os03g0770700	AP2	LOC_Os03g56050	Os03g0770700	AP2	LOC_Os03g60430	Os03g0818800	AP2	LOC_Os03g19900	Os03g0313100	AP2	LOC_Os03g60430	Os03g0818800	AP2	LOC_Os03g60430	Os03g0818800	AP2	LOC_Os03g56050	Os03g0770700	AP2
LOC_Os04g42570	Os04g0504500	AP2	LOC_Os03g60430	Os03g0818800	AP2	LOC_Os03g60430	Os03g0818800	AP2	LOC_Os04g42570	Os04g0504500	AP2	LOC_Os03g56050	Os03g0770700	AP2	LOC_Os04g55560	Os04g0649100	AP2	LOC_Os04g42570	Os04g0504500	AP2	LOC_Os03g60430	Os03g0818800	AP2
LOC_Os04g55560	Os04g0649100	AP2	LOC_Os04g42570	Os04g0504500	AP2	LOC_Os04g42570	Os04g0504500	AP2	LOC_Os04g55560	Os04g0649100	AP2	LOC_Os03g60430	Os03g0818800	AP2	LOC_Os04g55970	Os04g0653600	AP2	LOC_Os04g55560	Os04g0649100	AP2	LOC_Os04g55560	Os04g0649100	AP2
LOC_Os04g55970	Os04g0653600	AP2	LOC_Os04g55560	Os04g0649100	AP2	LOC_Os04g55560	Os04g0649100	AP2	LOC_Os04g55970	Os04g0653600	AP2	LOC_Os04g42570	Os04g0504500	AP2	LOC_Os05g03040	Os05g0121600	AP2	LOC_Os04g55970	Os04g0653600	AP2	LOC_Os04g55970	Os04g0653600	AP2
LOC_Os05g03040	Os05g0121600	AP2	LOC_Os04g55970	Os04g0653600	AP2	LOC_Os04g55970	Os04g0653600	AP2	LOC_Os05g03040	Os05g0121600	AP2	LOC_Os04g55560	Os04g0649100	AP2	LOC_Os06g43220	Os06g0639200	AP2	LOC_Os05g03040	Os05g0121600	AP2	LOC_Os05g03040	Os05g0121600	AP2
LOC_Os06g43220	Os06g0639200	AP2	LOC_Os05g03040	Os05g0121600	AP2	LOC_Os05g03040	Os05g0121600	AP2	LOC_Os07g13170	Os07g0235800	AP2	LOC_Os04g55970	Os04g0653600	AP2	LOC_Os07g13170	Os07g0235800	AP2	LOC_Os07g13170	Os07g0235800	AP2	LOC_Os06g43220	Os06g0639200	AP2
LOC_Os07g13170	Os07g0235800	AP2	LOC_Os06g43220	Os06g0639200	AP2	LOC_Os07g13170	Os07g0235800	AP2	LOC_Os11g03540	Os11g0129700	AP2	LOC_Os05g03040	Os05g0121600	AP2	LOC_Os11g03540	Os11g0129700	AP2	LOC_Os11g03540	Os11g0129700	AP2	LOC_Os07g13170	Os07g0235800	AP2
LOC_Os12g03290	Os12g0126300	AP2	LOC_Os07g13170	Os07g0235800	AP2	LOC_Os11g19060	Os11g0295900	AP2	LOC_Os11g19060	Os11g0295900	AP2	LOC_Os07g13170	Os07g0235800	AP2	LOC_Os12g03290	Os12g0126300	AP2	LOC_Os11g19060	Os11g0295900	AP2	LOC_Os11g03540	Os11g0129700	AP2
LOC_Os01g13520	Os01g0236300	ARF	LOC_Os11g03540	Os11g0129700	AP2	LOC_Os01g13520	Os01g0236300	ARF	LOC_Os01g13520	Os01g0236300	ARF	LOC_Os11g03540	Os11g0129700	AP2	LOC_Os01g13520	Os01g0236300	ARF	LOC_Os01g13520	Os01g0236300	ARF	LOC_Os11g19060	Os11g0295900	AP2
LOC_Os01g48060	Os01g0670800	ARF	LOC_Os11g19060	Os11g0295900	AP2	LOC_Os01g48060	Os01g0670800	ARF	LOC_Os01g48060	Os01g0670800	ARF	LOC_Os11g19060	Os11g0295900	AP2	LOC_Os01g48060	Os01g0670800	ARF	LOC_Os01g48060	Os01g0670800	ARF	LOC_Os12g03290	Os12g0126300	AP2
LOC_Os01g54990	Os01g0753500	ARF	LOC_Os12g03290	Os12g0126300	AP2	LOC_Os01g54990	Os01g0753500	ARF	LOC_Os01g54990	Os01g0753500	ARF	LOC_Os12g03290	Os12g0126300	AP2	LOC_Os01g54990	Os01g0753500	ARF	LOC_Os01g54990	Os01g0753500	ARF	LOC_Os01g13520	Os01g0236300	ARF
LOC_Os01g70270	Os01g0927600	ARF	LOC_Os01g13520	Os01g0236300	ARF	LOC_Os01g70270	Os01g0927600	ARF	LOC_Os01g70270	Os01g0927600	ARF	LOC_Os01g13520	Os01g0236300	ARF	LOC_Os01g70270	Os01g0927600	ARF	LOC_Os01g70270	Os01g0927600	ARF	LOC_Os01g48060	Os01g0670800	ARF
LOC_Os02g04810	Os02g0141100	ARF	LOC_Os01g48060	Os01g0670800	ARF	LOC_Os02g04810	Os02g0141100	ARF	LOC_Os02g04810	Os02g0141100	ARF	LOC_Os01g48060	Os01g0670800	ARF	LOC_Os02g04810	Os02g0141100	ARF	LOC_Os02g04810	Os02g0141100	ARF	LOC_Os01g54990	Os01g0753500	ARF
LOC_Os02g06910	Os02g0164900	ARF	LOC_Os01g54990	Os01g0753500	ARF	LOC_Os02g06910	Os02g0164900	ARF	LOC_Os02g06910	Os02g0164900	ARF	LOC_Os01g54990	Os01g0753500	ARF	LOC_Os02g06910	Os02g0164900	ARF	LOC_Os02g06910	Os02g0164900	ARF	LOC_Os01g70270	Os01g0927600	ARF
LOC_Os02g35140	Os02g0557200	ARF	LOC_Os01g70270	Os01g0927600	ARF	LOC_Os02g35140	Os02g0557200	ARF	LOC_Os02g35140	Os02g0557200	ARF	LOC_Os01g70270	Os01g0927600	ARF	LOC_Os02g35140	Os02g0557200	ARF	LOC_Os02g35140	Os02g0557200	ARF	LOC_Os02g04810	Os02g0141100	ARF
LOC_Os02g41800	Os02g0628600	ARF	LOC_Os02g04810	Os02g0141100	ARF	LOC_Os02g41800	Os02g0628600	ARF	LOC_Os02g41800	Os02g0628600	ARF	LOC_Os02g04810	Os02g0141100	ARF	LOC_Os02g41800	Os02g0628600	ARF	LOC_Os02g41800	Os02g0628600	ARF	LOC_Os02g06910	Os02g0164900	ARF
LOC_Os04g36054	Os04g0442000	ARF	LOC_Os02g06910	Os02g0164900	ARF	LOC_Os04g36054	Os04g0442000	ARF	LOC_Os04g36054	Os04g0442000	ARF	LOC_Os02g06910	Os02g0164900	ARF	LOC_Os04g36054	Os04g0442000	ARF	LOC_Os04g36054	Os04g0442000	ARF	LOC_Os02g35140	Os02g0557200	ARF
LOC_Os04g43910	Os04g0519700	ARF	LOC_Os02g35140	Os02g0557200	ARF	LOC_Os04g43910	Os04g0519700	ARF	LOC_Os04g43910	Os04g0519700	ARF	LOC_Os02g35140	Os02g0557200	ARF	LOC_Os04g43910	Os04g0519700	ARF	LOC_Os04g43910	Os04g0519700	ARF	LOC_Os02g41800	Os02g0628600	ARF
LOC_Os04g56850	Os04g0664400	ARF	LOC_Os02g41800	Os02g0628600	ARF	LOC_Os04g56850	Os04g0664400	ARF	LOC_Os04g56850	Os04g0664400	ARF	LOC_Os02g41800	Os02g0628600	ARF	LOC_Os04g56850	Os04g0664400	ARF	LOC_Os04g56850	Os04g0664400	ARF	LOC_Os04g36054	Os04g0442000	ARF
LOC_Os04g57610	Os04g0671900	ARF	LOC_Os04g36054	Os04g0442000	ARF	LOC_Os04g57610	Os04g0671900	ARF	LOC_Os04g57610	Os04g0671900	ARF	LOC_Os04g36054	Os04g0442000	ARF	LOC_Os04g57610	Os04g0671900	ARF	LOC_Os04g57610	Os04g0671900	ARF	LOC_Os04g43910	Os04g0519700	ARF
LOC_Os05g43920	Os05g0515400	ARF	LOC_Os04g43910	Os04g0519700	ARF	LOC_Os04g59430	Os04g0690600	ARF	LOC_Os05g43920	Os05g0515400	ARF	LOC_Os04g43910	Os04g0519700	ARF	LOC_Os05g43920	Os05g0515400	ARF	LOC_Os04g59430	Os04g0690600	ARF	LOC_Os04g56850	Os04g0664400	ARF
LOC_Os05g48870	Os05g0563400	ARF	LOC_Os04g56850	Os04g0664400	ARF	LOC_Os05g43920	Os05g0515400	ARF	LOC_Os05g48870	Os05g0563400	ARF	LOC_Os04g56850	Os04g0664400	ARF	LOC_Os05g48870	Os05g0563400	ARF	LOC_Os05g43920	Os05g0515400	ARF	LOC_Os04g57610	Os04g0671900	ARF
LOC_Os06g09660	Os06g0196700	ARF	LOC_Os04g57610	Os04g0671900	ARF	LOC_Os05g48870	Os05g0563400	ARF	LOC_Os06g09660	Os06g0196700	ARF	LOC_Os04g57610	Os04g0671900	ARF	LOC_Os06g09660	Os06g0196700	ARF	LOC_Os05g48870	Os05g0563400	ARF	LOC_Os04g59430	Os04g0690600	ARF
LOC_Os06g46410	Os06g0677800	ARF	LOC_Os04g59430	Os04g0690600	ARF	LOC_Os06g09660	Os06g0196700	ARF	LOC_Os06g46410	Os06g0677800	ARF	LOC_Os04g59430	Os04g0690600	ARF	LOC_Os06g46410	Os06g0677800	ARF	LOC_Os06g09660	Os06g0196700	ARF	LOC_Os05g43920	Os05g0515400	ARF
LOC_Os06g47150	Os06g0685700	ARF	LOC_Os05g43920	Os05g0515400	ARF	LOC_Os06g46410	Os06g0677800	ARF	LOC_Os06g47150	Os06g0685700	ARF	LOC_Os05g43920	Os05g0515400	ARF	LOC_Os06g47150	Os06g0685700	ARF	LOC_Os06g46410	Os06g0677800	ARF	LOC_Os05g48870	Os05g0563400	ARF
LOC_Os06g48950	Os06g0702600	ARF	LOC_Os05g48870	Os05g0563400	ARF	LOC_Os06g47150	Os06g0685700	ARF	LOC_Os06g48950	Os06g0702600	ARF	LOC_Os05g48870	Os05g0563400	ARF	LOC_Os06g48950	Os06g0702600	ARF	LOC_Os06g47150	Os06g0685700	ARF	LOC_Os06g09660	Os06g0196700	ARF
LOC_Os08g40900	Os08g0520550	ARF	LOC_Os06g09660	Os06g0196700	ARF	LOC_Os06g48950	Os06g0702600	ARF	LOC_Os08g40900	Os08g0520550	ARF	LOC_Os06g09660	Os06g0196700	ARF	LOC_Os08g40900	Os08g0520550	ARF	LOC_Os06g48950	Os06g0702600	ARF	LOC_Os06g46410	Os06g0677800	ARF
LOC_Os10g33940	Os10g0479900	ARF	LOC_Os06g46410	Os06g0677800	ARF	LOC_Os08g40900	Os08g0520550	ARF	LOC_Os10g33940	Os10g0479900	ARF	LOC_Os06g46410	Os06g0677800	ARF	LOC_Os10g33940	Os10g0479900	ARF	LOC_Os08g40900	Os08g0520550	ARF	LOC_Os06g47150	Os06g0685700	ARF
LOC_Os11g32110	Os11g0523800	ARF	LOC_Os06g47150	Os06g0685700	ARF	LOC_Os10g33940	Os10g0479900	ARF	LOC_Os11g32110	Os11g0523800	ARF	LOC_Os06g47150	Os06g0685700	ARF	LOC_Os11g32110	Os11g0523800	ARF	LOC_Os10g33940	Os10g0479900	ARF	LOC_Os06g48950	Os06g0702600	ARF
LOC_Os12g29520	Os12g0479400	ARF	LOC_Os06g48950	Os06g0702600	ARF	LOC_Os11g32110	Os11g0523800	ARF	LOC_Os12g29520	Os12g0479400	ARF	LOC_Os06g48950	Os06g0702600	ARF	LOC_Os12g29520	Os12g0479400	ARF	LOC_Os11g32110	Os11g0523800	ARF	LOC_Os08g40900	Os08g0520550	ARF
LOC_Os12g41950	Os12g0613700	ARF	LOC_Os08g40900	Os08g0520550	ARF	LOC_Os12g29520	Os12g0479400	ARF	LOC_Os12g41950	Os12g0613700	ARF	LOC_Os08g40900	Os08g0520550	ARF	LOC_Os12g41950	Os12g0613700	ARF	LOC_Os12g29520	Os12g0479400	ARF	LOC_Os10g33940	Os10g0479900	ARF
LOC_Os01g67770	Os01g0904700	ARR-B	LOC_Os10g33940	Os10g0479900	ARF	LOC_Os12g41950	Os12g0613700	ARF	LOC_Os01g67770	Os01g0904700	ARR-B	LOC_Os10g33940	Os10g0479900	ARF	LOC_Os01g67770	Os01g0904700	ARR-B	LOC_Os12g41950	Os12g0613700	ARF	LOC_Os11g32110	Os11g0523800	ARF
LOC_Os02g08500	Os02g0182100	ARR-B	LOC_Os11g32110	Os11g0523800	ARF	LOC_Os01g67770	Os01g0904700	ARR-B	LOC_Os02g08500	Os02g0182100	ARR-B	LOC_Os11g32110	Os11g0523800	ARF	LOC_Os02g08500	Os02g0182100	ARR-B	LOC_Os01g67770	Os01g0904700	ARR-B	LOC_Os12g29520	Os12g0479400	ARF
LOC_Os02g55320	Os02g0796500	ARR-B	LOC_Os12g29520	Os12g0479400	ARF	LOC_Os02g08500	Os02g0182100	ARR-B	LOC_Os02g55320	Os02g0796500	ARR-B	LOC_Os12g29520	Os12g0479400	ARF	LOC_Os02g55320	Os02g0796500	ARR-B	LOC_Os02g08500	Os02g0182100	ARR-B	LOC_Os12g41950	Os12g0613700	ARF
LOC_Os03g12350	Os03g0224200	ARR-B	LOC_Os12g41950	Os12g0613700	ARF	LOC_Os02g55320	Os02g0796500	ARR-B	LOC_Os03g12350	Os03g0224200	ARR-B	LOC_Os12g41950	Os12g0613700	ARF	LOC_Os03g12350	Os03g0224200	ARR-B	LOC_Os02g55320	Os02g0796500	ARR-B	LOC_Os01g67770	Os01g0904700	ARR-B
LOC_Os04g28160	Os04g0349100	ARR-B	LOC_Os01g67770	Os01g0904700	ARR-B	LOC_Os03g12350	Os03g0224200	ARR-B	LOC_Os04g28160	Os04g0349100	ARR-B	LOC_Os01g67770	Os01g0904700	ARR-B	LOC_Os04g28160	Os04g0349100	ARR-B	LOC_Os03g12350	Os03g0224200	ARR-B	LOC_Os02g08500	Os02g0182100	ARR-B
LOC_Os06g08440	Os06g0183100	ARR-B	LOC_Os02g08500	Os02g0182100	ARR-B	LOC_Os04g28160	Os04g0349100	ARR-B	LOC_Os06g08440	Os06g0183100	ARR-B	LOC_Os02g08500	Os02g0182100	ARR-B	LOC_Os06g08440	Os06g0183100	ARR-B	LOC_Os04g28160	Os04g0349100	ARR-B	LOC_Os02g55320	Os02g0796500	ARR-B
LOC_Os01g13300	Os01g0234100	B3	LOC_Os02g55320	Os02g0796500	ARR-B	LOC_Os06g08440	Os06g0183100	ARR-B	LOC_Os01g13300	Os01g0234100	B3	LOC_Os02g55320	Os02g0796500	ARR-B	LOC_Os01g13300	Os01g0234100	B3	LOC_Os06g08440	Os06g0183100	ARR-B	LOC_Os03g12350	Os03g0224200	ARR-B
LOC_Os01g52514	Os01g0723500	B3	LOC_Os03g12350	Os03g0224200	ARR-B	LOC_Os01g13300	Os01g0234100	B3	LOC_Os01g52514	Os01g0723500	B3	LOC_Os03g12350	Os03g0224200	ARR-B	LOC_Os01g52514	Os01g0723500	B3	LOC_Os01g13300	Os01g0234100	B3	LOC_Os06g08440	Os06g0183100	ARR-B
LOC_Os01g52540	Os01g0723700	B3	LOC_Os04g28160	Os04g0349100	ARR-B	LOC_Os01g52514	Os01g0723500	B3	LOC_Os01g52540	Os01g0723700	B3	LOC_Os04g28160	Os04g0349100	ARR-B	LOC_Os01g52540	Os01g0723700	B3	LOC_Os01g52514	Os01g0723500	B3	LOC_Os01g13300	Os01g0234100	B3
LOC_Os02g38470	Os02g0598200	B3	LOC_Os06g08440	Os06g0183100	ARR-B	LOC_Os01g52540	Os01g0723700	B3	LOC_Os02g38470	Os02g0598200	B3	LOC_Os06g08440	Os06g0183100	ARR-B	LOC_Os02g38470	Os02g0598200	B3	LOC_Os01g52540	Os01g0723700	B3	LOC_Os01g52514	Os01g0723500	B3
LOC_Os02g45850	Os02g0683500	B3	LOC_Os01g13300	Os01g0234100	B3	LOC_Os02g38470	Os02g0598200	B3	LOC_Os02g45850	Os02g0683500	B3	LOC_Os01g13300	Os01g0234100	B3	LOC_Os02g45850	Os02g0683500	B3	LOC_Os02g38470	Os02g0598200	B3	LOC_Os01g52540	Os01g0723700	B3
LOC_Os03g02900	Os03g0120900	B3	LOC_Os01g52514	Os01g0723500	B3	LOC_Os02g45850	Os02g0683500	B3	LOC_Os03g02900	Os03g0120900	B3	LOC_Os01g52514	Os01g0723500	B3	LOC_Os03g02900	Os03g0120900	B3	LOC_Os02g45850	Os02g0683500	B3	LOC_Os02g38470	Os02g0598200	B3
LOC_Os03g06850	Os03g0164300	B3	LOC_Os01g52540	Os01g0723700	B3	LOC_Os03g02900	Os03g0120900	B3	LOC_Os03g06850	Os03g0164300	B3	LOC_Os01g52540	Os01g0723700	B3	LOC_Os03g06850	Os03g0164300	B3	LOC_Os03g02900	Os03g0120900	B3	LOC_Os02g45850	Os02g0683500	B3
LOC_Os03g08620	Os03g0184500	B3	LOC_Os02g38470	Os02g0598200	B3	LOC_Os03g06850	Os03g0164300	B3	LOC_Os03g42230	Os03g0619600	B3	LOC_Os02g38470	Os02g0598200	B3	LOC_Os03g08620	Os03g0184500	B3	LOC_Os03g06850	Os03g0164300	B3	LOC_Os03g02900	Os03g0120900	B3
LOC_Os03g42230	Os03g0619600	B3	LOC_Os02g45850	Os02g0683500	B3	LOC_Os03g42230	Os03g0619600	B3	LOC_Os03g42240	Os03g0619800	B3	LOC_Os02g45850	Os02g0683500	B3	LOC_Os03g42230	Os03g0619600	B3	LOC_Os03g42230	Os03g0619600	B3	LOC_Os03g06850	Os03g0164300	B3
LOC_Os03g42240	Os03g0619800	B3	LOC_Os03g02900	Os03g0120900	B3	LOC_Os03g42240	Os03g0619800	B3	LOC_Os03g42280	Os03g0620400	B3	LOC_Os03g02900	Os03g0120900	B3	LOC_Os03g42240	Os03g0619800	B3	LOC_Os03g42240	Os03g0619800	B3	LOC_Os03g08620	Os03g0184500	B3
LOC_Os03g42280	Os03g0620400	B3	LOC_Os03g06850	Os03g0164300	B3	LOC_Os03g42280	Os03g0620400	B3	LOC_Os04g49230	Os04g0581400	B3	LOC_Os03g06850	Os03g0164300	B3	LOC_Os03g42280	Os03g0620400	B3	LOC_Os03g42280	Os03g0620400	B3	LOC_Os03g42230	Os03g0619600	B3
LOC_Os03g42370	Os03g0621650	B3	LOC_Os03g08620	Os03g0184500	B3	LOC_Os03g42370	Os03g0621650	B3	LOC_Os05g40280	Os05g0481400	B3	LOC_Os03g08620	Os03g0184500	B3	LOC_Os03g42370	Os03g0621650	B3	LOC_Os03g42370	Os03g0621650	B3	LOC_Os03g42240	Os03g0619800	B3
LOC_Os03g42420	Os03g0622100	B3	LOC_Os03g42230	Os03g0619600	B3	LOC_Os04g49230	Os04g0581400	B3	LOC_Os06g01860	Os06g0107800	B3	LOC_Os03g42230	Os03g0619600	B3	LOC_Os04g31730	Os04g0386900	B3	LOC_Os03g42420	Os03g0622100	B3	LOC_Os03g42280	Os03g0620400	B3
LOC_Os04g31730	Os04g0386900	B3	LOC_Os03g42240	Os03g0619800	B3	LOC_Os05g40280	Os05g0481400	B3	LOC_Os07g17230	Os07g0273700	B3	LOC_Os03g42240	Os03g0619800	B3	LOC_Os04g49230	Os04g0581400	B3	LOC_Os04g49230	Os04g0581400	B3	LOC_Os04g31730	Os04g0386900	B3
LOC_Os04g49230	Os04g0581400	B3	LOC_Os03g42280	Os03g0620400	B3	LOC_Os07g17230	Os07g0273700	B3	LOC_Os07g37610	Os07g0563350	B3	LOC_Os03g42280	Os03g0620400	B3	LOC_Os05g40280	Os05g0481400	B3	LOC_Os05g40280	Os05g0481400	B3	LOC_Os04g49230	Os04g0581400	B3
LOC_Os05g40280	Os05g0481400	B3	LOC_Os03g42370	Os03g0621650	B3	LOC_Os07g37610	Os07g0563350	B3	LOC_Os07g48200	Os07g0679700	B3	LOC_Os03g42370	Os03g0621650	B3	LOC_Os07g17230	Os07g0273700	B3	LOC_Os07g17230	Os07g0273700	B3	LOC_Os05g40280	Os05g0481400	B3
LOC_Os06g01860	Os06g0107800	B3	LOC_Os04g31730	Os04g0386900	B3	LOC_Os07g48200	Os07g0679700	B3	LOC_Os08g01090	Os08g0101000	B3	LOC_Os04g49230	Os04g0581400	B3	LOC_Os07g37610	Os07g0563350	B3	LOC_Os07g37610	Os07g0563350	B3	LOC_Os06g01860	Os06g0107800	B3
LOC_Os07g17230	Os07g0273700	B3	LOC_Os04g49230	Os04g0581400	B3	LOC_Os08g01090	Os08g0101000	B3	LOC_Os08g06120	Os08g0157700	B3	LOC_Os05g40280	Os05g0481400	B3	LOC_Os07g48200	Os07g0679700	B3	LOC_Os07g48200	Os07g0679700	B3	LOC_Os07g17230	Os07g0273700	B3
LOC_Os07g37610	Os07g0563350	B3	LOC_Os05g40280	Os05g0481400	B3	LOC_Os08g06120	Os08g0157700	B3	LOC_Os08g23470	Os08g0324300	B3	LOC_Os06g01860	Os06g0107800	B3	LOC_Os08g01090	Os08g0101000	B3	LOC_Os08g01090	Os08g0101000	B3	LOC_Os07g37610	Os07g0563350	B3
LOC_Os07g48200	Os07g0679700	B3	LOC_Os07g17230	Os07g0273700	B3	LOC_Os08g23470	Os08g0324300	B3	LOC_Os08g23570	Os08g0325134	B3	LOC_Os07g17230	Os07g0273700	B3	LOC_Os08g23470	Os08g0324300	B3	LOC_Os08g06120	Os08g0157700	B3	LOC_Os07g48200	Os07g0679700	B3
LOC_Os08g01090	Os08g0101000	B3	LOC_Os07g37610	Os07g0563350	B3	LOC_Os10g17630	Os10g0323000	B3	LOC_Os10g17630	Os10g0323000	B3	LOC_Os07g37610	Os07g0563350	B3	LOC_Os10g17630	Os10g0323000	B3	LOC_Os08g23470	Os08g0324300	B3	LOC_Os08g01090	Os08g0101000	B3
LOC_Os08g06120	Os08g0157700	B3	LOC_Os07g48200	Os07g0679700	B3	LOC_Os10g39190	Os10g0537100	B3	LOC_Os11g09160	Os11g0197600	B3	LOC_Os07g48200	Os07g0679700	B3	LOC_Os11g09160	Os11g0197600	B3	LOC_Os08g23570	Os08g0325134	B3	LOC_Os08g06120	Os08g0157700	B3
LOC_Os08g23470	Os08g0324300	B3	LOC_Os08g01090	Os08g0101000	B3	LOC_Os11g09160	Os11g0197600	B3	LOC_Os06g04010	Os06g0130600	BBR-BPC	LOC_Os08g01090	Os08g0101000	B3	LOC_Os12g06080	Os12g0157000	B3	LOC_Os10g17630	Os10g0323000	B3	LOC_Os08g23470	Os08g0324300	B3
LOC_Os10g17630	Os10g0323000	B3	LOC_Os08g06120	Os08g0157700	B3	LOC_Os12g06080	Os12g0157000	B3	LOC_Os10g02509	Os10g0114500	BBR-BPC	LOC_Os08g06120	Os08g0157700	B3	LOC_Os12g40120	Os12g0592300	B3	LOC_Os11g09160	Os11g0197600	B3	LOC_Os10g17630	Os10g0323000	B3
LOC_Os10g39190	Os10g0537100	B3	LOC_Os08g23470	Os08g0324300	B3	LOC_Os06g04010	Os06g0130600	BBR-BPC	LOC_Os10g02584	Os10g0115200	BBR-BPC	LOC_Os08g23470	Os08g0324300	B3	LOC_Os06g04010	Os06g0130600	BBR-BPC	LOC_Os12g06080	Os12g0157000	B3	LOC_Os11g09160	Os11g0197600	B3
LOC_Os11g09160	Os11g0197600	B3	LOC_Os10g17630	Os10g0323000	B3	LOC_Os10g02509	Os10g0114500	BBR-BPC	LOC_Os01g10610	Os01g0203000	BES1	LOC_Os10g17630	Os10g0323000	B3	LOC_Os10g02509	Os10g0114500	BBR-BPC	LOC_Os12g40090	NA	B3	LOC_Os12g06080	Os12g0157000	B3
LOC_Os12g06080	Os12g0157000	B3	LOC_Os10g39190	Os10g0537100	B3	LOC_Os10g02584	Os10g0115200	BBR-BPC	LOC_Os02g03690	Os02g0129600	BES1	LOC_Os11g09160	Os11g0197600	B3	LOC_Os10g02584	Os10g0115200	BBR-BPC	LOC_Os06g04010	Os06g0130600	BBR-BPC	LOC_Os06g04010	Os06g0130600	BBR-BPC
LOC_Os06g04010	Os06g0130600	BBR-BPC	LOC_Os11g09160	Os11g0197600	B3	LOC_Os01g10610	Os01g0203000	BES1	LOC_Os02g13900	Os02g0233200	BES1	LOC_Os12g06080	Os12g0157000	B3	LOC_Os01g10610	Os01g0203000	BES1	LOC_Os10g02509	Os10g0114500	BBR-BPC	LOC_Os10g02509	Os10g0114500	BBR-BPC
LOC_Os10g02509	Os10g0114500	BBR-BPC	LOC_Os12g06080	Os12g0157000	B3	LOC_Os02g03690	Os02g0129600	BES1	LOC_Os06g35900	Os06g0552300	BES1	LOC_Os06g04010	Os06g0130600	BBR-BPC	LOC_Os02g03690	Os02g0129600	BES1	LOC_Os10g02584	Os10g0115200	BBR-BPC	LOC_Os10g02584	Os10g0115200	BBR-BPC
LOC_Os10g02584	Os10g0115200	BBR-BPC	LOC_Os12g40120	Os12g0592300	B3	LOC_Os02g13900	Os02g0233200	BES1	LOC_Os07g39220	Os07g0580500	BES1	LOC_Os10g02509	Os10g0114500	BBR-BPC	LOC_Os02g13900	Os02g0233200	BES1	LOC_Os01g10610	Os01g0203000	BES1	LOC_Os01g10610	Os01g0203000	BES1
LOC_Os01g10610	Os01g0203000	BES1	LOC_Os06g04010	Os06g0130600	BBR-BPC	LOC_Os06g35900	Os06g0552300	BES1	LOC_Os01g09850	Os01g0195066	C2H2	LOC_Os10g02584	Os10g0115200	BBR-BPC	LOC_Os06g35900	Os06g0552300	BES1	LOC_Os02g03690	Os02g0129600	BES1	LOC_Os02g03690	Os02g0129600	BES1
LOC_Os02g03690	Os02g0129600	BES1	LOC_Os10g02509	Os10g0114500	BBR-BPC	LOC_Os07g39220	Os07g0580500	BES1	LOC_Os01g39110	Os01g0572300	C2H2	LOC_Os01g10610	Os01g0203000	BES1	LOC_Os07g39220	Os07g0580500	BES1	LOC_Os02g13900	Os02g0233200	BES1	LOC_Os02g13900	Os02g0233200	BES1
LOC_Os02g13900	Os02g0233200	BES1	LOC_Os10g02584	Os10g0115200	BBR-BPC	LOC_Os01g09850	Os01g0195066	C2H2	LOC_Os01g57650	Os01g0785900	C2H2	LOC_Os02g03690	Os02g0129600	BES1	LOC_Os01g09850	Os01g0195066	C2H2	LOC_Os06g35900	Os06g0552300	BES1	LOC_Os06g35900	Os06g0552300	BES1
LOC_Os06g35900	Os06g0552300	BES1	LOC_Os01g10610	Os01g0203000	BES1	LOC_Os01g14010	Os01g0242200	C2H2	LOC_Os01g62130	Os01g0838600	C2H2	LOC_Os02g13900	Os02g0233200	BES1	LOC_Os01g14010	Os01g0242200	C2H2	LOC_Os07g39220	Os07g0580500	BES1	LOC_Os07g39220	Os07g0580500	BES1
LOC_Os07g39220	Os07g0580500	BES1	LOC_Os02g03690	Os02g0129600	BES1	LOC_Os01g39110	Os01g0572300	C2H2	LOC_Os01g62190	Os01g0839100	C2H2	LOC_Os06g35900	Os06g0552300	BES1	LOC_Os01g39110	Os01g0572300	C2H2	LOC_Os01g09850	Os01g0195066	C2H2	LOC_Os01g09850	Os01g0195066	C2H2
LOC_Os01g09850	Os01g0195066	C2H2	LOC_Os02g13900	Os02g0233200	BES1	LOC_Os01g57020	Os01g0778100	C2H2	LOC_Os01g63980	Os01g0859100	C2H2	LOC_Os07g39220	Os07g0580500	BES1	LOC_Os01g57650	Os01g0785900	C2H2	LOC_Os01g39110	Os01g0572300	C2H2	LOC_Os01g14010	Os01g0242200	C2H2
LOC_Os01g39110	Os01g0572300	C2H2	LOC_Os06g35900	Os06g0552300	BES1	LOC_Os01g57650	Os01g0785900	C2H2	LOC_Os01g65080	Os01g0871200	C2H2	LOC_Os01g09850	Os01g0195066	C2H2	LOC_Os01g62130	Os01g0838600	C2H2	LOC_Os01g57020	Os01g0778100	C2H2	LOC_Os01g39110	Os01g0572300	C2H2
LOC_Os01g57020	Os01g0778100	C2H2	LOC_Os07g39220	Os07g0580500	BES1	LOC_Os01g62130	Os01g0838600	C2H2	LOC_Os01g67970	Os01g0907400	C2H2	LOC_Os01g14010	Os01g0242200	C2H2	LOC_Os01g62190	Os01g0839100	C2H2	LOC_Os01g57650	Os01g0785900	C2H2	LOC_Os01g57650	Os01g0785900	C2H2
LOC_Os01g57650	Os01g0785900	C2H2	LOC_Os01g09850	Os01g0195066	C2H2	LOC_Os01g62190	Os01g0839100	C2H2	LOC_Os01g68160	Os01g0909500	C2H2	LOC_Os01g39110	Os01g0572300	C2H2	LOC_Os01g63980	Os01g0859100	C2H2	LOC_Os01g62130	Os01g0838600	C2H2	LOC_Os01g62130	Os01g0838600	C2H2
LOC_Os01g62130	Os01g0838600	C2H2	LOC_Os01g14010	Os01g0242200	C2H2	LOC_Os01g63980	Os01g0859100	C2H2	LOC_Os02g02424	Os02g0116000	C2H2	LOC_Os01g57650	Os01g0785900	C2H2	LOC_Os01g65080	Os01g0871200	C2H2	LOC_Os01g62190	Os01g0839100	C2H2	LOC_Os01g62190	Os01g0839100	C2H2
LOC_Os01g62190	Os01g0839100	C2H2	LOC_Os01g39110	Os01g0572300	C2H2	LOC_Os01g65080	Os01g0871200	C2H2	LOC_Os02g31890	Os02g0518500	C2H2	LOC_Os01g62130	Os01g0838600	C2H2	LOC_Os01g67970	Os01g0907400	C2H2	LOC_Os01g63980	Os01g0859100	C2H2	LOC_Os01g63980	Os01g0859100	C2H2
LOC_Os01g63980	Os01g0859100	C2H2	LOC_Os01g57650	Os01g0785900	C2H2	LOC_Os01g67970	Os01g0907400	C2H2	LOC_Os02g34680	Os02g0551900	C2H2	LOC_Os01g62190	Os01g0839100	C2H2	LOC_Os01g68160	Os01g0909500	C2H2	LOC_Os01g65080	Os01g0871200	C2H2	LOC_Os01g65080	Os01g0871200	C2H2
LOC_Os01g65080	Os01g0871200	C2H2	LOC_Os01g62130	Os01g0838600	C2H2	LOC_Os01g68160	Os01g0909500	C2H2	LOC_Os02g36360	Os02g0572900	C2H2	LOC_Os01g63980	Os01g0859100	C2H2	LOC_Os01g70870	Os01g0935000	C2H2	LOC_Os01g67970	Os01g0907400	C2H2	LOC_Os01g67970	Os01g0907400	C2H2
LOC_Os01g67970	Os01g0907400	C2H2	LOC_Os01g62190	Os01g0839100	C2H2	LOC_Os02g01090	Os02g0100900	C2H2	LOC_Os02g45054	Os02g0672100	C2H2	LOC_Os01g65080	Os01g0871200	C2H2	LOC_Os02g02424	Os02g0116000	C2H2	LOC_Os01g68160	Os01g0909500	C2H2	LOC_Os01g68160	Os01g0909500	C2H2
LOC_Os01g68160	Os01g0909500	C2H2	LOC_Os01g63980	Os01g0859100	C2H2	LOC_Os02g02424	Os02g0116000	C2H2	LOC_Os02g57790	Os02g0823900	C2H2	LOC_Os01g67970	Os01g0907400	C2H2	LOC_Os02g31890	Os02g0518500	C2H2	LOC_Os01g70870	Os01g0935000	C2H2	LOC_Os01g70870	Os01g0935000	C2H2
LOC_Os02g02424	Os02g0116000	C2H2	LOC_Os01g65080	Os01g0871200	C2H2	LOC_Os02g31890	Os02g0518500	C2H2	LOC_Os03g05480	Os03g0148800	C2H2	LOC_Os01g68160	Os01g0909500	C2H2	LOC_Os02g34680	Os02g0551900	C2H2	LOC_Os02g02424	Os02g0116000	C2H2	LOC_Os02g02424	Os02g0116000	C2H2
LOC_Os02g31890	Os02g0518500	C2H2	LOC_Os01g67970	Os01g0907400	C2H2	LOC_Os02g34680	Os02g0551900	C2H2	LOC_Os03g05690	Os03g0151400	C2H2	LOC_Os02g02424	Os02g0116000	C2H2	LOC_Os02g36360	Os02g0572900	C2H2	LOC_Os02g31890	Os02g0518500	C2H2	LOC_Os02g31890	Os02g0518500	C2H2
LOC_Os02g34680	Os02g0551900	C2H2	LOC_Os01g68160	Os01g0909500	C2H2	LOC_Os02g35460	Os02g0562200	C2H2	LOC_Os03g10140	Os03g0197800	C2H2	LOC_Os02g08510	Os02g0182300	C2H2	LOC_Os02g45054	Os02g0672100	C2H2	LOC_Os02g34680	Os02g0551900	C2H2	LOC_Os02g34680	Os02g0551900	C2H2
LOC_Os02g35460	Os02g0562200	C2H2	LOC_Os02g02424	Os02g0116000	C2H2	LOC_Os02g36360	Os02g0572900	C2H2	LOC_Os03g13400	Os03g0237250	C2H2	LOC_Os02g31890	Os02g0518500	C2H2	LOC_Os02g57790	Os02g0823900	C2H2	LOC_Os02g36360	Os02g0572900	C2H2	LOC_Os02g35460	Os02g0562200	C2H2
LOC_Os02g36360	Os02g0572900	C2H2	LOC_Os02g31890	Os02g0518500	C2H2	LOC_Os02g45054	Os02g0672100	C2H2	LOC_Os03g13600	Os03g0239300	C2H2	LOC_Os02g34680	Os02g0551900	C2H2	LOC_Os03g05480	Os03g0148800	C2H2	LOC_Os02g45054	Os02g0672100	C2H2	LOC_Os02g36360	Os02g0572900	C2H2
LOC_Os02g45054	Os02g0672100	C2H2	LOC_Os02g34680	Os02g0551900	C2H2	LOC_Os02g57790	Os02g0823900	C2H2	LOC_Os03g15790	Os03g0264600	C2H2	LOC_Os02g35460	Os02g0562200	C2H2	LOC_Os03g05690	Os03g0151400	C2H2	LOC_Os02g57790	Os02g0823900	C2H2	LOC_Os02g45054	Os02g0672100	C2H2
LOC_Os02g57790	Os02g0823900	C2H2	LOC_Os02g36360	Os02g0572900	C2H2	LOC_Os03g05480	Os03g0148800	C2H2	LOC_Os03g17150	Os03g0279700	C2H2	LOC_Os02g36360	Os02g0572900	C2H2	LOC_Os03g10140	Os03g0197800	C2H2	LOC_Os03g05480	Os03g0148800	C2H2	LOC_Os02g57790	Os02g0823900	C2H2
LOC_Os03g05480	Os03g0148800	C2H2	LOC_Os02g45054	Os02g0672100	C2H2	LOC_Os03g05690	Os03g0151400	C2H2	LOC_Os03g31240	Os03g0425900	C2H2	LOC_Os02g45054	Os02g0672100	C2H2	LOC_Os03g13400	Os03g0237250	C2H2	LOC_Os03g05690	Os03g0151400	C2H2	LOC_Os03g05480	Os03g0148800	C2H2
LOC_Os03g05690	Os03g0151400	C2H2	LOC_Os02g57790	Os02g0823900	C2H2	LOC_Os03g10140	Os03g0197800	C2H2	LOC_Os03g32220	Os03g0437100	C2H2	LOC_Os02g57790	Os02g0823900	C2H2	LOC_Os03g13600	Os03g0239300	C2H2	LOC_Os03g10140	Os03g0197800	C2H2	LOC_Os03g05690	Os03g0151400	C2H2
LOC_Os03g10140	Os03g0197800	C2H2	LOC_Os03g05480	Os03g0148800	C2H2	LOC_Os03g13400	Os03g0237250	C2H2	LOC_Os03g32230	Os03g0437200	C2H2	LOC_Os03g05480	Os03g0148800	C2H2	LOC_Os03g15790	Os03g0264600	C2H2	LOC_Os03g13400	Os03g0237250	C2H2	LOC_Os03g10140	Os03g0197800	C2H2
LOC_Os03g13400	Os03g0237250	C2H2	LOC_Os03g05690	Os03g0151400	C2H2	LOC_Os03g13600	Os03g0239300	C2H2	LOC_Os03g55540	Os03g0764100	C2H2	LOC_Os03g05690	Os03g0151400	C2H2	LOC_Os03g17150	Os03g0279700	C2H2	LOC_Os03g13600	Os03g0239300	C2H2	LOC_Os03g13400	Os03g0237250	C2H2
LOC_Os03g13600	Os03g0239300	C2H2	LOC_Os03g10140	Os03g0197800	C2H2	LOC_Os03g15790	Os03g0264600	C2H2	LOC_Os03g60560	Os03g0820300	C2H2	LOC_Os03g10140	Os03g0197800	C2H2	LOC_Os03g32220	Os03g0437100	C2H2	LOC_Os03g15790	Os03g0264600	C2H2	LOC_Os03g13600	Os03g0239300	C2H2
LOC_Os03g15790	Os03g0264600	C2H2	LOC_Os03g13400	Os03g0237250	C2H2	LOC_Os03g17150	Os03g0279700	C2H2	LOC_Os03g60570	Os03g0820400	C2H2	LOC_Os03g13400	Os03g0237250	C2H2	LOC_Os03g32230	Os03g0437200	C2H2	LOC_Os03g32220	Os03g0437100	C2H2	LOC_Os03g15790	Os03g0264600	C2H2
LOC_Os03g17150	Os03g0279700	C2H2	LOC_Os03g13600	Os03g0239300	C2H2	LOC_Os03g31240	Os03g0425900	C2H2	LOC_Os03g62230	Os03g0838800	C2H2	LOC_Os03g13600	Os03g0239300	C2H2	LOC_Os03g55540	Os03g0764100	C2H2	LOC_Os03g32230	Os03g0437200	C2H2	LOC_Os03g17150	Os03g0279700	C2H2
LOC_Os03g32220	Os03g0437100	C2H2	LOC_Os03g15790	Os03g0264600	C2H2	LOC_Os03g32220	Os03g0437100	C2H2	LOC_Os04g02510	Os04g0115500	C2H2	LOC_Os03g15790	Os03g0264600	C2H2	LOC_Os03g60560	Os03g0820300	C2H2	LOC_Os03g55540	Os03g0764100	C2H2	LOC_Os03g32220	Os03g0437100	C2H2
LOC_Os03g32230	Os03g0437200	C2H2	LOC_Os03g17150	Os03g0279700	C2H2	LOC_Os03g32230	Os03g0437200	C2H2	LOC_Os04g08060	Os04g0162500	C2H2	LOC_Os03g32220	Os03g0437100	C2H2	LOC_Os03g60570	Os03g0820400	C2H2	LOC_Os03g60560	Os03g0820300	C2H2	LOC_Os03g32230	Os03g0437200	C2H2
LOC_Os03g55540	Os03g0764100	C2H2	LOC_Os03g32220	Os03g0437100	C2H2	LOC_Os03g55540	Os03g0764100	C2H2	LOC_Os04g08290	Os04g0165200	C2H2	LOC_Os03g32230	Os03g0437200	C2H2	LOC_Os03g62230	Os03g0838800	C2H2	LOC_Os03g60570	Os03g0820400	C2H2	LOC_Os03g55540	Os03g0764100	C2H2
LOC_Os03g60560	Os03g0820300	C2H2	LOC_Os03g32230	Os03g0437200	C2H2	LOC_Os03g60560	Os03g0820300	C2H2	LOC_Os04g39050	Os04g0464600	C2H2	LOC_Os03g55540	Os03g0764100	C2H2	LOC_Os04g02510	Os04g0115500	C2H2	LOC_Os03g62230	Os03g0838800	C2H2	LOC_Os03g60560	Os03g0820300	C2H2
LOC_Os03g60570	Os03g0820400	C2H2	LOC_Os03g55540	Os03g0764100	C2H2	LOC_Os03g60570	Os03g0820400	C2H2	LOC_Os04g47860	Os04g0566400	C2H2	LOC_Os03g60560	Os03g0820300	C2H2	LOC_Os04g08060	Os04g0162500	C2H2	LOC_Os04g02510	Os04g0115500	C2H2	LOC_Os03g60570	Os03g0820400	C2H2
LOC_Os03g62230	Os03g0838800	C2H2	LOC_Os03g60560	Os03g0820300	C2H2	LOC_Os03g62230	Os03g0838800	C2H2	LOC_Os04g59380	Os04g0690100	C2H2	LOC_Os03g60570	Os03g0820400	C2H2	LOC_Os04g08290	Os04g0165200	C2H2	LOC_Os04g08060	Os04g0162500	C2H2	LOC_Os03g62230	Os03g0838800	C2H2
LOC_Os04g02510	Os04g0115500	C2H2	LOC_Os03g60570	Os03g0820400	C2H2	LOC_Os04g02510	Os04g0115500	C2H2	LOC_Os05g01550	Os05g0106000	C2H2	LOC_Os03g62230	Os03g0838800	C2H2	LOC_Os04g39050	Os04g0464600	C2H2	LOC_Os04g08290	Os04g0165200	C2H2	LOC_Os04g02510	Os04g0115500	C2H2
LOC_Os04g08060	Os04g0162500	C2H2	LOC_Os03g62230	Os03g0838800	C2H2	LOC_Os04g08060	Os04g0162500	C2H2	LOC_Os05g02390	Os05g0114400	C2H2	LOC_Os04g02510	Os04g0115500	C2H2	LOC_Os04g39520	Os04g0471000	C2H2	LOC_Os04g39050	Os04g0464600	C2H2	LOC_Os04g08060	Os04g0162500	C2H2
LOC_Os04g08290	Os04g0165200	C2H2	LOC_Os04g02510	Os04g0115500	C2H2	LOC_Os04g39050	Os04g0464600	C2H2	LOC_Os05g03020	Os05g0121400	C2H2	LOC_Os04g08060	Os04g0162500	C2H2	LOC_Os04g47860	Os04g0566400	C2H2	LOC_Os04g39520	Os04g0471000	C2H2	LOC_Os04g08290	Os04g0165200	C2H2
LOC_Os04g39050	Os04g0464600	C2H2	LOC_Os04g08060	Os04g0162500	C2H2	LOC_Os04g39520	Os04g0471000	C2H2	LOC_Os05g37190	Os05g0444200	C2H2	LOC_Os04g08290	Os04g0165200	C2H2	LOC_Os04g59380	Os04g0690100	C2H2	LOC_Os04g47860	Os04g0566400	C2H2	LOC_Os04g39050	Os04g0464600	C2H2
LOC_Os04g39520	Os04g0471000	C2H2	LOC_Os04g39050	Os04g0464600	C2H2	LOC_Os04g47860	Os04g0566400	C2H2	LOC_Os05g51830	Os05g0597100	C2H2	LOC_Os04g39050	Os04g0464600	C2H2	LOC_Os05g01550	Os05g0106000	C2H2	LOC_Os04g59380	Os04g0690100	C2H2	LOC_Os04g39520	Os04g0471000	C2H2
LOC_Os04g47860	Os04g0566400	C2H2	LOC_Os04g39520	Os04g0471000	C2H2	LOC_Os04g59380	Os04g0690100	C2H2	LOC_Os06g07020	Os06g0166200	C2H2	LOC_Os04g39520	Os04g0471000	C2H2	LOC_Os05g03020	Os05g0121400	C2H2	LOC_Os05g01550	Os05g0106000	C2H2	LOC_Os04g47860	Os04g0566400	C2H2
LOC_Os04g59380	Os04g0690100	C2H2	LOC_Os04g47860	Os04g0566400	C2H2	LOC_Os05g01550	Os05g0106000	C2H2	LOC_Os06g40960	Os06g0612300	C2H2	LOC_Os04g47860	Os04g0566400	C2H2	LOC_Os05g20930	Os05g0286100	C2H2	LOC_Os05g02390	Os05g0114400	C2H2	LOC_Os04g59380	Os04g0690100	C2H2
LOC_Os05g01550	Os05g0106000	C2H2	LOC_Os04g59380	Os04g0690100	C2H2	LOC_Os05g02390	Os05g0114400	C2H2	LOC_Os07g01180	Os07g0101800	C2H2	LOC_Os04g59380	Os04g0690100	C2H2	LOC_Os05g37190	Os05g0444200	C2H2	LOC_Os05g03020	Os05g0121400	C2H2	LOC_Os05g01550	Os05g0106000	C2H2
LOC_Os05g02390	Os05g0114400	C2H2	LOC_Os05g01550	Os05g0106000	C2H2	LOC_Os05g03020	Os05g0121400	C2H2	LOC_Os07g38240	Os07g0569700	C2H2	LOC_Os05g01550	Os05g0106000	C2H2	LOC_Os05g51830	Os05g0597100	C2H2	LOC_Os05g37190	Os05g0444200	C2H2	LOC_Os05g02390	Os05g0114400	C2H2
LOC_Os05g03020	Os05g0121400	C2H2	LOC_Os05g02390	Os05g0114400	C2H2	LOC_Os05g37190	Os05g0444200	C2H2	LOC_Os07g39310	Os07g0581400	C2H2	LOC_Os05g02390	Os05g0114400	C2H2	LOC_Os06g07020	Os06g0166200	C2H2	LOC_Os05g51830	Os05g0597100	C2H2	LOC_Os05g03020	Os05g0121400	C2H2
LOC_Os05g37190	Os05g0444200	C2H2	LOC_Os05g03020	Os05g0121400	C2H2	LOC_Os05g51830	Os05g0597100	C2H2	LOC_Os07g40080	Os07g0590100	C2H2	LOC_Os05g03020	Os05g0121400	C2H2	LOC_Os06g40960	Os06g0612300	C2H2	LOC_Os06g07020	Os06g0166200	C2H2	LOC_Os05g20930	Os05g0286100	C2H2
LOC_Os05g51830	Os05g0597100	C2H2	LOC_Os05g37190	Os05g0444200	C2H2	LOC_Os06g07020	Os06g0166200	C2H2	LOC_Os07g44640	Os07g0640000	C2H2	LOC_Os05g20930	Os05g0286100	C2H2	LOC_Os07g01180	Os07g0101800	C2H2	LOC_Os06g40960	Os06g0612300	C2H2	LOC_Os05g37190	Os05g0444200	C2H2
LOC_Os06g07020	Os06g0166200	C2H2	LOC_Os05g51830	Os05g0597100	C2H2	LOC_Os06g40960	Os06g0612300	C2H2	LOC_Os08g20580	Os08g0300366	C2H2	LOC_Os05g37190	Os05g0444200	C2H2	LOC_Os07g38240	Os07g0569700	C2H2	LOC_Os07g01180	Os07g0101800	C2H2	LOC_Os05g51830	Os05g0597100	C2H2
LOC_Os06g40960	Os06g0612300	C2H2	LOC_Os06g07020	Os06g0166200	C2H2	LOC_Os07g01180	Os07g0101800	C2H2	LOC_Os08g37904	Os08g0485600	C2H2	LOC_Os05g51830	Os05g0597100	C2H2	LOC_Os07g39310	Os07g0581400	C2H2	LOC_Os07g38240	Os07g0569700	C2H2	LOC_Os06g07020	Os06g0166200	C2H2
LOC_Os07g01180	Os07g0101800	C2H2	LOC_Os06g10470	NA	C2H2	LOC_Os07g38240	Os07g0569700	C2H2	LOC_Os08g37920	Os08g0485700	C2H2	LOC_Os06g07020	Os06g0166200	C2H2	LOC_Os07g44640	Os07g0640000	C2H2	LOC_Os07g39310	Os07g0581400	C2H2	LOC_Os06g40960	Os06g0612300	C2H2
LOC_Os07g38240	Os07g0569700	C2H2	LOC_Os06g40960	Os06g0612300	C2H2	LOC_Os07g39310	Os07g0581400	C2H2	LOC_Os08g44050	Os08g0554400	C2H2	LOC_Os06g40960	Os06g0612300	C2H2	LOC_Os08g20580	Os08g0300366	C2H2	LOC_Os07g40080	Os07g0590100	C2H2	LOC_Os07g01180	Os07g0101800	C2H2
LOC_Os07g39310	Os07g0581400	C2H2	LOC_Os07g01180	Os07g0101800	C2H2	LOC_Os07g40080	Os07g0590100	C2H2	LOC_Os08g44190	Os08g0555700	C2H2	LOC_Os07g01180	Os07g0101800	C2H2	LOC_Os08g36390	Os08g0467100	C2H2	LOC_Os07g44640	Os07g0640000	C2H2	LOC_Os07g38240	Os07g0569700	C2H2
LOC_Os07g40080	Os07g0590100	C2H2	LOC_Os07g38240	Os07g0569700	C2H2	LOC_Os07g40780	Os07g0598800	C2H2	LOC_Os08g44830	Os08g0562300	C2H2	LOC_Os07g38240	Os07g0569700	C2H2	LOC_Os08g37904	Os08g0485600	C2H2	LOC_Os08g20580	Os08g0300366	C2H2	LOC_Os07g39310	Os07g0581400	C2H2
LOC_Os07g40780	Os07g0598800	C2H2	LOC_Os07g39310	Os07g0581400	C2H2	LOC_Os07g44640	Os07g0640000	C2H2	LOC_Os09g27650	Os09g0449400	C2H2	LOC_Os07g39310	Os07g0581400	C2H2	LOC_Os08g37920	Os08g0485700	C2H2	LOC_Os08g36390	Os08g0467100	C2H2	LOC_Os07g40080	Os07g0590100	C2H2
LOC_Os07g44640	Os07g0640000	C2H2	LOC_Os07g40080	Os07g0590100	C2H2	LOC_Os08g20580	Os08g0300366	C2H2	LOC_Os09g31140	Os09g0485600	C2H2	LOC_Os07g40080	Os07g0590100	C2H2	LOC_Os08g39390	Os08g0504000	C2H2	LOC_Os08g37904	Os08g0485600	C2H2	LOC_Os07g44640	Os07g0640000	C2H2
LOC_Os08g20580	Os08g0300366	C2H2	LOC_Os07g44640	Os07g0640000	C2H2	LOC_Os08g36390	Os08g0467100	C2H2	LOC_Os09g38340	Os09g0555700	C2H2	LOC_Os07g44640	Os07g0640000	C2H2	LOC_Os08g44050	Os08g0554400	C2H2	LOC_Os08g37920	Os08g0485700	C2H2	LOC_Os08g20580	Os08g0300366	C2H2
LOC_Os08g36390	Os08g0467100	C2H2	LOC_Os08g20580	Os08g0300366	C2H2	LOC_Os08g37904	Os08g0485600	C2H2	LOC_Os09g38610	Os09g0558800	C2H2	LOC_Os08g20580	Os08g0300366	C2H2	LOC_Os08g44830	Os08g0562300	C2H2	LOC_Os08g39390	Os08g0504000	C2H2	LOC_Os08g36390	Os08g0467100	C2H2
LOC_Os08g37904	Os08g0485600	C2H2	LOC_Os08g36390	Os08g0467100	C2H2	LOC_Os08g37920	Os08g0485700	C2H2	LOC_Os09g39660	Os09g0570200	C2H2	LOC_Os08g36390	Os08g0467100	C2H2	LOC_Os09g10980	Os09g0282300	C2H2	LOC_Os08g44050	Os08g0554400	C2H2	LOC_Os08g37904	Os08g0485600	C2H2
LOC_Os08g37920	Os08g0485700	C2H2	LOC_Os08g37904	Os08g0485600	C2H2	LOC_Os08g39390	Os08g0504000	C2H2	LOC_Os10g28330	Os10g0419200	C2H2	LOC_Os08g37904	Os08g0485600	C2H2	LOC_Os09g13680	Os09g0307400	C2H2	LOC_Os08g44830	Os08g0562300	C2H2	LOC_Os08g37920	Os08g0485700	C2H2
LOC_Os08g39390	Os08g0504000	C2H2	LOC_Os08g37920	Os08g0485700	C2H2	LOC_Os08g44050	Os08g0554400	C2H2	LOC_Os11g30484	Os11g0498400	C2H2	LOC_Os08g37920	Os08g0485700	C2H2	LOC_Os09g26210	Os09g0431900	C2H2	LOC_Os09g10980	Os09g0282300	C2H2	LOC_Os08g39390	Os08g0504000	C2H2
LOC_Os08g44050	Os08g0554400	C2H2	LOC_Os08g39390	Os08g0504000	C2H2	LOC_Os08g44190	Os08g0555700	C2H2	LOC_Os11g48000	Os11g0707300	C2H2	LOC_Os08g39390	Os08g0504000	C2H2	LOC_Os09g27650	Os09g0449400	C2H2	LOC_Os09g13680	Os09g0307400	C2H2	LOC_Os08g44050	Os08g0554400	C2H2
LOC_Os08g44830	Os08g0562300	C2H2	LOC_Os08g44050	Os08g0554400	C2H2	LOC_Os08g44830	Os08g0562300	C2H2	LOC_Os12g07280	Os12g0170400	C2H2	LOC_Os08g44050	Os08g0554400	C2H2	LOC_Os09g31140	Os09g0485600	C2H2	LOC_Os09g26210	Os09g0431900	C2H2	LOC_Os08g44830	Os08g0562300	C2H2
LOC_Os09g10980	Os09g0282300	C2H2	LOC_Os08g44190	Os08g0555700	C2H2	LOC_Os09g10980	Os09g0282300	C2H2	LOC_Os12g18150	Os12g0279100	C2H2	LOC_Os08g44190	Os08g0555700	C2H2	LOC_Os09g38340	Os09g0555700	C2H2	LOC_Os09g27650	Os09g0449400	C2H2	LOC_Os09g10980	Os09g0282300	C2H2
LOC_Os09g13680	Os09g0307400	C2H2	LOC_Os08g44830	Os08g0562300	C2H2	LOC_Os09g13680	Os09g0307400	C2H2	LOC_Os12g39400	Os12g0583700	C2H2	LOC_Os08g44830	Os08g0562300	C2H2	LOC_Os09g38610	Os09g0558800	C2H2	LOC_Os09g31140	Os09g0485600	C2H2	LOC_Os09g13680	Os09g0307400	C2H2
LOC_Os09g26210	Os09g0431900	C2H2	LOC_Os09g10980	Os09g0282300	C2H2	LOC_Os09g26210	Os09g0431900	C2H2	LOC_Os01g09620	Os01g0192000	C3H	LOC_Os09g10980	Os09g0282300	C2H2	LOC_Os09g39660	Os09g0570200	C2H2	LOC_Os09g38340	Os09g0555700	C2H2	LOC_Os09g26210	Os09g0431900	C2H2
LOC_Os09g27650	Os09g0449400	C2H2	LOC_Os09g13680	Os09g0307400	C2H2	LOC_Os09g27650	Os09g0449400	C2H2	LOC_Os01g14870	Os01g0252200	C3H	LOC_Os09g13680	Os09g0307400	C2H2	LOC_Os10g07080	Os10g0158700	C2H2	LOC_Os09g38610	Os09g0558800	C2H2	LOC_Os09g27650	Os09g0449400	C2H2
LOC_Os09g31140	Os09g0485600	C2H2	LOC_Os09g26210	Os09g0431900	C2H2	LOC_Os09g31140	Os09g0485600	C2H2	LOC_Os01g15350	Os01g0257400	C3H	LOC_Os09g26210	Os09g0431900	C2H2	LOC_Os10g28330	Os10g0419200	C2H2	LOC_Os09g39660	Os09g0570200	C2H2	LOC_Os09g31140	Os09g0485600	C2H2
LOC_Os09g38340	Os09g0555700	C2H2	LOC_Os09g27650	Os09g0449400	C2H2	LOC_Os09g38340	Os09g0555700	C2H2	LOC_Os01g15460	Os01g0258700	C3H	LOC_Os09g27650	Os09g0449400	C2H2	LOC_Os11g06840	Os11g0169400	C2H2	LOC_Os10g28330	Os10g0419200	C2H2	LOC_Os09g38340	Os09g0555700	C2H2
LOC_Os09g39660	Os09g0570200	C2H2	LOC_Os09g31140	Os09g0485600	C2H2	LOC_Os09g39660	Os09g0570200	C2H2	LOC_Os01g39100	Os01g0572100	C3H	LOC_Os09g31140	Os09g0485600	C2H2	LOC_Os11g30484	Os11g0498400	C2H2	LOC_Os11g30484	Os11g0498400	C2H2	LOC_Os09g39660	Os09g0570200	C2H2
LOC_Os10g28330	Os10g0419200	C2H2	LOC_Os09g38340	Os09g0555700	C2H2	LOC_Os10g28330	Os10g0419200	C2H2	LOC_Os01g42970	Os01g0616400	C3H	LOC_Os09g38340	Os09g0555700	C2H2	LOC_Os11g47630	Os11g0702400	C2H2	LOC_Os11g48000	Os11g0707300	C2H2	LOC_Os10g28330	Os10g0419200	C2H2
LOC_Os11g30484	Os11g0498400	C2H2	LOC_Os09g38610	Os09g0558800	C2H2	LOC_Os11g30484	Os11g0498400	C2H2	LOC_Os01g53650	Os01g0738400	C3H	LOC_Os09g38610	Os09g0558800	C2H2	LOC_Os11g48000	Os11g0707300	C2H2	LOC_Os12g07280	Os12g0170400	C2H2	LOC_Os11g30484	Os11g0498400	C2H2
LOC_Os11g47630	Os11g0702400	C2H2	LOC_Os09g39660	Os09g0570200	C2H2	LOC_Os11g48000	Os11g0707300	C2H2	LOC_Os01g68860	Os01g0917400	C3H	LOC_Os09g39660	Os09g0570200	C2H2	LOC_Os12g07280	Os12g0170400	C2H2	LOC_Os12g18150	Os12g0279100	C2H2	LOC_Os11g48000	Os11g0707300	C2H2
LOC_Os11g48000	Os11g0707300	C2H2	LOC_Os10g07080	Os10g0158700	C2H2	LOC_Os12g07280	Os12g0170400	C2H2	LOC_Os02g06584	Os02g0161200	C3H	LOC_Os10g07080	Os10g0158700	C2H2	LOC_Os12g18150	Os12g0279100	C2H2	LOC_Os12g38960	Os12g0578800	C2H2	LOC_Os12g07280	Os12g0170400	C2H2
LOC_Os12g07280	Os12g0170400	C2H2	LOC_Os10g28330	Os10g0419200	C2H2	LOC_Os12g18150	Os12g0279100	C2H2	LOC_Os02g10080	Os02g0194200	C3H	LOC_Os10g28330	Os10g0419200	C2H2	LOC_Os12g39400	Os12g0583700	C2H2	LOC_Os12g39400	Os12g0583700	C2H2	LOC_Os12g18150	Os12g0279100	C2H2
LOC_Os12g18150	Os12g0279100	C2H2	LOC_Os11g30484	Os11g0498400	C2H2	LOC_Os12g38960	Os12g0578800	C2H2	LOC_Os02g19804	Os02g0301000	C3H	LOC_Os11g30484	Os11g0498400	C2H2	LOC_Os01g09620	Os01g0192000	C3H	LOC_Os01g09620	Os01g0192000	C3H	LOC_Os12g39400	Os12g0583700	C2H2
LOC_Os12g39400	Os12g0583700	C2H2	LOC_Os11g48000	Os11g0707300	C2H2	LOC_Os12g39400	Os12g0583700	C2H2	LOC_Os02g45480	Os02g0677700	C3H	LOC_Os11g48000	Os11g0707300	C2H2	LOC_Os01g14870	Os01g0252200	C3H	LOC_Os01g14870	Os01g0252200	C3H	LOC_Os01g09620	Os01g0192000	C3H
LOC_Os01g09620	Os01g0192000	C3H	LOC_Os12g07280	Os12g0170400	C2H2	LOC_Os01g09620	Os01g0192000	C3H	LOC_Os02g58440	Os02g0831100	C3H	LOC_Os12g07280	Os12g0170400	C2H2	LOC_Os01g15350	Os01g0257400	C3H	LOC_Os01g15350	Os01g0257400	C3H	LOC_Os01g14870	Os01g0252200	C3H
LOC_Os01g14870	Os01g0252200	C3H	LOC_Os12g18150	Os12g0279100	C2H2	LOC_Os01g14870	Os01g0252200	C3H	LOC_Os03g02160	Os03g0112700	C3H	LOC_Os12g18150	Os12g0279100	C2H2	LOC_Os01g15460	Os01g0258700	C3H	LOC_Os01g15460	Os01g0258700	C3H	LOC_Os01g15350	Os01g0257400	C3H
LOC_Os01g15350	Os01g0257400	C3H	LOC_Os12g38960	Os12g0578800	C2H2	LOC_Os01g15350	Os01g0257400	C3H	LOC_Os03g49170	Os03g0698800	C3H	LOC_Os12g39400	Os12g0583700	C2H2	LOC_Os01g39100	Os01g0572100	C3H	LOC_Os01g39100	Os01g0572100	C3H	LOC_Os01g15460	Os01g0258700	C3H
LOC_Os01g15460	Os01g0258700	C3H	LOC_Os12g39400	Os12g0583700	C2H2	LOC_Os01g15460	Os01g0258700	C3H	LOC_Os04g01480	Os04g0105000	C3H	LOC_Os01g09620	Os01g0192000	C3H	LOC_Os01g42970	Os01g0616400	C3H	LOC_Os01g42970	Os01g0616400	C3H	LOC_Os01g39100	Os01g0572100	C3H
LOC_Os01g39100	Os01g0572100	C3H	LOC_Os01g09620	Os01g0192000	C3H	LOC_Os01g39100	Os01g0572100	C3H	LOC_Os04g02730	Os04g0117600	C3H	LOC_Os01g14870	Os01g0252200	C3H	LOC_Os01g45730	Os01g0645000	C3H	LOC_Os01g45730	Os01g0645000	C3H	LOC_Os01g42970	Os01g0616400	C3H
LOC_Os01g42970	Os01g0616400	C3H	LOC_Os01g14870	Os01g0252200	C3H	LOC_Os01g42970	Os01g0616400	C3H	LOC_Os04g35800	Os04g0438700	C3H	LOC_Os01g15350	Os01g0257400	C3H	LOC_Os01g68860	Os01g0917400	C3H	LOC_Os01g68860	Os01g0917400	C3H	LOC_Os01g68860	Os01g0917400	C3H
LOC_Os01g45730	Os01g0645000	C3H	LOC_Os01g15350	Os01g0257400	C3H	LOC_Os01g68860	Os01g0917400	C3H	LOC_Os04g57010	Os04g0665700	C3H	LOC_Os01g15460	Os01g0258700	C3H	LOC_Os02g06584	Os02g0161200	C3H	LOC_Os02g06584	Os02g0161200	C3H	LOC_Os02g06584	Os02g0161200	C3H
LOC_Os01g68860	Os01g0917400	C3H	LOC_Os01g15460	Os01g0258700	C3H	LOC_Os02g06584	Os02g0161200	C3H	LOC_Os04g57600	Os04g0671800	C3H	LOC_Os01g39100	Os01g0572100	C3H	LOC_Os02g10080	Os02g0194200	C3H	LOC_Os02g10080	Os02g0194200	C3H	LOC_Os02g10080	Os02g0194200	C3H
LOC_Os02g06584	Os02g0161200	C3H	LOC_Os01g39100	Os01g0572100	C3H	LOC_Os02g10080	Os02g0194200	C3H	LOC_Os05g03760	Os05g0128200	C3H	LOC_Os01g42970	Os01g0616400	C3H	LOC_Os02g19804	Os02g0301000	C3H	LOC_Os02g19804	Os02g0301000	C3H	LOC_Os02g19804	Os02g0301000	C3H
LOC_Os02g10080	Os02g0194200	C3H	LOC_Os01g42970	Os01g0616400	C3H	LOC_Os02g19804	Os02g0301000	C3H	LOC_Os05g10670	Os05g0195200	C3H	LOC_Os01g45730	Os01g0645000	C3H	LOC_Os02g45480	Os02g0677700	C3H	LOC_Os02g45480	Os02g0677700	C3H	LOC_Os02g45480	Os02g0677700	C3H
LOC_Os02g19804	Os02g0301000	C3H	LOC_Os01g45730	Os01g0645000	C3H	LOC_Os02g45480	Os02g0677700	C3H	LOC_Os05g41790	Os05g0497550	C3H	LOC_Os01g68860	Os01g0917400	C3H	LOC_Os02g58440	Os02g0831100	C3H	LOC_Os02g58440	Os02g0831100	C3H	LOC_Os02g58440	Os02g0831100	C3H
LOC_Os02g45480	Os02g0677700	C3H	LOC_Os01g68860	Os01g0917400	C3H	LOC_Os02g58440	Os02g0831100	C3H	LOC_Os05g45020	Os05g0525900	C3H	LOC_Os02g06584	Os02g0161200	C3H	LOC_Os03g02160	Os03g0112700	C3H	LOC_Os03g02160	Os03g0112700	C3H	LOC_Os03g02160	Os03g0112700	C3H
LOC_Os02g58440	Os02g0831100	C3H	LOC_Os02g06584	Os02g0161200	C3H	LOC_Os03g02160	Os03g0112700	C3H	LOC_Os05g50080	Os05g0576300	C3H	LOC_Os02g10080	Os02g0194200	C3H	LOC_Os03g49170	Os03g0698800	C3H	LOC_Os03g49170	Os03g0698800	C3H	LOC_Os03g49170	Os03g0698800	C3H
LOC_Os03g02160	Os03g0112700	C3H	LOC_Os02g10080	Os02g0194200	C3H	LOC_Os03g49170	Os03g0698800	C3H	LOC_Os06g21390	Os06g0318700	C3H	LOC_Os02g19804	Os02g0301000	C3H	LOC_Os04g01480	Os04g0105000	C3H	LOC_Os04g01480	Os04g0105000	C3H	LOC_Os04g01480	Os04g0105000	C3H
LOC_Os03g49170	Os03g0698800	C3H	LOC_Os02g19804	Os02g0301000	C3H	LOC_Os04g01480	Os04g0105000	C3H	LOC_Os06g41384	Os06g0618100	C3H	LOC_Os02g45480	Os02g0677700	C3H	LOC_Os04g02730	Os04g0117600	C3H	LOC_Os04g02730	Os04g0117600	C3H	LOC_Os04g02730	Os04g0117600	C3H
LOC_Os04g01480	Os04g0105000	C3H	LOC_Os02g45480	Os02g0677700	C3H	LOC_Os04g02730	Os04g0117600	C3H	LOC_Os06g46400	Os06g0677700	C3H	LOC_Os02g58440	Os02g0831100	C3H	LOC_Os04g35800	Os04g0438700	C3H	LOC_Os04g35800	Os04g0438700	C3H	LOC_Os04g35800	Os04g0438700	C3H
LOC_Os04g02730	Os04g0117600	C3H	LOC_Os02g58440	Os02g0831100	C3H	LOC_Os04g35800	Os04g0438700	C3H	LOC_Os06g46890	Os06g0682800	C3H	LOC_Os03g02160	Os03g0112700	C3H	LOC_Os04g57010	Os04g0665700	C3H	LOC_Os04g57010	Os04g0665700	C3H	LOC_Os04g57010	Os04g0665700	C3H
LOC_Os04g35800	Os04g0438700	C3H	LOC_Os03g02160	Os03g0112700	C3H	LOC_Os04g57010	Os04g0665700	C3H	LOC_Os06g49080	Os06g0704300	C3H	LOC_Os03g49170	Os03g0698800	C3H	LOC_Os04g57600	Os04g0671800	C3H	LOC_Os04g57600	Os04g0671800	C3H	LOC_Os04g57600	Os04g0671800	C3H
LOC_Os04g57010	Os04g0665700	C3H	LOC_Os03g49170	Os03g0698800	C3H	LOC_Os04g57600	Os04g0671800	C3H	LOC_Os07g38090	Os07g0568300	C3H	LOC_Os04g01480	Os04g0105000	C3H	LOC_Os05g03760	Os05g0128200	C3H	LOC_Os05g03760	Os05g0128200	C3H	LOC_Os05g03760	Os05g0128200	C3H
LOC_Os04g57600	Os04g0671800	C3H	LOC_Os04g01480	Os04g0105000	C3H	LOC_Os05g03760	Os05g0128200	C3H	LOC_Os08g04170	Os08g0135800	C3H	LOC_Os04g02730	Os04g0117600	C3H	LOC_Os05g10670	Os05g0195200	C3H	LOC_Os05g10670	Os05g0195200	C3H	LOC_Os05g10670	Os05g0195200	C3H
LOC_Os05g03760	Os05g0128200	C3H	LOC_Os04g02730	Os04g0117600	C3H	LOC_Os05g10670	Os05g0195200	C3H	LOC_Os08g06330	Os08g0159800	C3H	LOC_Os04g35800	Os04g0438700	C3H	LOC_Os05g41790	Os05g0497550	C3H	LOC_Os05g41790	Os05g0497550	C3H	LOC_Os05g41790	Os05g0497550	C3H
LOC_Os05g10670	Os05g0195200	C3H	LOC_Os04g35800	Os04g0438700	C3H	LOC_Os05g41790	Os05g0497550	C3H	LOC_Os10g25220	Os10g0391300	C3H	LOC_Os04g57010	Os04g0665700	C3H	LOC_Os05g45020	Os05g0525900	C3H	LOC_Os05g45020	Os05g0525900	C3H	LOC_Os05g45020	Os05g0525900	C3H
LOC_Os05g41790	Os05g0497550	C3H	LOC_Os04g57010	Os04g0665700	C3H	LOC_Os05g45020	Os05g0525900	C3H	LOC_Os11g28270	Os11g0472000	C3H	LOC_Os04g57600	Os04g0671800	C3H	LOC_Os05g50080	Os05g0576300	C3H	LOC_Os05g50080	Os05g0576300	C3H	LOC_Os05g50080	Os05g0576300	C3H
LOC_Os05g45020	Os05g0525900	C3H	LOC_Os04g57600	Os04g0671800	C3H	LOC_Os05g50080	Os05g0576300	C3H	LOC_Os12g18120	Os12g0278800	C3H	LOC_Os05g03760	Os05g0128200	C3H	LOC_Os06g21390	Os06g0318700	C3H	LOC_Os06g21390	Os06g0318700	C3H	LOC_Os06g21390	Os06g0318700	C3H
LOC_Os05g50080	Os05g0576300	C3H	LOC_Os05g03760	Os05g0128200	C3H	LOC_Os06g21390	Os06g0318700	C3H	LOC_Os12g21700	Os12g0405100	C3H	LOC_Os05g10670	Os05g0195200	C3H	LOC_Os06g41384	Os06g0618100	C3H	LOC_Os06g41384	Os06g0618100	C3H	LOC_Os06g41384	Os06g0618100	C3H
LOC_Os06g21390	Os06g0318700	C3H	LOC_Os05g10670	Os05g0195200	C3H	LOC_Os06g41384	Os06g0618100	C3H	LOC_Os12g33090	Os12g0515500	C3H	LOC_Os05g41790	Os05g0497550	C3H	LOC_Os06g46400	Os06g0677700	C3H	LOC_Os06g46400	Os06g0677700	C3H	LOC_Os06g46400	Os06g0677700	C3H
LOC_Os06g41384	Os06g0618100	C3H	LOC_Os05g41790	Os05g0497550	C3H	LOC_Os06g46400	Os06g0677700	C3H	LOC_Os01g69910	Os01g0923600	CAMTA	LOC_Os05g45020	Os05g0525900	C3H	LOC_Os06g46890	Os06g0682800	C3H	LOC_Os06g46890	Os06g0682800	C3H	LOC_Os06g46890	Os06g0682800	C3H
LOC_Os06g46400	Os06g0677700	C3H	LOC_Os05g45020	Os05g0525900	C3H	LOC_Os06g46890	Os06g0682800	C3H	LOC_Os03g09100	Os03g0191000	CAMTA	LOC_Os05g50080	Os05g0576300	C3H	LOC_Os06g49080	Os06g0704300	C3H	LOC_Os06g49080	Os06g0704300	C3H	LOC_Os06g49080	Os06g0704300	C3H
LOC_Os06g46890	Os06g0682800	C3H	LOC_Os05g50080	Os05g0576300	C3H	LOC_Os06g49080	Os06g0704300	C3H	LOC_Os04g31900	Os04g0388500	CAMTA	LOC_Os06g21390	Os06g0318700	C3H	LOC_Os07g38090	Os07g0568300	C3H	LOC_Os07g38090	Os07g0568300	C3H	LOC_Os07g38090	Os07g0568300	C3H
LOC_Os06g49080	Os06g0704300	C3H	LOC_Os06g21390	Os06g0318700	C3H	LOC_Os07g38090	Os07g0568300	C3H	LOC_Os07g30774	Os07g0490200	CAMTA	LOC_Os06g41384	Os06g0618100	C3H	LOC_Os08g04170	Os08g0135800	C3H	LOC_Os08g04170	Os08g0135800	C3H	LOC_Os08g04170	Os08g0135800	C3H
LOC_Os07g38090	Os07g0568300	C3H	LOC_Os06g32720	Os06g0519400	C3H	LOC_Os08g04170	Os08g0135800	C3H	LOC_Os07g43030	Os07g0623100	CAMTA	LOC_Os06g46400	Os06g0677700	C3H	LOC_Os08g06330	Os08g0159800	C3H	LOC_Os08g06330	Os08g0159800	C3H	LOC_Os08g06330	Os08g0159800	C3H
LOC_Os08g04170	Os08g0135800	C3H	LOC_Os06g41384	Os06g0618100	C3H	LOC_Os08g06330	Os08g0159800	C3H	LOC_Os10g22950	Os10g0375600	CAMTA	LOC_Os06g46890	Os06g0682800	C3H	LOC_Os10g25220	Os10g0391300	C3H	LOC_Os10g25220	Os10g0391300	C3H	LOC_Os11g28270	Os11g0472000	C3H
LOC_Os08g06330	Os08g0159800	C3H	LOC_Os06g46400	Os06g0677700	C3H	LOC_Os11g28270	Os11g0472000	C3H	LOC_Os02g08150	Os02g0178100	CO-like	LOC_Os06g49080	Os06g0704300	C3H	LOC_Os11g28270	Os11g0472000	C3H	LOC_Os11g28270	Os11g0472000	C3H	LOC_Os12g18120	Os12g0278800	C3H
LOC_Os10g25220	Os10g0391300	C3H	LOC_Os06g46890	Os06g0682800	C3H	LOC_Os12g18120	Os12g0278800	C3H	LOC_Os02g39710	Os02g0610500	CO-like	LOC_Os07g38090	Os07g0568300	C3H	LOC_Os12g18120	Os12g0278800	C3H	LOC_Os12g18120	Os12g0278800	C3H	LOC_Os12g21700	Os12g0405100	C3H
LOC_Os11g28270	Os11g0472000	C3H	LOC_Os06g49080	Os06g0704300	C3H	LOC_Os12g21700	Os12g0405100	C3H	LOC_Os02g49230	Os02g0724000	CO-like	LOC_Os08g04170	Os08g0135800	C3H	LOC_Os12g21700	Os12g0405100	C3H	LOC_Os12g21700	Os12g0405100	C3H	LOC_Os12g33090	Os12g0515500	C3H
LOC_Os12g18120	Os12g0278800	C3H	LOC_Os07g38090	Os07g0568300	C3H	LOC_Os12g33090	Os12g0515500	C3H	LOC_Os02g49880	Os02g0731700	CO-like	LOC_Os08g06330	Os08g0159800	C3H	LOC_Os12g33090	Os12g0515500	C3H	LOC_Os12g33090	Os12g0515500	C3H	LOC_Os01g69910	Os01g0923600	CAMTA
LOC_Os12g21700	Os12g0405100	C3H	LOC_Os08g04170	Os08g0135800	C3H	LOC_Os01g69910	Os01g0923600	CAMTA	LOC_Os03g50310	Os03g0711100	CO-like	LOC_Os10g25220	Os10g0391300	C3H	LOC_Os01g69910	Os01g0923600	CAMTA	LOC_Os01g69910	Os01g0923600	CAMTA	LOC_Os03g09100	Os03g0191000	CAMTA
LOC_Os12g33090	Os12g0515500	C3H	LOC_Os08g06330	Os08g0159800	C3H	LOC_Os03g09100	Os03g0191000	CAMTA	LOC_Os04g42020	Os04g0497700	CO-like	LOC_Os11g28270	Os11g0472000	C3H	LOC_Os03g09100	Os03g0191000	CAMTA	LOC_Os03g09100	Os03g0191000	CAMTA	LOC_Os04g31900	Os04g0388500	CAMTA
LOC_Os01g69910	Os01g0923600	CAMTA	LOC_Os10g25220	Os10g0391300	C3H	LOC_Os04g31900	Os04g0388500	CAMTA	LOC_Os06g15330	Os06g0264200	CO-like	LOC_Os12g18120	Os12g0278800	C3H	LOC_Os04g31900	Os04g0388500	CAMTA	LOC_Os04g31900	Os04g0388500	CAMTA	LOC_Os07g30774	Os07g0490200	CAMTA
LOC_Os03g09100	Os03g0191000	CAMTA	LOC_Os11g28270	Os11g0472000	C3H	LOC_Os07g30774	Os07g0490200	CAMTA	LOC_Os06g16370	Os06g0275000	CO-like	LOC_Os12g21700	Os12g0405100	C3H	LOC_Os07g30774	Os07g0490200	CAMTA	LOC_Os07g30774	Os07g0490200	CAMTA	LOC_Os07g43030	Os07g0623100	CAMTA
LOC_Os04g31900	Os04g0388500	CAMTA	LOC_Os12g18120	Os12g0278800	C3H	LOC_Os07g43030	Os07g0623100	CAMTA	LOC_Os06g19444	Os06g0298200	CO-like	LOC_Os12g33090	Os12g0515500	C3H	LOC_Os07g43030	Os07g0623100	CAMTA	LOC_Os07g43030	Os07g0623100	CAMTA	LOC_Os10g22950	Os10g0375600	CAMTA
LOC_Os07g30774	Os07g0490200	CAMTA	LOC_Os12g21700	Os12g0405100	C3H	LOC_Os10g22950	Os10g0375600	CAMTA	LOC_Os06g44450	Os06g0654900	CO-like	LOC_Os01g69910	Os01g0923600	CAMTA	LOC_Os10g22950	Os10g0375600	CAMTA	LOC_Os10g22950	Os10g0375600	CAMTA	LOC_Os02g08150	Os02g0178100	CO-like
LOC_Os07g43030	Os07g0623100	CAMTA	LOC_Os12g33090	Os12g0515500	C3H	LOC_Os02g08150	Os02g0178100	CO-like	LOC_Os07g47140	Os07g0667300	CO-like	LOC_Os03g09100	Os03g0191000	CAMTA	LOC_Os02g08150	Os02g0178100	CO-like	LOC_Os02g08150	Os02g0178100	CO-like	LOC_Os02g39710	Os02g0610500	CO-like
LOC_Os10g22950	Os10g0375600	CAMTA	LOC_Os01g69910	Os01g0923600	CAMTA	LOC_Os02g39710	Os02g0610500	CO-like	LOC_Os08g15050	Os08g0249000	CO-like	LOC_Os04g31900	Os04g0388500	CAMTA	LOC_Os02g39710	Os02g0610500	CO-like	LOC_Os02g39710	Os02g0610500	CO-like	LOC_Os02g49230	Os02g0724000	CO-like
LOC_Os02g08150	Os02g0178100	CO-like	LOC_Os03g09100	Os03g0191000	CAMTA	LOC_Os02g49230	Os02g0724000	CO-like	LOC_Os08g42440	Os08g0536300	CO-like	LOC_Os07g30774	Os07g0490200	CAMTA	LOC_Os02g49230	Os02g0724000	CO-like	LOC_Os02g49230	Os02g0724000	CO-like	LOC_Os02g49880	Os02g0731700	CO-like
LOC_Os02g39710	Os02g0610500	CO-like	LOC_Os04g31900	Os04g0388500	CAMTA	LOC_Os02g49880	Os02g0731700	CO-like	LOC_Os09g06464	Os09g0240200	CO-like	LOC_Os07g43030	Os07g0623100	CAMTA	LOC_Os02g49880	Os02g0731700	CO-like	LOC_Os02g49880	Os02g0731700	CO-like	LOC_Os03g50310	Os03g0711100	CO-like
LOC_Os02g49230	Os02g0724000	CO-like	LOC_Os07g30774	Os07g0490200	CAMTA	LOC_Os03g50310	Os03g0711100	CO-like	LOC_Os09g33550	Os09g0509700	CO-like	LOC_Os10g22950	Os10g0375600	CAMTA	LOC_Os03g50310	Os03g0711100	CO-like	LOC_Os03g50310	Os03g0711100	CO-like	LOC_Os04g42020	Os04g0497700	CO-like
LOC_Os02g49880	Os02g0731700	CO-like	LOC_Os07g43030	Os07g0623100	CAMTA	LOC_Os04g42020	Os04g0497700	CO-like	LOC_Os01g55580	Os01g0761100	CPP	LOC_Os02g08150	Os02g0178100	CO-like	LOC_Os04g42020	Os04g0497700	CO-like	LOC_Os04g42020	Os04g0497700	CO-like	LOC_Os06g15330	Os06g0264200	CO-like
LOC_Os03g50310	Os03g0711100	CO-like	LOC_Os10g22950	Os10g0375600	CAMTA	LOC_Os06g15330	Os06g0264200	CO-like	LOC_Os02g17460	Os02g0274600	CPP	LOC_Os02g39710	Os02g0610500	CO-like	LOC_Os06g15330	Os06g0264200	CO-like	LOC_Os06g15330	Os06g0264200	CO-like	LOC_Os06g16370	Os06g0275000	CO-like
LOC_Os04g42020	Os04g0497700	CO-like	LOC_Os02g08150	Os02g0178100	CO-like	LOC_Os06g16370	Os06g0275000	CO-like	LOC_Os05g43380	Os05g0509400	CPP	LOC_Os02g49230	Os02g0724000	CO-like	LOC_Os06g16370	Os06g0275000	CO-like	LOC_Os06g16370	Os06g0275000	CO-like	LOC_Os06g19444	Os06g0298200	CO-like
LOC_Os06g15330	Os06g0264200	CO-like	LOC_Os02g39710	Os02g0610500	CO-like	LOC_Os06g19444	Os06g0298200	CO-like	LOC_Os06g22670	Os06g0332700	CPP	LOC_Os02g49880	Os02g0731700	CO-like	LOC_Os06g19444	Os06g0298200	CO-like	LOC_Os06g19444	Os06g0298200	CO-like	LOC_Os06g44450	Os06g0654900	CO-like
LOC_Os06g16370	Os06g0275000	CO-like	LOC_Os02g49230	Os02g0724000	CO-like	LOC_Os06g44450	Os06g0654900	CO-like	LOC_Os07g07974	Os07g0176200	CPP	LOC_Os03g50310	Os03g0711100	CO-like	LOC_Os06g44450	Os06g0654900	CO-like	LOC_Os06g44450	Os06g0654900	CO-like	LOC_Os07g47140	Os07g0667300	CO-like
LOC_Os06g19444	Os06g0298200	CO-like	LOC_Os02g49880	Os02g0731700	CO-like	LOC_Os07g47140	Os07g0667300	CO-like	LOC_Os08g28214	Os08g0369600	CPP	LOC_Os04g42020	Os04g0497700	CO-like	LOC_Os07g47140	Os07g0667300	CO-like	LOC_Os07g47140	Os07g0667300	CO-like	LOC_Os08g15050	Os08g0249000	CO-like
LOC_Os06g44450	Os06g0654900	CO-like	LOC_Os03g50310	Os03g0711100	CO-like	LOC_Os08g15050	Os08g0249000	CO-like	LOC_Os12g41210	Os12g0605300	CPP	LOC_Os06g15330	Os06g0264200	CO-like	LOC_Os08g15050	Os08g0249000	CO-like	LOC_Os08g15050	Os08g0249000	CO-like	LOC_Os08g42440	Os08g0536300	CO-like
LOC_Os07g47140	Os07g0667300	CO-like	LOC_Os04g42020	Os04g0497700	CO-like	LOC_Os08g42440	Os08g0536300	CO-like	LOC_Os12g41230	Os12g0605500	CPP	LOC_Os06g16370	Os06g0275000	CO-like	LOC_Os08g42440	Os08g0536300	CO-like	LOC_Os08g42440	Os08g0536300	CO-like	LOC_Os09g06464	Os09g0240200	CO-like
LOC_Os08g15050	Os08g0249000	CO-like	LOC_Os06g15330	Os06g0264200	CO-like	LOC_Os09g06464	Os09g0240200	CO-like	LOC_Os01g10580	Os01g0202500	DBB	LOC_Os06g19444	Os06g0298200	CO-like	LOC_Os09g06464	Os09g0240200	CO-like	LOC_Os09g06464	Os09g0240200	CO-like	LOC_Os09g33550	Os09g0509700	CO-like
LOC_Os08g42440	Os08g0536300	CO-like	LOC_Os06g16370	Os06g0275000	CO-like	LOC_Os09g33550	Os09g0509700	CO-like	LOC_Os02g39360	Os02g0606200	DBB	LOC_Os06g44450	Os06g0654900	CO-like	LOC_Os09g33550	Os09g0509700	CO-like	LOC_Os09g33550	Os09g0509700	CO-like	LOC_Os01g55580	Os01g0761100	CPP
LOC_Os09g06464	Os09g0240200	CO-like	LOC_Os06g19444	Os06g0298200	CO-like	LOC_Os01g55580	Os01g0761100	CPP	LOC_Os02g43170	Os02g0646200	DBB	LOC_Os07g47140	Os07g0667300	CO-like	LOC_Os01g55580	Os01g0761100	CPP	LOC_Os01g55580	Os01g0761100	CPP	LOC_Os02g17460	Os02g0274600	CPP
LOC_Os09g33550	Os09g0509700	CO-like	LOC_Os06g44450	Os06g0654900	CO-like	LOC_Os02g17460	Os02g0274600	CPP	LOC_Os04g41560	Os04g0493000	DBB	LOC_Os08g15050	Os08g0249000	CO-like	LOC_Os02g17460	Os02g0274600	CPP	LOC_Os02g17460	Os02g0274600	CPP	LOC_Os05g43380	Os05g0509400	CPP
LOC_Os01g55580	Os01g0761100	CPP	LOC_Os07g47140	Os07g0667300	CO-like	LOC_Os05g43380	Os05g0509400	CPP	LOC_Os04g45690	Os04g0540200	DBB	LOC_Os08g42440	Os08g0536300	CO-like	LOC_Os05g43380	Os05g0509400	CPP	LOC_Os05g43380	Os05g0509400	CPP	LOC_Os06g22670	Os06g0332700	CPP
LOC_Os02g17460	Os02g0274600	CPP	LOC_Os08g15050	Os08g0249000	CO-like	LOC_Os06g22670	Os06g0332700	CPP	LOC_Os05g11510	Os05g0204600	DBB	LOC_Os09g06464	Os09g0240200	CO-like	LOC_Os06g22670	Os06g0332700	CPP	LOC_Os06g22670	Os06g0332700	CPP	LOC_Os07g07974	Os07g0176200	CPP
LOC_Os05g43380	Os05g0509400	CPP	LOC_Os08g42440	Os08g0536300	CO-like	LOC_Os07g07974	Os07g0176200	CPP	LOC_Os06g05890	Os06g0152200	DBB	LOC_Os09g33550	Os09g0509700	CO-like	LOC_Os07g07974	Os07g0176200	CPP	LOC_Os07g07974	Os07g0176200	CPP	LOC_Os08g28214	Os08g0369600	CPP
LOC_Os06g22670	Os06g0332700	CPP	LOC_Os09g06464	Os09g0240200	CO-like	LOC_Os08g28214	Os08g0369600	CPP	LOC_Os06g49880	Os06g0713000	DBB	LOC_Os01g55580	Os01g0761100	CPP	LOC_Os08g28214	Os08g0369600	CPP	LOC_Os08g28214	Os08g0369600	CPP	LOC_Os12g41210	Os12g0605300	CPP
LOC_Os07g07974	Os07g0176200	CPP	LOC_Os09g33550	Os09g0509700	CO-like	LOC_Os12g41210	Os12g0605300	CPP	LOC_Os09g35880	Os09g0527900	DBB	LOC_Os02g17460	Os02g0274600	CPP	LOC_Os12g41210	Os12g0605300	CPP	LOC_Os12g41210	Os12g0605300	CPP	LOC_Os12g41230	Os12g0605500	CPP
LOC_Os08g28214	Os08g0369600	CPP	LOC_Os01g55580	Os01g0761100	CPP	LOC_Os12g41230	Os12g0605500	CPP	LOC_Os12g10660	Os12g0209200	DBB	LOC_Os05g43380	Os05g0509400	CPP	LOC_Os12g41230	Os12g0605500	CPP	LOC_Os12g41230	Os12g0605500	CPP	LOC_Os01g10580	Os01g0202500	DBB
LOC_Os12g41210	Os12g0605300	CPP	LOC_Os02g17460	Os02g0274600	CPP	LOC_Os01g10580	Os01g0202500	DBB	LOC_Os01g15900	Os01g0264000	Dof	LOC_Os06g22670	Os06g0332700	CPP	LOC_Os01g10580	Os01g0202500	DBB	LOC_Os01g10580	Os01g0202500	DBB	LOC_Os02g39360	Os02g0606200	DBB
LOC_Os12g41230	Os12g0605500	CPP	LOC_Os05g43380	Os05g0509400	CPP	LOC_Os02g39360	Os02g0606200	DBB	LOC_Os01g17000	Os01g0277500	Dof	LOC_Os07g07974	Os07g0176200	CPP	LOC_Os02g39360	Os02g0606200	DBB	LOC_Os02g39360	Os02g0606200	DBB	LOC_Os02g43170	Os02g0646200	DBB
LOC_Os01g10580	Os01g0202500	DBB	LOC_Os06g22670	Os06g0332700	CPP	LOC_Os02g43170	Os02g0646200	DBB	LOC_Os01g48290	Os01g0673700	Dof	LOC_Os08g28214	Os08g0369600	CPP	LOC_Os02g43170	Os02g0646200	DBB	LOC_Os02g43170	Os02g0646200	DBB	LOC_Os04g41560	Os04g0493000	DBB
LOC_Os02g39360	Os02g0606200	DBB	LOC_Os07g07974	Os07g0176200	CPP	LOC_Os04g41560	Os04g0493000	DBB	LOC_Os01g55340	Os01g0758200	Dof	LOC_Os12g41210	Os12g0605300	CPP	LOC_Os04g41560	Os04g0493000	DBB	LOC_Os04g41560	Os04g0493000	DBB	LOC_Os04g45690	Os04g0540200	DBB
LOC_Os02g43170	Os02g0646200	DBB	LOC_Os08g28214	Os08g0369600	CPP	LOC_Os04g45690	Os04g0540200	DBB	LOC_Os02g45200	Os02g0673700	Dof	LOC_Os12g41230	Os12g0605500	CPP	LOC_Os04g45690	Os04g0540200	DBB	LOC_Os04g45690	Os04g0540200	DBB	LOC_Os05g11510	Os05g0204600	DBB
LOC_Os04g41560	Os04g0493000	DBB	LOC_Os12g41210	Os12g0605300	CPP	LOC_Os05g11510	Os05g0204600	DBB	LOC_Os02g47810	Os02g0707200	Dof	LOC_Os01g10580	Os01g0202500	DBB	LOC_Os05g11510	Os05g0204600	DBB	LOC_Os05g11510	Os05g0204600	DBB	LOC_Os06g05890	Os06g0152200	DBB
LOC_Os04g45690	Os04g0540200	DBB	LOC_Os12g41230	Os12g0605500	CPP	LOC_Os06g05890	Os06g0152200	DBB	LOC_Os02g49440	Os02g0726300	Dof	LOC_Os02g39360	Os02g0606200	DBB	LOC_Os06g05890	Os06g0152200	DBB	LOC_Os06g05890	Os06g0152200	DBB	LOC_Os06g49880	Os06g0713000	DBB
LOC_Os05g11510	Os05g0204600	DBB	LOC_Os01g10580	Os01g0202500	DBB	LOC_Os06g49880	Os06g0713000	DBB	LOC_Os03g07360	Os03g0169600	Dof	LOC_Os02g43170	Os02g0646200	DBB	LOC_Os06g49880	Os06g0713000	DBB	LOC_Os06g49880	Os06g0713000	DBB	LOC_Os09g35880	Os09g0527900	DBB
LOC_Os06g05890	Os06g0152200	DBB	LOC_Os02g39360	Os02g0606200	DBB	LOC_Os09g35880	Os09g0527900	DBB	LOC_Os03g16850	Os03g0276300	Dof	LOC_Os04g41560	Os04g0493000	DBB	LOC_Os09g35880	Os09g0527900	DBB	LOC_Os09g35880	Os09g0527900	DBB	LOC_Os12g10660	Os12g0209200	DBB
LOC_Os06g49880	Os06g0713000	DBB	LOC_Os02g43170	Os02g0646200	DBB	LOC_Os12g10660	Os12g0209200	DBB	LOC_Os03g38870	Os03g0585600	Dof	LOC_Os04g45690	Os04g0540200	DBB	LOC_Os12g10660	Os12g0209200	DBB	LOC_Os12g10660	Os12g0209200	DBB	LOC_Os01g15900	Os01g0264000	Dof
LOC_Os09g35880	Os09g0527900	DBB	LOC_Os04g41560	Os04g0493000	DBB	LOC_Os01g15900	Os01g0264000	Dof	LOC_Os03g55610	Os03g0764900	Dof	LOC_Os05g11510	Os05g0204600	DBB	LOC_Os01g15900	Os01g0264000	Dof	LOC_Os01g15900	Os01g0264000	Dof	LOC_Os01g17000	Os01g0277500	Dof
LOC_Os12g10660	Os12g0209200	DBB	LOC_Os04g45690	Os04g0540200	DBB	LOC_Os01g17000	Os01g0277500	Dof	LOC_Os03g60630	Os03g0821200	Dof	LOC_Os06g05890	Os06g0152200	DBB	LOC_Os01g17000	Os01g0277500	Dof	LOC_Os01g17000	Os01g0277500	Dof	LOC_Os01g48290	Os01g0673700	Dof
LOC_Os01g15900	Os01g0264000	Dof	LOC_Os05g11510	Os05g0204600	DBB	LOC_Os01g48290	Os01g0673700	Dof	LOC_Os04g47990	Os04g0567800	Dof	LOC_Os06g49880	Os06g0713000	DBB	LOC_Os01g48290	Os01g0673700	Dof	LOC_Os01g48290	Os01g0673700	Dof	LOC_Os01g55340	Os01g0758200	Dof
LOC_Os01g17000	Os01g0277500	Dof	LOC_Os06g05890	Os06g0152200	DBB	LOC_Os01g55340	Os01g0758200	Dof	LOC_Os04g58190	Os04g0678400	Dof	LOC_Os09g35880	Os09g0527900	DBB	LOC_Os01g55340	Os01g0758200	Dof	LOC_Os01g55340	Os01g0758200	Dof	LOC_Os02g45200	Os02g0673700	Dof
LOC_Os01g48290	Os01g0673700	Dof	LOC_Os06g49880	Os06g0713000	DBB	LOC_Os02g45200	Os02g0673700	Dof	LOC_Os05g02150	Os05g0112200	Dof	LOC_Os12g10660	Os12g0209200	DBB	LOC_Os02g45200	Os02g0673700	Dof	LOC_Os02g45200	Os02g0673700	Dof	LOC_Os02g47810	Os02g0707200	Dof
LOC_Os01g55340	Os01g0758200	Dof	LOC_Os09g35880	Os09g0527900	DBB	LOC_Os02g47810	Os02g0707200	Dof	LOC_Os06g17410	Os06g0284500	Dof	LOC_Os01g15900	Os01g0264000	Dof	LOC_Os02g47810	Os02g0707200	Dof	LOC_Os02g47810	Os02g0707200	Dof	LOC_Os02g49440	Os02g0726300	Dof
LOC_Os02g45200	Os02g0673700	Dof	LOC_Os12g10660	Os12g0209200	DBB	LOC_Os02g49440	Os02g0726300	Dof	LOC_Os07g13260	Os07g0236700	Dof	LOC_Os01g17000	Os01g0277500	Dof	LOC_Os02g49440	Os02g0726300	Dof	LOC_Os02g49440	Os02g0726300	Dof	LOC_Os03g07360	Os03g0169600	Dof
LOC_Os02g47810	Os02g0707200	Dof	LOC_Os01g15900	Os01g0264000	Dof	LOC_Os03g07360	Os03g0169600	Dof	LOC_Os07g32510	Os07g0508900	Dof	LOC_Os01g48290	Os01g0673700	Dof	LOC_Os03g07360	Os03g0169600	Dof	LOC_Os03g07360	Os03g0169600	Dof	LOC_Os03g16850	Os03g0276300	Dof
LOC_Os02g49440	Os02g0726300	Dof	LOC_Os01g17000	Os01g0277500	Dof	LOC_Os03g16850	Os03g0276300	Dof	LOC_Os07g48570	Os07g0685000	Dof	LOC_Os01g55340	Os01g0758200	Dof	LOC_Os03g16850	Os03g0276300	Dof	LOC_Os03g16850	Os03g0276300	Dof	LOC_Os03g38870	Os03g0585600	Dof
LOC_Os03g07360	Os03g0169600	Dof	LOC_Os01g48290	Os01g0673700	Dof	LOC_Os03g38870	Os03g0585600	Dof	LOC_Os08g38220	Os08g0490100	Dof	LOC_Os02g45200	Os02g0673700	Dof	LOC_Os03g38870	Os03g0585600	Dof	LOC_Os03g38870	Os03g0585600	Dof	LOC_Os03g42200	Os03g0619151	Dof
LOC_Os03g16850	Os03g0276300	Dof	LOC_Os01g55340	Os01g0758200	Dof	LOC_Os03g55610	Os03g0764900	Dof	LOC_Os09g29960	Os09g0475800	Dof	LOC_Os02g47810	Os02g0707200	Dof	LOC_Os03g42200	Os03g0619151	Dof	LOC_Os03g42200	Os03g0619151	Dof	LOC_Os03g55610	Os03g0764900	Dof
LOC_Os03g38870	Os03g0585600	Dof	LOC_Os02g45200	Os02g0673700	Dof	LOC_Os03g60630	Os03g0821200	Dof	LOC_Os10g26620	Os10g0406300	Dof	LOC_Os02g49440	Os02g0726300	Dof	LOC_Os03g55610	Os03g0764900	Dof	LOC_Os03g55610	Os03g0764900	Dof	LOC_Os03g60630	Os03g0821200	Dof
LOC_Os03g55610	Os03g0764900	Dof	LOC_Os02g47810	Os02g0707200	Dof	LOC_Os04g47990	Os04g0567800	Dof	LOC_Os10g35300	Os10g0496000	Dof	LOC_Os03g07360	Os03g0169600	Dof	LOC_Os03g60630	Os03g0821200	Dof	LOC_Os03g60630	Os03g0821200	Dof	LOC_Os04g47990	Os04g0567800	Dof
LOC_Os03g60630	Os03g0821200	Dof	LOC_Os02g49440	Os02g0726300	Dof	LOC_Os04g58190	Os04g0678400	Dof	LOC_Os12g38200	Os12g0569900	Dof	LOC_Os03g16850	Os03g0276300	Dof	LOC_Os04g47990	Os04g0567800	Dof	LOC_Os04g47990	Os04g0567800	Dof	LOC_Os04g58190	Os04g0678400	Dof
LOC_Os04g47990	Os04g0567800	Dof	LOC_Os03g07360	Os03g0169600	Dof	LOC_Os05g02150	Os05g0112200	Dof	LOC_Os01g48700	Os01g0678700	E2F/DP	LOC_Os03g38870	Os03g0585600	Dof	LOC_Os04g58190	Os04g0678400	Dof	LOC_Os04g58190	Os04g0678400	Dof	LOC_Os05g02150	Os05g0112200	Dof
LOC_Os04g58190	Os04g0678400	Dof	LOC_Os03g16850	Os03g0276300	Dof	LOC_Os06g17410	Os06g0284500	Dof	LOC_Os02g33430	Os02g0537500	E2F/DP	LOC_Os03g55610	Os03g0764900	Dof	LOC_Os05g02150	Os05g0112200	Dof	LOC_Os05g02150	Os05g0112200	Dof	LOC_Os06g17410	Os06g0284500	Dof
LOC_Os05g02150	Os05g0112200	Dof	LOC_Os03g38870	Os03g0585600	Dof	LOC_Os07g13260	Os07g0236700	Dof	LOC_Os03g05760	Os03g0152100	E2F/DP	LOC_Os03g60630	Os03g0821200	Dof	LOC_Os06g17410	Os06g0284500	Dof	LOC_Os06g17410	Os06g0284500	Dof	LOC_Os07g13260	Os07g0236700	Dof
LOC_Os06g17410	Os06g0284500	Dof	LOC_Os03g42200	Os03g0619151	Dof	LOC_Os07g32510	Os07g0508900	Dof	LOC_Os04g02140	Os04g0112200	E2F/DP	LOC_Os04g47990	Os04g0567800	Dof	LOC_Os07g13260	Os07g0236700	Dof	LOC_Os07g13260	Os07g0236700	Dof	LOC_Os07g32510	Os07g0508900	Dof
LOC_Os07g13260	Os07g0236700	Dof	LOC_Os03g55610	Os03g0764900	Dof	LOC_Os07g48570	Os07g0685000	Dof	LOC_Os04g33950	Os04g0416100	E2F/DP	LOC_Os04g58190	Os04g0678400	Dof	LOC_Os07g32510	Os07g0508900	Dof	LOC_Os07g32510	Os07g0508900	Dof	LOC_Os07g48570	Os07g0685000	Dof
LOC_Os07g32510	Os07g0508900	Dof	LOC_Os03g60630	Os03g0821200	Dof	LOC_Os08g38220	Os08g0490100	Dof	LOC_Os12g06200	Os12g0158800	E2F/DP	LOC_Os05g02150	Os05g0112200	Dof	LOC_Os07g48570	Os07g0685000	Dof	LOC_Os07g48570	Os07g0685000	Dof	LOC_Os08g38220	Os08g0490100	Dof
LOC_Os07g48570	Os07g0685000	Dof	LOC_Os04g47990	Os04g0567800	Dof	LOC_Os09g29960	Os09g0475800	Dof	LOC_Os03g20780	Os03g0324200	EIL	LOC_Os06g17410	Os06g0284500	Dof	LOC_Os08g38220	Os08g0490100	Dof	LOC_Os08g38220	Os08g0490100	Dof	LOC_Os09g29960	Os09g0475800	Dof
LOC_Os08g38220	Os08g0490100	Dof	LOC_Os04g58190	Os04g0678400	Dof	LOC_Os10g26620	Os10g0406300	Dof	LOC_Os03g20790	Os03g0324300	EIL	LOC_Os07g13260	Os07g0236700	Dof	LOC_Os09g29960	Os09g0475800	Dof	LOC_Os09g29960	Os09g0475800	Dof	LOC_Os10g26620	Os10g0406300	Dof
LOC_Os09g29960	Os09g0475800	Dof	LOC_Os05g02150	Os05g0112200	Dof	LOC_Os10g35300	Os10g0496000	Dof	LOC_Os07g48630	Os07g0685700	EIL	LOC_Os07g32510	Os07g0508900	Dof	LOC_Os10g26620	Os10g0406300	Dof	LOC_Os10g26620	Os10g0406300	Dof	LOC_Os10g35300	Os10g0496000	Dof
LOC_Os10g26620	Os10g0406300	Dof	LOC_Os06g17410	Os06g0284500	Dof	LOC_Os12g38200	Os12g0569900	Dof	LOC_Os08g39830	Os08g0508700	EIL	LOC_Os07g48570	Os07g0685000	Dof	LOC_Os10g35300	Os10g0496000	Dof	LOC_Os10g35300	Os10g0496000	Dof	LOC_Os12g38200	Os12g0569900	Dof
LOC_Os10g35300	Os10g0496000	Dof	LOC_Os07g13260	Os07g0236700	Dof	LOC_Os12g39990	Os12g0590700	Dof	LOC_Os09g31400	Os09g0490200	EIL	LOC_Os08g38220	Os08g0490100	Dof	LOC_Os12g38200	Os12g0569900	Dof	LOC_Os12g38200	Os12g0569900	Dof	LOC_Os01g48700	Os01g0678700	E2F/DP
LOC_Os12g38200	Os12g0569900	Dof	LOC_Os07g32510	Os07g0508900	Dof	LOC_Os01g48700	Os01g0678700	E2F/DP	LOC_Os01g04020	Os01g0131600	ERF	LOC_Os09g29960	Os09g0475800	Dof	LOC_Os12g39990	Os12g0590700	Dof	LOC_Os01g48700	Os01g0678700	E2F/DP	LOC_Os02g33430	Os02g0537500	E2F/DP
LOC_Os12g39990	Os12g0590700	Dof	LOC_Os07g48570	Os07g0685000	Dof	LOC_Os02g33430	Os02g0537500	E2F/DP	LOC_Os01g07120	Os01g0165000	ERF	LOC_Os10g26620	Os10g0406300	Dof	LOC_Os01g48700	Os01g0678700	E2F/DP	LOC_Os02g33430	Os02g0537500	E2F/DP	LOC_Os03g05760	Os03g0152100	E2F/DP
LOC_Os01g48700	Os01g0678700	E2F/DP	LOC_Os08g38220	Os08g0490100	Dof	LOC_Os03g05760	Os03g0152100	E2F/DP	LOC_Os01g12440	Os01g0224100	ERF	LOC_Os10g35300	Os10g0496000	Dof	LOC_Os02g33430	Os02g0537500	E2F/DP	LOC_Os02g50630	Os02g0739700	E2F/DP	LOC_Os04g02140	Os04g0112200	E2F/DP
LOC_Os02g33430	Os02g0537500	E2F/DP	LOC_Os09g29960	Os09g0475800	Dof	LOC_Os04g02140	Os04g0112200	E2F/DP	LOC_Os01g21120	Os01g0313300	ERF	LOC_Os12g38200	Os12g0569900	Dof	LOC_Os03g05760	Os03g0152100	E2F/DP	LOC_Os03g05760	Os03g0152100	E2F/DP	LOC_Os04g33950	Os04g0416100	E2F/DP
LOC_Os03g05760	Os03g0152100	E2F/DP	LOC_Os10g26620	Os10g0406300	Dof	LOC_Os04g33950	Os04g0416100	E2F/DP	LOC_Os01g54890	Os01g0752500	ERF	LOC_Os01g48700	Os01g0678700	E2F/DP	LOC_Os04g02140	Os04g0112200	E2F/DP	LOC_Os04g02140	Os04g0112200	E2F/DP	LOC_Os06g13670	Os06g0245900	E2F/DP
LOC_Os04g02140	Os04g0112200	E2F/DP	LOC_Os10g35300	Os10g0496000	Dof	LOC_Os06g13670	Os06g0245900	E2F/DP	LOC_Os01g58420	Os01g0797600	ERF	LOC_Os02g33430	Os02g0537500	E2F/DP	LOC_Os04g33950	Os04g0416100	E2F/DP	LOC_Os04g33950	Os04g0416100	E2F/DP	LOC_Os12g06200	Os12g0158800	E2F/DP
LOC_Os04g33950	Os04g0416100	E2F/DP	LOC_Os12g38200	Os12g0569900	Dof	LOC_Os12g06200	Os12g0158800	E2F/DP	LOC_Os01g64790	Os01g0868000	ERF	LOC_Os03g05760	Os03g0152100	E2F/DP	LOC_Os06g13670	Os06g0245900	E2F/DP	LOC_Os06g13670	Os06g0245900	E2F/DP	LOC_Os03g20780	Os03g0324200	EIL
LOC_Os06g13670	Os06g0245900	E2F/DP	LOC_Os01g48700	Os01g0678700	E2F/DP	LOC_Os02g36510	Os02g0574800	EIL	LOC_Os02g06330	NA	ERF	LOC_Os04g02140	Os04g0112200	E2F/DP	LOC_Os12g06200	Os12g0158800	E2F/DP	LOC_Os12g06200	Os12g0158800	E2F/DP	LOC_Os03g20790	Os03g0324300	EIL
LOC_Os12g06200	Os12g0158800	E2F/DP	LOC_Os02g33430	Os02g0537500	E2F/DP	LOC_Os03g20780	Os03g0324200	EIL	LOC_Os02g09650	Os02g0189500	ERF	LOC_Os04g33950	Os04g0416100	E2F/DP	LOC_Os03g20780	Os03g0324200	EIL	LOC_Os02g36510	Os02g0574800	EIL	LOC_Os07g48630	Os07g0685700	EIL
LOC_Os03g20780	Os03g0324200	EIL	LOC_Os02g50630	Os02g0739700	E2F/DP	LOC_Os03g20790	Os03g0324300	EIL	LOC_Os02g10760	Os02g0202000	ERF	LOC_Os06g13670	Os06g0245900	E2F/DP	LOC_Os03g20790	Os03g0324300	EIL	LOC_Os03g20780	Os03g0324200	EIL	LOC_Os08g39830	Os08g0508700	EIL
LOC_Os03g20790	Os03g0324300	EIL	LOC_Os03g05760	Os03g0152100	E2F/DP	LOC_Os07g48630	Os07g0685700	EIL	LOC_Os02g29550	Os02g0499000	ERF	LOC_Os12g06200	Os12g0158800	E2F/DP	LOC_Os04g38400	Os04g0456900	EIL	LOC_Os03g20790	Os03g0324300	EIL	LOC_Os09g31400	Os09g0490200	EIL
LOC_Os07g48630	Os07g0685700	EIL	LOC_Os04g02140	Os04g0112200	E2F/DP	LOC_Os08g39830	Os08g0508700	EIL	LOC_Os02g32140	Os02g0521100	ERF	LOC_Os03g20780	Os03g0324200	EIL	LOC_Os07g48630	Os07g0685700	EIL	LOC_Os04g38400	Os04g0456900	EIL	LOC_Os01g04020	Os01g0131600	ERF
LOC_Os08g39830	Os08g0508700	EIL	LOC_Os04g33950	Os04g0416100	E2F/DP	LOC_Os09g31400	Os09g0490200	EIL	LOC_Os02g42585	Os02g0638650	ERF	LOC_Os03g20790	Os03g0324300	EIL	LOC_Os08g39830	Os08g0508700	EIL	LOC_Os07g48630	Os07g0685700	EIL	LOC_Os01g07120	Os01g0165000	ERF
LOC_Os09g31400	Os09g0490200	EIL	LOC_Os06g13670	Os06g0245900	E2F/DP	LOC_Os01g04020	Os01g0131600	ERF	LOC_Os02g43790	Os02g0654700	ERF	LOC_Os04g38400	Os04g0456900	EIL	LOC_Os09g31400	Os09g0490200	EIL	LOC_Os08g39830	Os08g0508700	EIL	LOC_Os01g12440	Os01g0224100	ERF
LOC_Os01g04020	Os01g0131600	ERF	LOC_Os12g06200	Os12g0158800	E2F/DP	LOC_Os01g07120	Os01g0165000	ERF	LOC_Os02g43820	Os02g0655200	ERF	LOC_Os07g48630	Os07g0685700	EIL	LOC_Os01g04020	Os01g0131600	ERF	LOC_Os09g31400	Os09g0490200	EIL	LOC_Os01g21120	Os01g0313300	ERF
LOC_Os01g07120	Os01g0165000	ERF	LOC_Os03g20780	Os03g0324200	EIL	LOC_Os01g12440	Os01g0224100	ERF	LOC_Os02g51670	Os02g0752800	ERF	LOC_Os08g39830	Os08g0508700	EIL	LOC_Os01g07120	Os01g0165000	ERF	LOC_Os01g04020	Os01g0131600	ERF	LOC_Os01g46870	Os01g0657400	ERF
LOC_Os01g12440	Os01g0224100	ERF	LOC_Os03g20790	Os03g0324300	EIL	LOC_Os01g21120	Os01g0313300	ERF	LOC_Os02g52670	Os02g0764700	ERF	LOC_Os09g31400	Os09g0490200	EIL	LOC_Os01g12440	Os01g0224100	ERF	LOC_Os01g07120	Os01g0165000	ERF	LOC_Os01g54890	Os01g0752500	ERF
LOC_Os01g21120	Os01g0313300	ERF	LOC_Os04g38400	Os04g0456900	EIL	LOC_Os01g54890	Os01g0752500	ERF	LOC_Os02g54050	Os02g0781300	ERF	LOC_Os01g04020	Os01g0131600	ERF	LOC_Os01g21120	Os01g0313300	ERF	LOC_Os01g12440	Os01g0224100	ERF	LOC_Os01g58420	Os01g0797600	ERF
LOC_Os01g46870	Os01g0657400	ERF	LOC_Os07g48630	Os07g0685700	EIL	LOC_Os01g58420	Os01g0797600	ERF	LOC_Os02g54160	Os02g0782700	ERF	LOC_Os01g07120	Os01g0165000	ERF	LOC_Os01g46870	Os01g0657400	ERF	LOC_Os01g21120	Os01g0313300	ERF	LOC_Os01g64790	Os01g0868000	ERF
LOC_Os01g54890	Os01g0752500	ERF	LOC_Os08g39830	Os08g0508700	EIL	LOC_Os01g64790	Os01g0868000	ERF	LOC_Os02g55380	Os02g0797100	ERF	LOC_Os01g12440	Os01g0224100	ERF	LOC_Os01g54890	Os01g0752500	ERF	LOC_Os01g54890	Os01g0752500	ERF	LOC_Os02g06330	NA	ERF
LOC_Os01g58420	Os01g0797600	ERF	LOC_Os09g31400	Os09g0490200	EIL	LOC_Os02g06330	NA	ERF	LOC_Os03g08460	Os03g0182800	ERF	LOC_Os01g21120	Os01g0313300	ERF	LOC_Os01g58420	Os01g0797600	ERF	LOC_Os01g58420	Os01g0797600	ERF	LOC_Os02g09650	Os02g0189500	ERF
LOC_Os01g64790	Os01g0868000	ERF	LOC_Os01g04020	Os01g0131600	ERF	LOC_Os02g09650	Os02g0189500	ERF	LOC_Os03g08470	Os03g0183000	ERF	LOC_Os01g46870	Os01g0657400	ERF	LOC_Os01g64790	Os01g0868000	ERF	LOC_Os01g64790	Os01g0868000	ERF	LOC_Os02g10760	Os02g0202000	ERF
LOC_Os02g06330	NA	ERF	LOC_Os01g07120	Os01g0165000	ERF	LOC_Os02g10760	Os02g0202000	ERF	LOC_Os03g08490	Os03g0183200	ERF	LOC_Os01g54890	Os01g0752500	ERF	LOC_Os02g06330	NA	ERF	LOC_Os02g06330	NA	ERF	LOC_Os02g13710	Os02g0231000	ERF
LOC_Os02g09650	Os02g0189500	ERF	LOC_Os01g12440	Os01g0224100	ERF	LOC_Os02g29550	Os02g0499000	ERF	LOC_Os03g08500	Os03g0183300	ERF	LOC_Os01g58420	Os01g0797600	ERF	LOC_Os02g09650	Os02g0189500	ERF	LOC_Os02g09650	Os02g0189500	ERF	LOC_Os02g29550	Os02g0499000	ERF
LOC_Os02g10760	Os02g0202000	ERF	LOC_Os01g21120	Os01g0313300	ERF	LOC_Os02g32140	Os02g0521100	ERF	LOC_Os03g09170	Os03g0191900	ERF	LOC_Os01g64790	Os01g0868000	ERF	LOC_Os02g10760	Os02g0202000	ERF	LOC_Os02g10760	Os02g0202000	ERF	LOC_Os02g32140	Os02g0521100	ERF
LOC_Os02g13710	Os02g0231000	ERF	LOC_Os01g46870	Os01g0657400	ERF	LOC_Os02g42585	Os02g0638650	ERF	LOC_Os03g22170	Os03g0341000	ERF	LOC_Os02g06330	NA	ERF	LOC_Os02g13710	Os02g0231000	ERF	LOC_Os02g29550	Os02g0499000	ERF	LOC_Os02g42585	Os02g0638650	ERF
LOC_Os02g29550	Os02g0499000	ERF	LOC_Os01g54890	Os01g0752500	ERF	LOC_Os02g43790	Os02g0654700	ERF	LOC_Os03g60120	Os03g0815800	ERF	LOC_Os02g09650	Os02g0189500	ERF	LOC_Os02g29550	Os02g0499000	ERF	LOC_Os02g32140	Os02g0521100	ERF	LOC_Os02g43790	Os02g0654700	ERF
LOC_Os02g32140	Os02g0521100	ERF	LOC_Os01g58420	Os01g0797600	ERF	LOC_Os02g43820	Os02g0655200	ERF	LOC_Os03g64260	Os03g0860100	ERF	LOC_Os02g10760	Os02g0202000	ERF	LOC_Os02g32140	Os02g0521100	ERF	LOC_Os02g42585	Os02g0638650	ERF	LOC_Os02g43820	Os02g0655200	ERF
LOC_Os02g43790	Os02g0654700	ERF	LOC_Os01g64790	Os01g0868000	ERF	LOC_Os02g43970	Os02g0657000	ERF	LOC_Os04g32620	Os04g0398000	ERF	LOC_Os02g13710	Os02g0231000	ERF	LOC_Os02g34260	Os02g0546600	ERF	LOC_Os02g43790	Os02g0654700	ERF	LOC_Os02g51670	Os02g0752800	ERF
LOC_Os02g43820	Os02g0655200	ERF	LOC_Os02g06330	NA	ERF	LOC_Os02g45450	Os02g0677300	ERF	LOC_Os04g34970	Os04g0429050	ERF	LOC_Os02g29550	Os02g0499000	ERF	LOC_Os02g42585	Os02g0638650	ERF	LOC_Os02g43820	Os02g0655200	ERF	LOC_Os02g54160	Os02g0782700	ERF
LOC_Os02g43940	Os02g0656600	ERF	LOC_Os02g09650	Os02g0189500	ERF	LOC_Os02g51670	Os02g0752800	ERF	LOC_Os04g44670	Os04g0529100	ERF	LOC_Os02g32140	Os02g0521100	ERF	LOC_Os02g43790	Os02g0654700	ERF	LOC_Os02g43970	Os02g0657000	ERF	LOC_Os02g55380	Os02g0797100	ERF
LOC_Os02g43970	Os02g0657000	ERF	LOC_Os02g10760	Os02g0202000	ERF	LOC_Os02g52670	Os02g0764700	ERF	LOC_Os04g46220	Os04g0546800	ERF	LOC_Os02g42585	Os02g0638650	ERF	LOC_Os02g43820	Os02g0655200	ERF	LOC_Os02g45450	Os02g0677300	ERF	LOC_Os03g08460	Os03g0182800	ERF
LOC_Os02g51670	Os02g0752800	ERF	LOC_Os02g13710	Os02g0231000	ERF	LOC_Os02g54050	Os02g0781300	ERF	LOC_Os04g46240	Os04g0547500	ERF	LOC_Os02g43790	Os02g0654700	ERF	LOC_Os02g43940	Os02g0656600	ERF	LOC_Os02g51670	Os02g0752800	ERF	LOC_Os03g08470	Os03g0183000	ERF
LOC_Os02g54160	Os02g0782700	ERF	LOC_Os02g29550	Os02g0499000	ERF	LOC_Os02g54160	Os02g0782700	ERF	LOC_Os04g46400	Os04g0549700	ERF	LOC_Os02g43820	Os02g0655200	ERF	LOC_Os02g43970	Os02g0657000	ERF	LOC_Os02g52670	Os02g0764700	ERF	LOC_Os03g08490	Os03g0183200	ERF
LOC_Os02g55380	Os02g0797100	ERF	LOC_Os02g32140	Os02g0521100	ERF	LOC_Os02g55380	Os02g0797100	ERF	LOC_Os04g46440	Os04g0550200	ERF	LOC_Os02g43940	Os02g0656600	ERF	LOC_Os02g45450	Os02g0677300	ERF	LOC_Os02g54050	Os02g0781300	ERF	LOC_Os03g08500	Os03g0183300	ERF
LOC_Os03g08460	Os03g0182800	ERF	LOC_Os02g42585	Os02g0638650	ERF	LOC_Os03g07830	Os03g0174400	ERF	LOC_Os04g52090	Os04g0610400	ERF	LOC_Os02g43970	Os02g0657000	ERF	LOC_Os02g51670	Os02g0752800	ERF	LOC_Os02g54160	Os02g0782700	ERF	LOC_Os03g09170	Os03g0191900	ERF
LOC_Os03g08470	Os03g0183000	ERF	LOC_Os02g43790	Os02g0654700	ERF	LOC_Os03g08460	Os03g0182800	ERF	LOC_Os04g55520	Os04g0648900	ERF	LOC_Os02g45450	Os02g0677300	ERF	LOC_Os02g52670	Os02g0764700	ERF	LOC_Os02g55380	Os02g0797100	ERF	LOC_Os03g15660	Os03g0263000	ERF
LOC_Os03g08490	Os03g0183200	ERF	LOC_Os02g43820	Os02g0655200	ERF	LOC_Os03g08470	Os03g0183000	ERF	LOC_Os04g57340	Os04g0669200	ERF	LOC_Os02g51670	Os02g0752800	ERF	LOC_Os02g54160	Os02g0782700	ERF	LOC_Os03g07940	Os03g0176300	ERF	LOC_Os03g22170	Os03g0341000	ERF
LOC_Os03g08500	Os03g0183300	ERF	LOC_Os02g43940	Os02g0656600	ERF	LOC_Os03g08490	Os03g0183200	ERF	LOC_Os05g25260	Os05g0316800	ERF	LOC_Os02g54160	Os02g0782700	ERF	LOC_Os02g55380	Os02g0797100	ERF	LOC_Os03g08460	Os03g0182800	ERF	LOC_Os03g60120	Os03g0815800	ERF
LOC_Os03g09170	Os03g0191900	ERF	LOC_Os02g43970	Os02g0657000	ERF	LOC_Os03g08500	Os03g0183300	ERF	LOC_Os05g27930	Os05g0346200	ERF	LOC_Os02g55380	Os02g0797100	ERF	LOC_Os03g08460	Os03g0182800	ERF	LOC_Os03g08470	Os03g0183000	ERF	LOC_Os03g64260	Os03g0860100	ERF
LOC_Os03g22170	Os03g0341000	ERF	LOC_Os02g51670	Os02g0752800	ERF	LOC_Os03g09170	Os03g0191900	ERF	LOC_Os05g29810	Os05g0361700	ERF	LOC_Os03g08460	Os03g0182800	ERF	LOC_Os03g08470	Os03g0183000	ERF	LOC_Os03g08490	Os03g0183200	ERF	LOC_Os04g32620	Os04g0398000	ERF
LOC_Os03g60120	Os03g0815800	ERF	LOC_Os02g52670	Os02g0764700	ERF	LOC_Os03g22170	Os03g0341000	ERF	LOC_Os05g36100	Os05g0437100	ERF	LOC_Os03g08470	Os03g0183000	ERF	LOC_Os03g08490	Os03g0183200	ERF	LOC_Os03g08500	Os03g0183300	ERF	LOC_Os04g44670	Os04g0529100	ERF
LOC_Os03g64260	Os03g0860100	ERF	LOC_Os02g54160	Os02g0782700	ERF	LOC_Os03g60120	Os03g0815800	ERF	LOC_Os05g41760	Os05g0497200	ERF	LOC_Os03g08490	Os03g0183200	ERF	LOC_Os03g08500	Os03g0183300	ERF	LOC_Os03g09170	Os03g0191900	ERF	LOC_Os04g46220	Os04g0546800	ERF
LOC_Os04g32620	Os04g0398000	ERF	LOC_Os02g55380	Os02g0797100	ERF	LOC_Os03g64260	Os03g0860100	ERF	LOC_Os05g41780	Os05g0497300	ERF	LOC_Os03g08500	Os03g0183300	ERF	LOC_Os03g09170	Os03g0191900	ERF	LOC_Os03g22170	Os03g0341000	ERF	LOC_Os04g46400	Os04g0549700	ERF
LOC_Os04g44670	Os04g0529100	ERF	LOC_Os03g07830	Os03g0174400	ERF	LOC_Os04g32620	Os04g0398000	ERF	LOC_Os05g49700	Os05g0572000	ERF	LOC_Os03g09170	Os03g0191900	ERF	LOC_Os03g22170	Os03g0341000	ERF	LOC_Os03g60120	Os03g0815800	ERF	LOC_Os04g46440	Os04g0550200	ERF
LOC_Os04g46220	Os04g0546800	ERF	LOC_Os03g08460	Os03g0182800	ERF	LOC_Os04g34970	Os04g0429050	ERF	LOC_Os06g03670	Os06g0127100	ERF	LOC_Os03g22170	Os03g0341000	ERF	LOC_Os03g60120	Os03g0815800	ERF	LOC_Os03g64260	Os03g0860100	ERF	LOC_Os04g52090	Os04g0610400	ERF
LOC_Os04g46400	Os04g0549700	ERF	LOC_Os03g08470	Os03g0183000	ERF	LOC_Os04g44670	Os04g0529100	ERF	LOC_Os06g07030	Os06g0166400	ERF	LOC_Os03g60120	Os03g0815800	ERF	LOC_Os03g64260	Os03g0860100	ERF	LOC_Os04g32620	Os04g0398000	ERF	LOC_Os04g55520	Os04g0648900	ERF
LOC_Os04g46440	Os04g0550200	ERF	LOC_Os03g08490	Os03g0183200	ERF	LOC_Os04g46220	Os04g0546800	ERF	LOC_Os06g09390	Os06g0194000	ERF	LOC_Os03g64260	Os03g0860100	ERF	LOC_Os04g32620	Os04g0398000	ERF	LOC_Os04g44670	Os04g0529100	ERF	LOC_Os04g57340	Os04g0669200	ERF
LOC_Os04g52090	Os04g0610400	ERF	LOC_Os03g08500	Os03g0183300	ERF	LOC_Os04g46400	Os04g0549700	ERF	LOC_Os06g11860	Os06g0222400	ERF	LOC_Os04g32620	Os04g0398000	ERF	LOC_Os04g44670	Os04g0529100	ERF	LOC_Os04g46220	Os04g0546800	ERF	LOC_Os05g25260	Os05g0316800	ERF
LOC_Os04g55520	Os04g0648900	ERF	LOC_Os03g09170	Os03g0191900	ERF	LOC_Os04g46440	Os04g0550200	ERF	LOC_Os06g40150	Os06g0604000	ERF	LOC_Os04g44670	Os04g0529100	ERF	LOC_Os04g46220	Os04g0546800	ERF	LOC_Os04g46400	Os04g0549700	ERF	LOC_Os05g27930	Os05g0346200	ERF
LOC_Os04g57340	Os04g0669200	ERF	LOC_Os03g22170	Os03g0341000	ERF	LOC_Os04g48350	Os04g0572400	ERF	LOC_Os06g44750	Os06g0657500	ERF	LOC_Os04g46220	Os04g0546800	ERF	LOC_Os04g46400	Os04g0549700	ERF	LOC_Os04g46440	Os04g0550200	ERF	LOC_Os05g29810	Os05g0361700	ERF
LOC_Os05g25260	Os05g0316800	ERF	LOC_Os03g60120	Os03g0815800	ERF	LOC_Os04g52090	Os04g0610400	ERF	LOC_Os06g47590	Os06g0691100	ERF	LOC_Os04g46240	Os04g0547500	ERF	LOC_Os04g46440	Os04g0550200	ERF	LOC_Os04g48350	Os04g0572400	ERF	LOC_Os05g36100	Os05g0437100	ERF
LOC_Os05g27930	Os05g0346200	ERF	LOC_Os03g64260	Os03g0860100	ERF	LOC_Os04g55520	Os04g0648900	ERF	LOC_Os07g12510	Os07g0227600	ERF	LOC_Os04g46400	Os04g0549700	ERF	LOC_Os04g52090	Os04g0610400	ERF	LOC_Os04g52090	Os04g0610400	ERF	LOC_Os05g41760	Os05g0497200	ERF
LOC_Os05g29810	Os05g0361700	ERF	LOC_Os04g32620	Os04g0398000	ERF	LOC_Os04g57340	Os04g0669200	ERF	LOC_Os07g22730	Os07g0410300	ERF	LOC_Os04g46440	Os04g0550200	ERF	LOC_Os04g55520	Os04g0648900	ERF	LOC_Os04g55520	Os04g0648900	ERF	LOC_Os05g41780	Os05g0497300	ERF
LOC_Os05g36100	Os05g0437100	ERF	LOC_Os04g32790	Os04g0399800	ERF	LOC_Os05g25260	Os05g0316800	ERF	LOC_Os07g22770	Os07g0410700	ERF	LOC_Os04g52090	Os04g0610400	ERF	LOC_Os04g56150	Os04g0655700	ERF	LOC_Os04g57340	Os04g0669200	ERF	LOC_Os05g49700	Os05g0572000	ERF
LOC_Os05g41760	Os05g0497200	ERF	LOC_Os04g44670	Os04g0529100	ERF	LOC_Os05g27930	Os05g0346200	ERF	LOC_Os07g42510	Os07g0617000	ERF	LOC_Os04g55520	Os04g0648900	ERF	LOC_Os04g57340	Os04g0669200	ERF	LOC_Os05g25260	Os05g0316800	ERF	LOC_Os06g03670	Os06g0127100	ERF
LOC_Os05g41780	Os05g0497300	ERF	LOC_Os04g46220	Os04g0546800	ERF	LOC_Os05g29810	Os05g0361700	ERF	LOC_Os07g47790	Os07g0674800	ERF	LOC_Os04g57340	Os04g0669200	ERF	LOC_Os05g25260	Os05g0316800	ERF	LOC_Os05g27930	Os05g0346200	ERF	LOC_Os06g07030	Os06g0166400	ERF
LOC_Os05g49700	Os05g0572000	ERF	LOC_Os04g46400	Os04g0549700	ERF	LOC_Os05g36100	Os05g0437100	ERF	LOC_Os08g31580	Os08g0408500	ERF	LOC_Os05g25260	Os05g0316800	ERF	LOC_Os05g27930	Os05g0346200	ERF	LOC_Os05g29810	Os05g0361700	ERF	LOC_Os06g09390	Os06g0194000	ERF
LOC_Os06g03670	Os06g0127100	ERF	LOC_Os04g46440	Os04g0550200	ERF	LOC_Os05g41760	Os05g0497200	ERF	LOC_Os08g34360	Os08g0442400	ERF	LOC_Os05g27930	Os05g0346200	ERF	LOC_Os05g29810	Os05g0361700	ERF	LOC_Os05g36100	Os05g0437100	ERF	LOC_Os06g11860	Os06g0222400	ERF
LOC_Os06g07030	Os06g0166400	ERF	LOC_Os04g48350	Os04g0572400	ERF	LOC_Os05g41780	Os05g0497300	ERF	LOC_Os08g36920	Os08g0474000	ERF	LOC_Os05g29810	Os05g0361700	ERF	LOC_Os05g41760	Os05g0497200	ERF	LOC_Os05g41760	Os05g0497200	ERF	LOC_Os06g40150	Os06g0604000	ERF
LOC_Os06g09390	Os06g0194000	ERF	LOC_Os04g52090	Os04g0610400	ERF	LOC_Os05g49700	Os05g0572000	ERF	LOC_Os08g42550	Os08g0537900	ERF	LOC_Os05g36100	Os05g0437100	ERF	LOC_Os05g41780	Os05g0497300	ERF	LOC_Os05g41780	Os05g0497300	ERF	LOC_Os06g44750	Os06g0657500	ERF
LOC_Os06g11860	Os06g0222400	ERF	LOC_Os04g55520	Os04g0648900	ERF	LOC_Os06g03670	Os06g0127100	ERF	LOC_Os08g43200	Os08g0545500	ERF	LOC_Os05g41760	Os05g0497200	ERF	LOC_Os05g49700	Os05g0572000	ERF	LOC_Os05g49700	Os05g0572000	ERF	LOC_Os06g47590	Os06g0691100	ERF
LOC_Os06g40150	Os06g0604000	ERF	LOC_Os04g57340	Os04g0669200	ERF	LOC_Os06g07030	Os06g0166400	ERF	LOC_Os08g43210	NA	ERF	LOC_Os05g41780	Os05g0497300	ERF	LOC_Os06g03670	Os06g0127100	ERF	LOC_Os06g03670	Os06g0127100	ERF	LOC_Os07g12510	Os07g0227600	ERF
LOC_Os06g44750	Os06g0657500	ERF	LOC_Os05g25260	Os05g0316800	ERF	LOC_Os06g09390	Os06g0194000	ERF	LOC_Os09g11460	Os09g0286600	ERF	LOC_Os05g49700	Os05g0572000	ERF	LOC_Os06g07030	Os06g0166400	ERF	LOC_Os06g07030	Os06g0166400	ERF	LOC_Os07g22730	Os07g0410300	ERF
LOC_Os06g47590	Os06g0691100	ERF	LOC_Os05g27930	Os05g0346200	ERF	LOC_Os06g11860	Os06g0222400	ERF	LOC_Os09g11480	Os09g0287000	ERF	LOC_Os06g03670	Os06g0127100	ERF	LOC_Os06g08340	Os06g0181700	ERF	LOC_Os06g09390	Os06g0194000	ERF	LOC_Os07g22770	Os07g0410700	ERF
LOC_Os07g03250	Os07g0124700	ERF	LOC_Os05g29810	Os05g0361700	ERF	LOC_Os06g40150	Os06g0604000	ERF	LOC_Os09g13940	Os09g0309700	ERF	LOC_Os06g07030	Os06g0166400	ERF	LOC_Os06g09390	Os06g0194000	ERF	LOC_Os06g11860	Os06g0222400	ERF	LOC_Os07g42510	Os07g0617000	ERF
LOC_Os07g12510	Os07g0227600	ERF	LOC_Os05g34730	Os05g0420300	ERF	LOC_Os06g44750	Os06g0657500	ERF	LOC_Os09g20350	Os09g0369050	ERF	LOC_Os06g08340	Os06g0181700	ERF	LOC_Os06g11860	Os06g0222400	ERF	LOC_Os06g40150	Os06g0604000	ERF	LOC_Os07g47790	Os07g0674800	ERF
LOC_Os07g22770	Os07g0410700	ERF	LOC_Os05g36100	Os05g0437100	ERF	LOC_Os06g47590	Os06g0691100	ERF	LOC_Os09g26420	Os09g0434500	ERF	LOC_Os06g09390	Os06g0194000	ERF	LOC_Os06g40150	Os06g0604000	ERF	LOC_Os06g44750	Os06g0657500	ERF	LOC_Os08g31580	Os08g0408500	ERF
LOC_Os07g42510	Os07g0617000	ERF	LOC_Os05g41760	Os05g0497200	ERF	LOC_Os07g03250	Os07g0124700	ERF	LOC_Os09g28440	Os09g0457900	ERF	LOC_Os06g11860	Os06g0222400	ERF	LOC_Os06g44750	Os06g0657500	ERF	LOC_Os06g47590	Os06g0691100	ERF	LOC_Os08g34360	Os08g0442400	ERF
LOC_Os07g47790	Os07g0674800	ERF	LOC_Os05g41780	Os05g0497300	ERF	LOC_Os07g12510	Os07g0227600	ERF	LOC_Os09g35010	Os09g0522000	ERF	LOC_Os06g36000	Os06g0553700	ERF	LOC_Os06g47590	Os06g0691100	ERF	LOC_Os07g03250	Os07g0124700	ERF	LOC_Os08g36920	Os08g0474000	ERF
LOC_Os08g31580	Os08g0408500	ERF	LOC_Os05g49700	Os05g0572000	ERF	LOC_Os07g22730	Os07g0410300	ERF	LOC_Os09g35030	Os09g0522200	ERF	LOC_Os06g40150	Os06g0604000	ERF	LOC_Os07g03250	Os07g0124700	ERF	LOC_Os07g12510	Os07g0227600	ERF	LOC_Os08g42550	Os08g0537900	ERF
LOC_Os08g34360	Os08g0442400	ERF	LOC_Os06g03670	Os06g0127100	ERF	LOC_Os07g22770	Os07g0410700	ERF	LOC_Os09g39850	Os09g0572000	ERF	LOC_Os06g44750	Os06g0657500	ERF	LOC_Os07g10410	Os07g0204000	ERF	LOC_Os07g22730	Os07g0410300	ERF	LOC_Os08g43210	NA	ERF
LOC_Os08g41030	Os08g0521600	ERF	LOC_Os06g07030	Os06g0166400	ERF	LOC_Os07g42510	Os07g0617000	ERF	LOC_Os10g22600	Os10g0371100	ERF	LOC_Os06g47590	Os06g0691100	ERF	LOC_Os07g12510	Os07g0227600	ERF	LOC_Os07g22770	Os07g0410700	ERF	LOC_Os09g11460	Os09g0286600	ERF
LOC_Os08g42550	Os08g0537900	ERF	LOC_Os06g09390	Os06g0194000	ERF	LOC_Os07g47790	Os07g0674800	ERF	LOC_Os10g25170	Os10g0390800	ERF	LOC_Os07g03250	Os07g0124700	ERF	LOC_Os07g22730	Os07g0410300	ERF	LOC_Os07g42510	Os07g0617000	ERF	LOC_Os09g11480	Os09g0287000	ERF
LOC_Os08g43210	NA	ERF	LOC_Os06g11860	Os06g0222400	ERF	LOC_Os08g31580	Os08g0408500	ERF	LOC_Os10g41330	Os10g0562900	ERF	LOC_Os07g12510	Os07g0227600	ERF	LOC_Os07g22770	Os07g0410700	ERF	LOC_Os07g47790	Os07g0674800	ERF	LOC_Os09g13940	Os09g0309700	ERF
LOC_Os08g45110	Os08g0565200	ERF	LOC_Os06g40150	Os06g0604000	ERF	LOC_Os08g34360	Os08g0442400	ERF	LOC_Os11g06770	Os11g0168500	ERF	LOC_Os07g22730	Os07g0410300	ERF	LOC_Os07g42510	Os07g0617000	ERF	LOC_Os08g31580	Os08g0408500	ERF	LOC_Os09g20350	Os09g0369050	ERF
LOC_Os09g11460	Os09g0286600	ERF	LOC_Os06g44750	Os06g0657500	ERF	LOC_Os08g36920	Os08g0474000	ERF	LOC_Os12g39330	Os12g0582900	ERF	LOC_Os07g22770	Os07g0410700	ERF	LOC_Os07g47790	Os07g0674800	ERF	LOC_Os08g34360	Os08g0442400	ERF	LOC_Os09g26420	Os09g0434500	ERF
LOC_Os09g11480	Os09g0287000	ERF	LOC_Os06g47590	Os06g0691100	ERF	LOC_Os08g42550	Os08g0537900	ERF	LOC_Os01g19050	Os01g0295100	FAR1	LOC_Os07g42510	Os07g0617000	ERF	LOC_Os08g31580	Os08g0408500	ERF	LOC_Os08g36920	Os08g0474000	ERF	LOC_Os09g28440	Os09g0457900	ERF
LOC_Os09g13940	Os09g0309700	ERF	LOC_Os07g03250	Os07g0124700	ERF	LOC_Os08g43210	NA	ERF	LOC_Os02g10840	NA	FAR1	LOC_Os07g47790	Os07g0674800	ERF	LOC_Os08g34360	Os08g0442400	ERF	LOC_Os08g42550	Os08g0537900	ERF	LOC_Os09g35010	Os09g0522000	ERF
LOC_Os09g20350	Os09g0369050	ERF	LOC_Os07g12510	Os07g0227600	ERF	LOC_Os09g11460	Os09g0286600	ERF	LOC_Os02g18370	Os02g0284500	FAR1	LOC_Os08g31580	Os08g0408500	ERF	LOC_Os08g36920	Os08g0474000	ERF	LOC_Os09g11460	Os09g0286600	ERF	LOC_Os09g35030	Os09g0522200	ERF
LOC_Os09g26420	Os09g0434500	ERF	LOC_Os07g22730	Os07g0410300	ERF	LOC_Os09g11480	Os09g0287000	ERF	LOC_Os02g33750	Os02g0542200	FAR1	LOC_Os08g34360	Os08g0442400	ERF	LOC_Os08g42550	Os08g0537900	ERF	LOC_Os09g11480	Os09g0287000	ERF	LOC_Os09g39850	Os09g0572000	ERF
LOC_Os09g35030	Os09g0522200	ERF	LOC_Os07g22770	Os07g0410700	ERF	LOC_Os09g13940	Os09g0309700	ERF	LOC_Os02g34520	NA	FAR1	LOC_Os08g42550	Os08g0537900	ERF	LOC_Os08g45110	Os08g0565200	ERF	LOC_Os09g13940	Os09g0309700	ERF	LOC_Os10g25170	Os10g0390800	ERF
LOC_Os09g39850	Os09g0572000	ERF	LOC_Os07g42510	Os07g0617000	ERF	LOC_Os09g20350	Os09g0369050	ERF	LOC_Os02g34590	Os02g0550900	FAR1	LOC_Os08g43210	NA	ERF	LOC_Os09g11460	Os09g0286600	ERF	LOC_Os09g20350	Os09g0369050	ERF	LOC_Os10g41130	Os10g0560700	ERF
LOC_Os10g25170	Os10g0390800	ERF	LOC_Os07g47790	Os07g0674800	ERF	LOC_Os09g26420	Os09g0434500	ERF	LOC_Os02g39520	Os02g0608100	FAR1	LOC_Os09g11460	Os09g0286600	ERF	LOC_Os09g11480	Os09g0287000	ERF	LOC_Os09g26420	Os09g0434500	ERF	LOC_Os10g41330	Os10g0562900	ERF
LOC_Os10g41130	Os10g0560700	ERF	LOC_Os08g31580	Os08g0408500	ERF	LOC_Os09g28440	Os09g0457900	ERF	LOC_Os02g39540	Os02g0608300	FAR1	LOC_Os09g11480	Os09g0287000	ERF	LOC_Os09g13940	Os09g0309700	ERF	LOC_Os09g28440	Os09g0457900	ERF	LOC_Os11g06770	Os11g0168500	ERF
LOC_Os10g41330	Os10g0562900	ERF	LOC_Os08g34360	Os08g0442400	ERF	LOC_Os09g35010	Os09g0522000	ERF	LOC_Os03g06860	NA	FAR1	LOC_Os09g13940	Os09g0309700	ERF	LOC_Os09g20350	Os09g0369050	ERF	LOC_Os09g35010	Os09g0522000	ERF	LOC_Os12g41060	Os12g0603300	ERF
LOC_Os11g06770	Os11g0168500	ERF	LOC_Os08g36920	Os08g0474000	ERF	LOC_Os09g35020	Os09g0522100	ERF	LOC_Os03g08370	Os03g0181600	FAR1	LOC_Os09g20350	Os09g0369050	ERF	LOC_Os09g26420	Os09g0434500	ERF	LOC_Os09g35020	Os09g0522100	ERF	LOC_Os02g10840	NA	FAR1
LOC_Os12g41060	Os12g0603300	ERF	LOC_Os08g42550	Os08g0537900	ERF	LOC_Os09g35030	Os09g0522200	ERF	LOC_Os03g15010	Os03g0255000	FAR1	LOC_Os09g26420	Os09g0434500	ERF	LOC_Os09g28440	Os09g0457900	ERF	LOC_Os09g35030	Os09g0522200	ERF	LOC_Os02g18370	Os02g0284500	FAR1
LOC_Os02g10840	NA	FAR1	LOC_Os08g45110	Os08g0565200	ERF	LOC_Os09g39850	Os09g0572000	ERF	LOC_Os03g15040	Os03g0255400	FAR1	LOC_Os09g35010	Os09g0522000	ERF	LOC_Os09g35010	Os09g0522000	ERF	LOC_Os09g39850	Os09g0572000	ERF	LOC_Os02g33750	Os02g0542200	FAR1
LOC_Os02g18370	Os02g0284500	FAR1	LOC_Os09g11460	Os09g0286600	ERF	LOC_Os10g22600	Os10g0371100	ERF	LOC_Os03g21660	NA	FAR1	LOC_Os09g35020	Os09g0522100	ERF	LOC_Os09g35030	Os09g0522200	ERF	LOC_Os10g25170	Os10g0390800	ERF	LOC_Os02g34590	Os02g0550900	FAR1
LOC_Os02g33750	Os02g0542200	FAR1	LOC_Os09g11480	Os09g0287000	ERF	LOC_Os10g25170	Os10g0390800	ERF	LOC_Os03g45300	Os03g0655600	FAR1	LOC_Os09g35030	Os09g0522200	ERF	LOC_Os09g39850	Os09g0572000	ERF	LOC_Os10g41330	Os10g0562900	ERF	LOC_Os02g39520	Os02g0608100	FAR1
LOC_Os02g34520	NA	FAR1	LOC_Os09g13940	Os09g0309700	ERF	LOC_Os10g41330	Os10g0562900	ERF	LOC_Os03g50900	Os03g0718200	FAR1	LOC_Os09g39850	Os09g0572000	ERF	LOC_Os10g22600	Os10g0371100	ERF	LOC_Os11g06770	Os11g0168500	ERF	LOC_Os02g39540	Os02g0608300	FAR1
LOC_Os02g34590	Os02g0550900	FAR1	LOC_Os09g20350	Os09g0369050	ERF	LOC_Os11g06770	Os11g0168500	ERF	LOC_Os03g56630	Os03g0777700	FAR1	LOC_Os10g22600	Os10g0371100	ERF	LOC_Os10g25170	Os10g0390800	ERF	LOC_Os12g41060	Os12g0603300	ERF	LOC_Os03g06860	NA	FAR1
LOC_Os02g39520	Os02g0608100	FAR1	LOC_Os09g26420	Os09g0434500	ERF	LOC_Os12g41060	Os12g0603300	ERF	LOC_Os03g62660	Os03g0843700	FAR1	LOC_Os10g25170	Os10g0390800	ERF	LOC_Os10g41130	Os10g0560700	ERF	LOC_Os01g19050	Os01g0295100	FAR1	LOC_Os03g08370	Os03g0181600	FAR1
LOC_Os02g39540	Os02g0608300	FAR1	LOC_Os09g35010	Os09g0522000	ERF	LOC_Os01g19050	Os01g0295100	FAR1	LOC_Os04g28580	Os04g0354200	FAR1	LOC_Os10g41130	Os10g0560700	ERF	LOC_Os10g41330	Os10g0562900	ERF	LOC_Os02g10840	NA	FAR1	LOC_Os03g15010	Os03g0255000	FAR1
LOC_Os03g06860	NA	FAR1	LOC_Os09g35020	Os09g0522100	ERF	LOC_Os02g10840	NA	FAR1	LOC_Os04g36590	Os04g0443000	FAR1	LOC_Os10g41330	Os10g0562900	ERF	LOC_Os11g06770	Os11g0168500	ERF	LOC_Os02g18370	Os02g0284500	FAR1	LOC_Os03g15040	Os03g0255400	FAR1
LOC_Os03g08370	Os03g0181600	FAR1	LOC_Os09g35030	Os09g0522200	ERF	LOC_Os02g18370	Os02g0284500	FAR1	LOC_Os04g40060	Os04g0476500	FAR1	LOC_Os11g06770	Os11g0168500	ERF	LOC_Os11g13840	Os11g0242300	ERF	LOC_Os02g33750	Os02g0542200	FAR1	LOC_Os03g21660	NA	FAR1
LOC_Os03g15010	Os03g0255000	FAR1	LOC_Os09g39850	Os09g0572000	ERF	LOC_Os02g33750	Os02g0542200	FAR1	LOC_Os04g52560	Os04g0615900	FAR1	LOC_Os11g13840	Os11g0242300	ERF	LOC_Os12g41060	Os12g0603300	ERF	LOC_Os02g34520	NA	FAR1	LOC_Os03g45300	Os03g0655600	FAR1
LOC_Os03g15040	Os03g0255400	FAR1	LOC_Os10g25170	Os10g0390800	ERF	LOC_Os02g34590	Os02g0550900	FAR1	LOC_Os05g25320	NA	FAR1	LOC_Os12g41060	Os12g0603300	ERF	LOC_Os02g10840	NA	FAR1	LOC_Os02g34590	Os02g0550900	FAR1	LOC_Os03g50900	Os03g0718200	FAR1
LOC_Os03g21660	NA	FAR1	LOC_Os10g41130	Os10g0560700	ERF	LOC_Os02g39520	Os02g0608100	FAR1	LOC_Os05g30720	Os05g0370100	FAR1	LOC_Os02g10840	NA	FAR1	LOC_Os02g18370	Os02g0284500	FAR1	LOC_Os02g39520	Os02g0608100	FAR1	LOC_Os03g56630	Os03g0777700	FAR1
LOC_Os03g45300	Os03g0655600	FAR1	LOC_Os10g41330	Os10g0562900	ERF	LOC_Os02g39540	Os02g0608300	FAR1	LOC_Os06g07010	Os06g0166100	FAR1	LOC_Os02g18370	Os02g0284500	FAR1	LOC_Os02g33750	Os02g0542200	FAR1	LOC_Os02g39540	Os02g0608300	FAR1	LOC_Os03g62660	Os03g0843700	FAR1
LOC_Os03g50900	Os03g0718200	FAR1	LOC_Os11g06770	Os11g0168500	ERF	LOC_Os03g06860	NA	FAR1	LOC_Os06g39680	Os06g0597800	FAR1	LOC_Os02g33750	Os02g0542200	FAR1	LOC_Os02g34590	Os02g0550900	FAR1	LOC_Os03g06860	NA	FAR1	LOC_Os04g28580	Os04g0354200	FAR1
LOC_Os03g56630	Os03g0777700	FAR1	LOC_Os11g13840	Os11g0242300	ERF	LOC_Os03g08370	Os03g0181600	FAR1	LOC_Os06g49550	NA	FAR1	LOC_Os02g34590	Os02g0550900	FAR1	LOC_Os02g39520	Os02g0608100	FAR1	LOC_Os03g08370	Os03g0181600	FAR1	LOC_Os04g36590	Os04g0443000	FAR1
LOC_Os03g62660	Os03g0843700	FAR1	LOC_Os12g41060	Os12g0603300	ERF	LOC_Os03g15010	Os03g0255000	FAR1	LOC_Os07g27770	NA	FAR1	LOC_Os02g39520	Os02g0608100	FAR1	LOC_Os02g39540	Os02g0608300	FAR1	LOC_Os03g15010	Os03g0255000	FAR1	LOC_Os04g40060	Os04g0476500	FAR1
LOC_Os04g28580	Os04g0354200	FAR1	LOC_Os02g10840	NA	FAR1	LOC_Os03g15040	Os03g0255400	FAR1	LOC_Os07g27800	NA	FAR1	LOC_Os02g39540	Os02g0608300	FAR1	LOC_Os03g06860	NA	FAR1	LOC_Os03g15040	Os03g0255400	FAR1	LOC_Os04g52560	Os04g0615900	FAR1
LOC_Os04g36590	Os04g0443000	FAR1	LOC_Os02g18370	Os02g0284500	FAR1	LOC_Os03g21660	NA	FAR1	LOC_Os07g31400	Os07g0496300	FAR1	LOC_Os03g06860	NA	FAR1	LOC_Os03g08370	Os03g0181600	FAR1	LOC_Os03g21660	NA	FAR1	LOC_Os05g03800	NA	FAR1
LOC_Os04g40060	Os04g0476500	FAR1	LOC_Os02g29640	NA	FAR1	LOC_Os03g45300	Os03g0655600	FAR1	LOC_Os07g31420	Os07g0496600	FAR1	LOC_Os03g08370	Os03g0181600	FAR1	LOC_Os03g15010	Os03g0255000	FAR1	LOC_Os03g45300	Os03g0655600	FAR1	LOC_Os05g25320	NA	FAR1
LOC_Os04g52560	Os04g0615900	FAR1	LOC_Os02g33750	Os02g0542200	FAR1	LOC_Os03g50900	Os03g0718200	FAR1	LOC_Os07g37630	Os07g0563600	FAR1	LOC_Os03g15010	Os03g0255000	FAR1	LOC_Os03g15040	Os03g0255400	FAR1	LOC_Os03g50900	Os03g0718200	FAR1	LOC_Os05g30720	Os05g0370100	FAR1
LOC_Os05g25320	NA	FAR1	LOC_Os02g34520	NA	FAR1	LOC_Os03g56630	Os03g0777700	FAR1	LOC_Os07g42400	Os07g0615900	FAR1	LOC_Os03g15040	Os03g0255400	FAR1	LOC_Os03g21660	NA	FAR1	LOC_Os03g56630	Os03g0777700	FAR1	LOC_Os05g39790	Os05g0475600	FAR1
LOC_Os05g30720	Os05g0370100	FAR1	LOC_Os02g34590	Os02g0550900	FAR1	LOC_Os03g62660	Os03g0843700	FAR1	LOC_Os08g14880	NA	FAR1	LOC_Os03g21660	NA	FAR1	LOC_Os03g45300	Os03g0655600	FAR1	LOC_Os03g62660	Os03g0843700	FAR1	LOC_Os06g07010	Os06g0166100	FAR1
LOC_Os06g07010	Os06g0166100	FAR1	LOC_Os02g39520	Os02g0608100	FAR1	LOC_Os04g28580	Os04g0354200	FAR1	LOC_Os08g32440	NA	FAR1	LOC_Os03g45300	Os03g0655600	FAR1	LOC_Os03g50900	Os03g0718200	FAR1	LOC_Os04g22990	NA	FAR1	LOC_Os06g39680	Os06g0597800	FAR1
LOC_Os06g39680	Os06g0597800	FAR1	LOC_Os02g39540	Os02g0608300	FAR1	LOC_Os04g36590	Os04g0443000	FAR1	LOC_Os11g02964	Os11g0123066	FAR1	LOC_Os03g50900	Os03g0718200	FAR1	LOC_Os03g56630	Os03g0777700	FAR1	LOC_Os04g25100	Os04g0316850	FAR1	LOC_Os06g49550	NA	FAR1
LOC_Os06g49550	NA	FAR1	LOC_Os03g06860	NA	FAR1	LOC_Os04g40060	Os04g0476500	FAR1	LOC_Os11g14020	NA	FAR1	LOC_Os03g56630	Os03g0777700	FAR1	LOC_Os03g62660	Os03g0843700	FAR1	LOC_Os04g28580	Os04g0354200	FAR1	LOC_Os07g27770	NA	FAR1
LOC_Os07g27770	NA	FAR1	LOC_Os03g08370	Os03g0181600	FAR1	LOC_Os04g52560	Os04g0615900	FAR1	LOC_Os12g06380	Os12g0160900	FAR1	LOC_Os03g62660	Os03g0843700	FAR1	LOC_Os04g36590	Os04g0443000	FAR1	LOC_Os04g36590	Os04g0443000	FAR1	LOC_Os07g27800	NA	FAR1
LOC_Os07g27800	NA	FAR1	LOC_Os03g15010	Os03g0255000	FAR1	LOC_Os05g25320	NA	FAR1	LOC_Os12g12380	Os12g0225300	FAR1	LOC_Os04g36590	Os04g0443000	FAR1	LOC_Os04g40060	Os04g0476500	FAR1	LOC_Os04g40060	Os04g0476500	FAR1	LOC_Os07g31400	Os07g0496300	FAR1
LOC_Os07g31400	Os07g0496300	FAR1	LOC_Os03g15040	Os03g0255400	FAR1	LOC_Os05g30720	Os05g0370100	FAR1	LOC_Os01g08160	Os01g0176700	G2-like	LOC_Os04g40060	Os04g0476500	FAR1	LOC_Os04g52560	Os04g0615900	FAR1	LOC_Os04g52560	Os04g0615900	FAR1	LOC_Os07g31420	Os07g0496600	FAR1
LOC_Os07g31420	Os07g0496600	FAR1	LOC_Os03g21660	NA	FAR1	LOC_Os05g37540	Os05g0447900	FAR1	LOC_Os01g13740	Os01g0239000	G2-like	LOC_Os04g52560	Os04g0615900	FAR1	LOC_Os05g25320	NA	FAR1	LOC_Os05g03800	NA	FAR1	LOC_Os07g37630	Os07g0563600	FAR1
LOC_Os07g37630	Os07g0563600	FAR1	LOC_Os03g45300	Os03g0655600	FAR1	LOC_Os06g07010	Os06g0166100	FAR1	LOC_Os01g62660	Os01g0844900	G2-like	LOC_Os05g03800	NA	FAR1	LOC_Os05g30720	Os05g0370100	FAR1	LOC_Os05g06170	NA	FAR1	LOC_Os07g42400	Os07g0615900	FAR1
LOC_Os07g42400	Os07g0615900	FAR1	LOC_Os03g50900	Os03g0718200	FAR1	LOC_Os06g39680	Os06g0597800	FAR1	LOC_Os01g74020	Os01g0971800	G2-like	LOC_Os05g06170	NA	FAR1	LOC_Os05g39790	Os05g0475600	FAR1	LOC_Os05g25320	NA	FAR1	LOC_Os08g14880	NA	FAR1
LOC_Os08g14880	NA	FAR1	LOC_Os03g56630	Os03g0777700	FAR1	LOC_Os06g49550	NA	FAR1	LOC_Os02g04640	Os02g0139000	G2-like	LOC_Os05g25320	NA	FAR1	LOC_Os06g07010	Os06g0166100	FAR1	LOC_Os05g30720	Os05g0370100	FAR1	LOC_Os08g32440	NA	FAR1
LOC_Os08g20486	NA	FAR1	LOC_Os03g62660	Os03g0843700	FAR1	LOC_Os07g27770	NA	FAR1	LOC_Os02g07170	Os02g0168200	G2-like	LOC_Os05g30720	Os05g0370100	FAR1	LOC_Os06g39680	Os06g0597800	FAR1	LOC_Os05g39790	Os05g0475600	FAR1	LOC_Os11g02964	Os11g0123066	FAR1
LOC_Os08g32440	NA	FAR1	LOC_Os04g36590	Os04g0443000	FAR1	LOC_Os07g27800	NA	FAR1	LOC_Os02g07770	Os02g0174000	G2-like	LOC_Os05g39790	Os05g0475600	FAR1	LOC_Os06g49550	NA	FAR1	LOC_Os06g07010	Os06g0166100	FAR1	LOC_Os11g05340	NA	FAR1
LOC_Os11g02964	Os11g0123066	FAR1	LOC_Os04g40060	Os04g0476500	FAR1	LOC_Os07g31400	Os07g0496300	FAR1	LOC_Os02g14490	Os02g0241200	G2-like	LOC_Os06g07010	Os06g0166100	FAR1	LOC_Os07g27770	NA	FAR1	LOC_Os06g39680	Os06g0597800	FAR1	LOC_Os11g14020	NA	FAR1
LOC_Os11g05340	NA	FAR1	LOC_Os04g52560	Os04g0615900	FAR1	LOC_Os07g31420	Os07g0496600	FAR1	LOC_Os02g22020	Os02g0325600	G2-like	LOC_Os06g39680	Os06g0597800	FAR1	LOC_Os07g27800	NA	FAR1	LOC_Os06g49550	NA	FAR1	LOC_Os12g06380	Os12g0160900	FAR1
LOC_Os11g14020	NA	FAR1	LOC_Os05g25320	NA	FAR1	LOC_Os07g37630	Os07g0563600	FAR1	LOC_Os02g46940	Os02g0696900	G2-like	LOC_Os06g49550	NA	FAR1	LOC_Os07g31400	Os07g0496300	FAR1	LOC_Os07g27770	NA	FAR1	LOC_Os12g12380	Os12g0225300	FAR1
LOC_Os12g06380	Os12g0160900	FAR1	LOC_Os05g30720	Os05g0370100	FAR1	LOC_Os07g42400	Os07g0615900	FAR1	LOC_Os02g47190	Os02g0700300	G2-like	LOC_Os07g27770	NA	FAR1	LOC_Os07g31420	Os07g0496600	FAR1	LOC_Os07g27800	NA	FAR1	LOC_Os01g08160	Os01g0176700	G2-like
LOC_Os12g12380	Os12g0225300	FAR1	LOC_Os06g07010	Os06g0166100	FAR1	LOC_Os08g14880	NA	FAR1	LOC_Os03g20900	Os03g0325500	G2-like	LOC_Os07g27800	NA	FAR1	LOC_Os07g37630	Os07g0563600	FAR1	LOC_Os07g31400	Os07g0496300	FAR1	LOC_Os01g13740	Os01g0239000	G2-like
LOC_Os01g08160	Os01g0176700	G2-like	LOC_Os06g39680	Os06g0597800	FAR1	LOC_Os08g20486	NA	FAR1	LOC_Os03g21240	Os03g0329900	G2-like	LOC_Os07g31400	Os07g0496300	FAR1	LOC_Os07g42400	Os07g0615900	FAR1	LOC_Os07g31420	Os07g0496600	FAR1	LOC_Os01g62660	Os01g0844900	G2-like
LOC_Os01g13740	Os01g0239000	G2-like	LOC_Os06g49550	NA	FAR1	LOC_Os08g32440	NA	FAR1	LOC_Os03g45194	Os03g0654600	G2-like	LOC_Os07g31420	Os07g0496600	FAR1	LOC_Os08g14880	NA	FAR1	LOC_Os07g37630	Os07g0563600	FAR1	LOC_Os01g74020	Os01g0971800	G2-like
LOC_Os01g62660	Os01g0844900	G2-like	LOC_Os07g27770	NA	FAR1	LOC_Os11g02964	Os11g0123066	FAR1	LOC_Os03g55590	Os03g0764600	G2-like	LOC_Os07g37630	Os07g0563600	FAR1	LOC_Os08g20486	NA	FAR1	LOC_Os07g42400	Os07g0615900	FAR1	LOC_Os02g04640	Os02g0139000	G2-like
LOC_Os02g04640	Os02g0139000	G2-like	LOC_Os07g27800	NA	FAR1	LOC_Os11g14020	NA	FAR1	LOC_Os04g47890	Os04g0566600	G2-like	LOC_Os07g42400	Os07g0615900	FAR1	LOC_Os08g32440	NA	FAR1	LOC_Os08g14880	NA	FAR1	LOC_Os02g07170	Os02g0168200	G2-like
LOC_Os02g07170	Os02g0168200	G2-like	LOC_Os07g31400	Os07g0496300	FAR1	LOC_Os12g06380	Os12g0160900	FAR1	LOC_Os04g56990	Os04g0665600	G2-like	LOC_Os08g14880	NA	FAR1	LOC_Os11g02964	Os11g0123066	FAR1	LOC_Os08g20486	NA	FAR1	LOC_Os02g07770	Os02g0174000	G2-like
LOC_Os02g07770	Os02g0174000	G2-like	LOC_Os07g31420	Os07g0496600	FAR1	LOC_Os12g12380	Os12g0225300	FAR1	LOC_Os05g34110	Os05g0412000	G2-like	LOC_Os08g32440	NA	FAR1	LOC_Os11g05340	NA	FAR1	LOC_Os08g32440	NA	FAR1	LOC_Os02g14490	Os02g0241200	G2-like
LOC_Os02g14490	Os02g0241200	G2-like	LOC_Os07g37630	Os07g0563600	FAR1	LOC_Os01g08160	Os01g0176700	G2-like	LOC_Os05g40960	Os05g0488600	G2-like	LOC_Os11g02964	Os11g0123066	FAR1	LOC_Os11g14020	NA	FAR1	LOC_Os10g34884	Os10g0490400	FAR1	LOC_Os02g22020	Os02g0325600	G2-like
LOC_Os02g22020	Os02g0325600	G2-like	LOC_Os07g42400	Os07g0615900	FAR1	LOC_Os01g13740	Os01g0239000	G2-like	LOC_Os05g41240	Os05g0491500	G2-like	LOC_Os11g05340	NA	FAR1	LOC_Os12g06380	Os12g0160900	FAR1	LOC_Os11g02964	Os11g0123066	FAR1	LOC_Os02g46940	Os02g0696900	G2-like
LOC_Os02g46940	Os02g0696900	G2-like	LOC_Os08g14880	NA	FAR1	LOC_Os01g62660	Os01g0844900	G2-like	LOC_Os06g24070	Os06g0348800	G2-like	LOC_Os11g14020	NA	FAR1	LOC_Os12g12380	Os12g0225300	FAR1	LOC_Os11g14020	NA	FAR1	LOC_Os02g47190	Os02g0700300	G2-like
LOC_Os02g47190	Os02g0700300	G2-like	LOC_Os08g20486	NA	FAR1	LOC_Os01g74020	Os01g0971800	G2-like	LOC_Os06g35140	Os06g0543200	G2-like	LOC_Os12g06380	Os12g0160900	FAR1	LOC_Os01g08160	Os01g0176700	G2-like	LOC_Os12g06380	Os12g0160900	FAR1	LOC_Os03g20900	Os03g0325500	G2-like
LOC_Os03g03760	NA	G2-like	LOC_Os08g32440	NA	FAR1	LOC_Os02g04640	Os02g0139000	G2-like	LOC_Os06g40710	Os06g0609500	G2-like	LOC_Os12g12380	Os12g0225300	FAR1	LOC_Os01g13740	Os01g0239000	G2-like	LOC_Os12g12380	Os12g0225300	FAR1	LOC_Os03g21240	Os03g0329900	G2-like
LOC_Os03g20900	Os03g0325500	G2-like	LOC_Os11g02964	Os11g0123066	FAR1	LOC_Os02g07170	Os02g0168200	G2-like	LOC_Os06g45410	Os06g0664800	G2-like	LOC_Os01g08160	Os01g0176700	G2-like	LOC_Os01g62660	Os01g0844900	G2-like	LOC_Os12g32140	NA	FAR1	LOC_Os03g45194	Os03g0654600	G2-like
LOC_Os03g21240	Os03g0329900	G2-like	LOC_Os11g14020	NA	FAR1	LOC_Os02g07770	Os02g0174000	G2-like	LOC_Os06g45890	Os06g0670300	G2-like	LOC_Os01g13740	Os01g0239000	G2-like	LOC_Os02g04640	Os02g0139000	G2-like	LOC_Os01g08160	Os01g0176700	G2-like	LOC_Os03g55590	Os03g0764600	G2-like
LOC_Os03g45194	Os03g0654600	G2-like	LOC_Os12g06380	Os12g0160900	FAR1	LOC_Os02g14490	Os02g0241200	G2-like	LOC_Os06g49040	Os06g0703900	G2-like	LOC_Os01g62660	Os01g0844900	G2-like	LOC_Os02g07170	Os02g0168200	G2-like	LOC_Os01g13740	Os01g0239000	G2-like	LOC_Os04g47890	Os04g0566600	G2-like
LOC_Os03g55590	Os03g0764600	G2-like	LOC_Os12g12380	Os12g0225300	FAR1	LOC_Os02g22020	Os02g0325600	G2-like	LOC_Os07g02800	Os07g0119300	G2-like	LOC_Os01g74020	Os01g0971800	G2-like	LOC_Os02g07770	Os02g0174000	G2-like	LOC_Os01g62660	Os01g0844900	G2-like	LOC_Os04g56990	Os04g0665600	G2-like
LOC_Os03g55760	Os03g0766500	G2-like	LOC_Os01g08160	Os01g0176700	G2-like	LOC_Os02g46940	Os02g0696900	G2-like	LOC_Os07g25710	Os07g0438800	G2-like	LOC_Os02g04640	Os02g0139000	G2-like	LOC_Os02g14490	Os02g0241200	G2-like	LOC_Os01g74020	Os01g0971800	G2-like	LOC_Os05g34110	Os05g0412000	G2-like
LOC_Os04g47890	Os04g0566600	G2-like	LOC_Os01g13740	Os01g0239000	G2-like	LOC_Os02g47190	Os02g0700300	G2-like	LOC_Os07g48596	Os07g0685300	G2-like	LOC_Os02g07170	Os02g0168200	G2-like	LOC_Os02g22020	Os02g0325600	G2-like	LOC_Os02g04640	Os02g0139000	G2-like	LOC_Os05g40960	Os05g0488600	G2-like
LOC_Os04g56990	Os04g0665600	G2-like	LOC_Os01g62660	Os01g0844900	G2-like	LOC_Os03g20900	Os03g0325500	G2-like	LOC_Os08g06370	Os08g0160300	G2-like	LOC_Os02g07770	Os02g0174000	G2-like	LOC_Os02g46940	Os02g0696900	G2-like	LOC_Os02g07170	Os02g0168200	G2-like	LOC_Os05g41240	Os05g0491500	G2-like
LOC_Os05g34110	Os05g0412000	G2-like	LOC_Os02g04640	Os02g0139000	G2-like	LOC_Os03g21240	Os03g0329900	G2-like	LOC_Os08g25799	Os08g0346400	G2-like	LOC_Os02g14490	Os02g0241200	G2-like	LOC_Os02g47190	Os02g0700300	G2-like	LOC_Os02g07770	Os02g0174000	G2-like	LOC_Os06g24070	Os06g0348800	G2-like
LOC_Os05g40960	Os05g0488600	G2-like	LOC_Os02g07170	Os02g0168200	G2-like	LOC_Os03g45194	Os03g0654600	G2-like	LOC_Os08g25820	Os08g0346500	G2-like	LOC_Os02g22020	Os02g0325600	G2-like	LOC_Os03g03760	NA	G2-like	LOC_Os02g14490	Os02g0241200	G2-like	LOC_Os06g35140	Os06g0543200	G2-like
LOC_Os05g41240	Os05g0491500	G2-like	LOC_Os02g07770	Os02g0174000	G2-like	LOC_Os03g55590	Os03g0764600	G2-like	LOC_Os08g33050	Os08g0426866	G2-like	LOC_Os02g46940	Os02g0696900	G2-like	LOC_Os03g20900	Os03g0325500	G2-like	LOC_Os02g22020	Os02g0325600	G2-like	LOC_Os06g40710	Os06g0609500	G2-like
LOC_Os06g24070	Os06g0348800	G2-like	LOC_Os02g14490	Os02g0241200	G2-like	LOC_Os04g47890	Os04g0566600	G2-like	LOC_Os08g33750	Os08g0434700	G2-like	LOC_Os02g47190	Os02g0700300	G2-like	LOC_Os03g21240	Os03g0329900	G2-like	LOC_Os02g46940	Os02g0696900	G2-like	LOC_Os06g45410	Os06g0664800	G2-like
LOC_Os06g35140	Os06g0543200	G2-like	LOC_Os02g22020	Os02g0325600	G2-like	LOC_Os04g56990	Os04g0665600	G2-like	LOC_Os09g12750	Os09g0299000	G2-like	LOC_Os03g20900	Os03g0325500	G2-like	LOC_Os03g45194	Os03g0654600	G2-like	LOC_Os02g47190	Os02g0700300	G2-like	LOC_Os06g45890	Os06g0670300	G2-like
LOC_Os06g40710	Os06g0609500	G2-like	LOC_Os02g46940	Os02g0696900	G2-like	LOC_Os05g34110	Os05g0412000	G2-like	LOC_Os09g12770	Os09g0299200	G2-like	LOC_Os03g21240	Os03g0329900	G2-like	LOC_Os03g55590	Os03g0764600	G2-like	LOC_Os03g20900	Os03g0325500	G2-like	LOC_Os06g49040	Os06g0703900	G2-like
LOC_Os06g45410	Os06g0664800	G2-like	LOC_Os02g47190	Os02g0700300	G2-like	LOC_Os05g40960	Os05g0488600	G2-like	LOC_Os11g01480	Os11g0106100	G2-like	LOC_Os03g45194	Os03g0654600	G2-like	LOC_Os04g47890	Os04g0566600	G2-like	LOC_Os03g21240	Os03g0329900	G2-like	LOC_Os07g02800	Os07g0119300	G2-like
LOC_Os06g45890	Os06g0670300	G2-like	LOC_Os03g20900	Os03g0325500	G2-like	LOC_Os05g41240	Os05g0491500	G2-like	LOC_Os12g01490	Os12g0105600	G2-like	LOC_Os03g55590	Os03g0764600	G2-like	LOC_Os04g56990	Os04g0665600	G2-like	LOC_Os03g45194	Os03g0654600	G2-like	LOC_Os07g25710	Os07g0438800	G2-like
LOC_Os06g49040	Os06g0703900	G2-like	LOC_Os03g21240	Os03g0329900	G2-like	LOC_Os06g24070	Os06g0348800	G2-like	LOC_Os12g39640	Os12g0586300	G2-like	LOC_Os04g47890	Os04g0566600	G2-like	LOC_Os05g34110	Os05g0412000	G2-like	LOC_Os03g55590	Os03g0764600	G2-like	LOC_Os07g48596	Os07g0685300	G2-like
LOC_Os07g02800	Os07g0119300	G2-like	LOC_Os03g45194	Os03g0654600	G2-like	LOC_Os06g35140	Os06g0543200	G2-like	LOC_Os01g24070	Os01g0343300	GATA	LOC_Os04g56990	Os04g0665600	G2-like	LOC_Os05g40960	Os05g0488600	G2-like	LOC_Os04g47890	Os04g0566600	G2-like	LOC_Os08g06370	Os08g0160300	G2-like
LOC_Os07g25710	Os07g0438800	G2-like	LOC_Os03g55590	Os03g0764600	G2-like	LOC_Os06g40710	Os06g0609500	G2-like	LOC_Os01g74540	Os01g0976800	GATA	LOC_Os05g34110	Os05g0412000	G2-like	LOC_Os05g41240	Os05g0491500	G2-like	LOC_Os04g56990	Os04g0665600	G2-like	LOC_Os08g25799	Os08g0346400	G2-like
LOC_Os07g48596	Os07g0685300	G2-like	LOC_Os03g55760	Os03g0766500	G2-like	LOC_Os06g45410	Os06g0664800	G2-like	LOC_Os02g05510	Os02g0148500	GATA	LOC_Os05g40960	Os05g0488600	G2-like	LOC_Os06g24070	Os06g0348800	G2-like	LOC_Os05g34110	Os05g0412000	G2-like	LOC_Os08g25820	Os08g0346500	G2-like
LOC_Os08g06370	Os08g0160300	G2-like	LOC_Os04g47890	Os04g0566600	G2-like	LOC_Os06g45890	Os06g0670300	G2-like	LOC_Os02g12790	Os02g0220400	GATA	LOC_Os05g41240	Os05g0491500	G2-like	LOC_Os06g35140	Os06g0543200	G2-like	LOC_Os05g40960	Os05g0488600	G2-like	LOC_Os08g33050	Os08g0426866	G2-like
LOC_Os08g25799	Os08g0346400	G2-like	LOC_Os04g56990	Os04g0665600	G2-like	LOC_Os06g49040	Os06g0703900	G2-like	LOC_Os02g43150	Os02g0645600	GATA	LOC_Os06g24070	Os06g0348800	G2-like	LOC_Os06g40710	Os06g0609500	G2-like	LOC_Os05g41240	Os05g0491500	G2-like	LOC_Os08g33750	Os08g0434700	G2-like
LOC_Os08g25820	Os08g0346500	G2-like	LOC_Os05g34110	Os05g0412000	G2-like	LOC_Os07g02800	Os07g0119300	G2-like	LOC_Os02g56250	Os02g0806400	GATA	LOC_Os06g35140	Os06g0543200	G2-like	LOC_Os06g45410	Os06g0664800	G2-like	LOC_Os06g24070	Os06g0348800	G2-like	LOC_Os09g12750	Os09g0299000	G2-like
LOC_Os08g33050	Os08g0426866	G2-like	LOC_Os05g40960	Os05g0488600	G2-like	LOC_Os07g25710	Os07g0438800	G2-like	LOC_Os03g05160	Os03g0145200	GATA	LOC_Os06g40710	Os06g0609500	G2-like	LOC_Os06g45890	Os06g0670300	G2-like	LOC_Os06g35140	Os06g0543200	G2-like	LOC_Os09g12770	Os09g0299200	G2-like
LOC_Os08g33750	Os08g0434700	G2-like	LOC_Os05g41240	Os05g0491500	G2-like	LOC_Os07g48596	Os07g0685300	G2-like	LOC_Os03g47970	Os03g0684000	GATA	LOC_Os06g45410	Os06g0664800	G2-like	LOC_Os06g49040	Os06g0703900	G2-like	LOC_Os06g40710	Os06g0609500	G2-like	LOC_Os09g23200	Os09g0395300	G2-like
LOC_Os09g12750	Os09g0299000	G2-like	LOC_Os06g24070	Os06g0348800	G2-like	LOC_Os08g06370	Os08g0160300	G2-like	LOC_Os03g52450	Os03g0734900	GATA	LOC_Os06g45890	Os06g0670300	G2-like	LOC_Os07g02800	Os07g0119300	G2-like	LOC_Os06g45410	Os06g0664800	G2-like	LOC_Os11g01480	Os11g0106100	G2-like
LOC_Os09g12770	Os09g0299200	G2-like	LOC_Os06g35140	Os06g0543200	G2-like	LOC_Os08g25799	Os08g0346400	G2-like	LOC_Os03g61570	Os03g0831200	GATA	LOC_Os06g49040	Os06g0703900	G2-like	LOC_Os07g25710	Os07g0438800	G2-like	LOC_Os06g45890	Os06g0670300	G2-like	LOC_Os12g01490	Os12g0105600	G2-like
LOC_Os09g23200	Os09g0395300	G2-like	LOC_Os06g40710	Os06g0609500	G2-like	LOC_Os08g25820	Os08g0346500	G2-like	LOC_Os04g45650	Os04g0539500	GATA	LOC_Os07g02800	Os07g0119300	G2-like	LOC_Os07g48596	Os07g0685300	G2-like	LOC_Os06g49040	Os06g0703900	G2-like	LOC_Os12g39640	Os12g0586300	G2-like
LOC_Os11g01480	Os11g0106100	G2-like	LOC_Os06g45410	Os06g0664800	G2-like	LOC_Os08g33050	Os08g0426866	G2-like	LOC_Os04g46020	Os04g0544500	GATA	LOC_Os07g25710	Os07g0438800	G2-like	LOC_Os08g06370	Os08g0160300	G2-like	LOC_Os07g02800	Os07g0119300	G2-like	LOC_Os01g24070	Os01g0343300	GATA
LOC_Os12g01490	Os12g0105600	G2-like	LOC_Os06g45890	Os06g0670300	G2-like	LOC_Os08g33750	Os08g0434700	G2-like	LOC_Os05g06340	Os05g0155400	GATA	LOC_Os07g48596	Os07g0685300	G2-like	LOC_Os08g25799	Os08g0346400	G2-like	LOC_Os07g25710	Os07g0438800	G2-like	LOC_Os01g47360	Os01g0662800	GATA
LOC_Os12g39640	Os12g0586300	G2-like	LOC_Os06g49040	Os06g0703900	G2-like	LOC_Os09g12750	Os09g0299000	G2-like	LOC_Os05g44400	Os05g0520300	GATA	LOC_Os08g06370	Os08g0160300	G2-like	LOC_Os08g25820	Os08g0346500	G2-like	LOC_Os07g48596	Os07g0685300	G2-like	LOC_Os01g54210	Os01g0745700	GATA
LOC_Os01g24070	Os01g0343300	GATA	LOC_Os07g02800	Os07g0119300	G2-like	LOC_Os09g12770	Os09g0299200	G2-like	LOC_Os06g37450	Os06g0571800	GATA	LOC_Os08g25799	Os08g0346400	G2-like	LOC_Os08g33050	Os08g0426866	G2-like	LOC_Os08g06370	Os08g0160300	G2-like	LOC_Os01g74540	Os01g0976800	GATA
LOC_Os01g47360	Os01g0662800	GATA	LOC_Os07g25710	Os07g0438800	G2-like	LOC_Os09g23200	Os09g0395300	G2-like	LOC_Os06g48534	Os06g0698900	GATA	LOC_Os08g25820	Os08g0346500	G2-like	LOC_Os08g33750	Os08g0434700	G2-like	LOC_Os08g25799	Os08g0346400	G2-like	LOC_Os02g05510	Os02g0148500	GATA
LOC_Os01g54210	Os01g0745700	GATA	LOC_Os07g48596	Os07g0685300	G2-like	LOC_Os11g01480	Os11g0106100	G2-like	LOC_Os12g07120	Os12g0168800	GATA	LOC_Os08g33050	Os08g0426866	G2-like	LOC_Os09g12750	Os09g0299000	G2-like	LOC_Os08g25820	Os08g0346500	G2-like	LOC_Os02g12790	Os02g0220400	GATA
LOC_Os01g74540	Os01g0976800	GATA	LOC_Os08g06370	Os08g0160300	G2-like	LOC_Os12g01490	Os12g0105600	G2-like	LOC_Os12g42970	Os12g0624900	GATA	LOC_Os08g33750	Os08g0434700	G2-like	LOC_Os09g12770	Os09g0299200	G2-like	LOC_Os08g33050	Os08g0426866	G2-like	LOC_Os02g43150	Os02g0645600	GATA
LOC_Os02g05510	Os02g0148500	GATA	LOC_Os08g25799	Os08g0346400	G2-like	LOC_Os12g39640	Os12g0586300	G2-like	LOC_Os01g62460	Os01g0842200	GRAS	LOC_Os09g12750	Os09g0299000	G2-like	LOC_Os09g23200	Os09g0395300	G2-like	LOC_Os08g33750	Os08g0434700	G2-like	LOC_Os02g56250	Os02g0806400	GATA
LOC_Os02g12790	Os02g0220400	GATA	LOC_Os08g25820	Os08g0346500	G2-like	LOC_Os01g24070	Os01g0343300	GATA	LOC_Os01g65900	Os01g0881500	GRAS	LOC_Os09g12770	Os09g0299200	G2-like	LOC_Os11g01480	Os11g0106100	G2-like	LOC_Os09g12750	Os09g0299000	G2-like	LOC_Os03g03850	NA	GATA
LOC_Os02g43150	Os02g0645600	GATA	LOC_Os08g33050	Os08g0426866	G2-like	LOC_Os01g54210	Os01g0745700	GATA	LOC_Os01g71970	Os01g0948200	GRAS	LOC_Os09g23200	Os09g0395300	G2-like	LOC_Os12g01490	Os12g0105600	G2-like	LOC_Os09g12770	Os09g0299200	G2-like	LOC_Os03g05160	Os03g0145200	GATA
LOC_Os02g56250	Os02g0806400	GATA	LOC_Os08g33750	Os08g0434700	G2-like	LOC_Os01g74540	Os01g0976800	GATA	LOC_Os02g44360	Os02g0662700	GRAS	LOC_Os11g01480	Os11g0106100	G2-like	LOC_Os12g39640	Os12g0586300	G2-like	LOC_Os09g23200	Os09g0395300	G2-like	LOC_Os03g47970	Os03g0684000	GATA
LOC_Os03g05160	Os03g0145200	GATA	LOC_Os09g12750	Os09g0299000	G2-like	LOC_Os02g05510	Os02g0148500	GATA	LOC_Os02g44370	Os02g0663100	GRAS	LOC_Os12g01490	Os12g0105600	G2-like	LOC_Os01g24070	Os01g0343300	GATA	LOC_Os11g01480	Os11g0106100	G2-like	LOC_Os03g52450	Os03g0734900	GATA
LOC_Os03g47970	Os03g0684000	GATA	LOC_Os09g12770	Os09g0299200	G2-like	LOC_Os02g12790	Os02g0220400	GATA	LOC_Os02g45760	Os02g0681900	GRAS	LOC_Os12g39640	Os12g0586300	G2-like	LOC_Os01g47360	Os01g0662800	GATA	LOC_Os12g01490	Os12g0105600	G2-like	LOC_Os03g61570	Os03g0831200	GATA
LOC_Os03g52450	Os03g0734900	GATA	LOC_Os09g23200	Os09g0395300	G2-like	LOC_Os02g43150	Os02g0645600	GATA	LOC_Os03g09280	Os03g0193000	GRAS	LOC_Os01g24070	Os01g0343300	GATA	LOC_Os01g54210	Os01g0745700	GATA	LOC_Os12g39640	Os12g0586300	G2-like	LOC_Os04g45650	Os04g0539500	GATA
LOC_Os03g61570	Os03g0831200	GATA	LOC_Os11g01480	Os11g0106100	G2-like	LOC_Os02g56250	Os02g0806400	GATA	LOC_Os03g31880	Os03g0433200	GRAS	LOC_Os01g47360	Os01g0662800	GATA	LOC_Os01g74540	Os01g0976800	GATA	LOC_Os01g24070	Os01g0343300	GATA	LOC_Os04g46020	Os04g0544500	GATA
LOC_Os04g45650	Os04g0539500	GATA	LOC_Os12g01490	Os12g0105600	G2-like	LOC_Os03g05160	Os03g0145200	GATA	LOC_Os03g48450	Os03g0690600	GRAS	LOC_Os01g54210	Os01g0745700	GATA	LOC_Os02g05510	Os02g0148500	GATA	LOC_Os01g47360	Os01g0662800	GATA	LOC_Os05g06340	Os05g0155400	GATA
LOC_Os04g46020	Os04g0544500	GATA	LOC_Os12g39640	Os12g0586300	G2-like	LOC_Os03g47970	Os03g0684000	GATA	LOC_Os03g49990	Os03g0707600	GRAS	LOC_Os01g74540	Os01g0976800	GATA	LOC_Os02g12790	Os02g0220400	GATA	LOC_Os01g54210	Os01g0745700	GATA	LOC_Os05g44400	Os05g0520300	GATA
LOC_Os05g06340	Os05g0155400	GATA	LOC_Os01g24070	Os01g0343300	GATA	LOC_Os03g52450	Os03g0734900	GATA	LOC_Os03g51330	Os03g0723000	GRAS	LOC_Os02g05510	Os02g0148500	GATA	LOC_Os02g43150	Os02g0645600	GATA	LOC_Os01g74540	Os01g0976800	GATA	LOC_Os05g50270	Os05g0578900	GATA
LOC_Os05g44400	Os05g0520300	GATA	LOC_Os01g47360	Os01g0662800	GATA	LOC_Os03g61570	Os03g0831200	GATA	LOC_Os04g35250	Os04g0432100	GRAS	LOC_Os02g12790	Os02g0220400	GATA	LOC_Os02g56250	Os02g0806400	GATA	LOC_Os02g05510	Os02g0148500	GATA	LOC_Os06g37450	Os06g0571800	GATA
LOC_Os05g50270	Os05g0578900	GATA	LOC_Os01g54210	Os01g0745700	GATA	LOC_Os04g45650	Os04g0539500	GATA	LOC_Os04g46860	Os04g0555000	GRAS	LOC_Os02g43150	Os02g0645600	GATA	LOC_Os03g03850	NA	GATA	LOC_Os02g12790	Os02g0220400	GATA	LOC_Os06g48534	Os06g0698900	GATA
LOC_Os06g37450	Os06g0571800	GATA	LOC_Os01g74540	Os01g0976800	GATA	LOC_Os04g46020	Os04g0544500	GATA	LOC_Os04g49110	Os04g0580300	GRAS	LOC_Os02g56250	Os02g0806400	GATA	LOC_Os03g05160	Os03g0145200	GATA	LOC_Os02g43150	Os02g0645600	GATA	LOC_Os10g40810	Os10g0557600	GATA
LOC_Os06g48534	Os06g0698900	GATA	LOC_Os02g05510	Os02g0148500	GATA	LOC_Os05g06340	Os05g0155400	GATA	LOC_Os04g50060	Os04g0590400	GRAS	LOC_Os03g03850	NA	GATA	LOC_Os03g47970	Os03g0684000	GATA	LOC_Os02g56250	Os02g0806400	GATA	LOC_Os12g07120	Os12g0168800	GATA
LOC_Os10g40810	Os10g0557600	GATA	LOC_Os02g12790	Os02g0220400	GATA	LOC_Os05g44400	Os05g0520300	GATA	LOC_Os06g01620	Os06g0105350	GRAS	LOC_Os03g05160	Os03g0145200	GATA	LOC_Os03g52450	Os03g0734900	GATA	LOC_Os03g03850	NA	GATA	LOC_Os12g42970	Os12g0624900	GATA
LOC_Os12g07120	Os12g0168800	GATA	LOC_Os02g43150	Os02g0645600	GATA	LOC_Os06g37450	Os06g0571800	GATA	LOC_Os06g03710	Os06g0127800	GRAS	LOC_Os03g47970	Os03g0684000	GATA	LOC_Os03g61570	Os03g0831200	GATA	LOC_Os03g05160	Os03g0145200	GATA	LOC_Os01g45860	Os01g0646300	GRAS
LOC_Os12g42970	Os12g0624900	GATA	LOC_Os02g56250	Os02g0806400	GATA	LOC_Os06g48534	Os06g0698900	GATA	LOC_Os06g40780	Os06g0610350	GRAS	LOC_Os03g52450	Os03g0734900	GATA	LOC_Os04g45650	Os04g0539500	GATA	LOC_Os03g47970	Os03g0684000	GATA	LOC_Os01g62460	Os01g0842200	GRAS
LOC_Os01g45860	Os01g0646300	GRAS	LOC_Os03g05160	Os03g0145200	GATA	LOC_Os10g40810	Os10g0557600	GATA	LOC_Os07g36170	Os07g0545800	GRAS	LOC_Os03g61570	Os03g0831200	GATA	LOC_Os04g46020	Os04g0544500	GATA	LOC_Os03g52450	Os03g0734900	GATA	LOC_Os01g65900	Os01g0881500	GRAS
LOC_Os01g62460	Os01g0842200	GRAS	LOC_Os03g47970	Os03g0684000	GATA	LOC_Os12g07120	Os12g0168800	GATA	LOC_Os07g38030	Os07g0567700	GRAS	LOC_Os04g45650	Os04g0539500	GATA	LOC_Os05g06340	Os05g0155400	GATA	LOC_Os03g61570	Os03g0831200	GATA	LOC_Os01g71970	Os01g0948200	GRAS
LOC_Os01g65900	Os01g0881500	GRAS	LOC_Os03g52450	Os03g0734900	GATA	LOC_Os12g42970	Os12g0624900	GATA	LOC_Os07g39470	Os07g0583600	GRAS	LOC_Os04g46020	Os04g0544500	GATA	LOC_Os05g44400	Os05g0520300	GATA	LOC_Os04g45650	Os04g0539500	GATA	LOC_Os02g44360	Os02g0662700	GRAS
LOC_Os01g71970	Os01g0948200	GRAS	LOC_Os03g61570	Os03g0831200	GATA	LOC_Os01g45860	Os01g0646300	GRAS	LOC_Os07g39820	Os07g0586900	GRAS	LOC_Os05g06340	Os05g0155400	GATA	LOC_Os05g49280	Os05g0567900	GATA	LOC_Os04g46020	Os04g0544500	GATA	LOC_Os02g44370	Os02g0663100	GRAS
LOC_Os02g44360	Os02g0662700	GRAS	LOC_Os04g45650	Os04g0539500	GATA	LOC_Os01g62460	Os01g0842200	GRAS	LOC_Os07g40020	Os07g0589200	GRAS	LOC_Os05g44400	Os05g0520300	GATA	LOC_Os06g37450	Os06g0571800	GATA	LOC_Os05g06340	Os05g0155400	GATA	LOC_Os02g45760	Os02g0681900	GRAS
LOC_Os02g44370	Os02g0663100	GRAS	LOC_Os04g46020	Os04g0544500	GATA	LOC_Os01g65900	Os01g0881500	GRAS	LOC_Os10g22430	Os10g0369600	GRAS	LOC_Os05g49280	Os05g0567900	GATA	LOC_Os06g48534	Os06g0698900	GATA	LOC_Os05g44400	Os05g0520300	GATA	LOC_Os03g09280	Os03g0193000	GRAS
LOC_Os02g45760	Os02g0681900	GRAS	LOC_Os05g06340	Os05g0155400	GATA	LOC_Os01g71970	Os01g0948200	GRAS	LOC_Os10g40390	Os10g0551200	GRAS	LOC_Os06g37450	Os06g0571800	GATA	LOC_Os10g40810	Os10g0557600	GATA	LOC_Os05g49280	Os05g0567900	GATA	LOC_Os03g31880	Os03g0433200	GRAS
LOC_Os03g09280	Os03g0193000	GRAS	LOC_Os05g44400	Os05g0520300	GATA	LOC_Os02g44360	Os02g0662700	GRAS	LOC_Os11g03110	Os11g0124300	GRAS	LOC_Os06g48534	Os06g0698900	GATA	LOC_Os12g07120	Os12g0168800	GATA	LOC_Os06g37450	Os06g0571800	GATA	LOC_Os03g48450	Os03g0690600	GRAS
LOC_Os03g31880	Os03g0433200	GRAS	LOC_Os05g49280	Os05g0567900	GATA	LOC_Os02g44370	Os02g0663100	GRAS	LOC_Os11g04400	Os11g0139600	GRAS	LOC_Os10g40810	Os10g0557600	GATA	LOC_Os12g42970	Os12g0624900	GATA	LOC_Os06g48534	Os06g0698900	GATA	LOC_Os03g49990	Os03g0707600	GRAS
LOC_Os03g48450	Os03g0690600	GRAS	LOC_Os06g37450	Os06g0571800	GATA	LOC_Os02g45760	Os02g0681900	GRAS	LOC_Os11g04570	Os11g0141550	GRAS	LOC_Os12g07120	Os12g0168800	GATA	LOC_Os01g45860	Os01g0646300	GRAS	LOC_Os10g40810	Os10g0557600	GATA	LOC_Os03g51330	Os03g0723000	GRAS
LOC_Os03g49990	Os03g0707600	GRAS	LOC_Os06g48534	Os06g0698900	GATA	LOC_Os03g09280	Os03g0193000	GRAS	LOC_Os11g06180	Os11g0160600	GRAS	LOC_Os12g42970	Os12g0624900	GATA	LOC_Os01g62460	Os01g0842200	GRAS	LOC_Os12g07120	Os12g0168800	GATA	LOC_Os04g35250	Os04g0432100	GRAS
LOC_Os03g51330	Os03g0723000	GRAS	LOC_Os10g40810	Os10g0557600	GATA	LOC_Os03g31880	Os03g0433200	GRAS	LOC_Os11g47870	Os11g0705200	GRAS	LOC_Os01g45860	Os01g0646300	GRAS	LOC_Os01g65900	Os01g0881500	GRAS	LOC_Os12g42970	Os12g0624900	GATA	LOC_Os04g46860	Os04g0555000	GRAS
LOC_Os04g35250	Os04g0432100	GRAS	LOC_Os12g07120	Os12g0168800	GATA	LOC_Os03g48450	Os03g0690600	GRAS	LOC_Os11g47900	Os11g0705900	GRAS	LOC_Os01g62460	Os01g0842200	GRAS	LOC_Os01g71970	Os01g0948200	GRAS	LOC_Os01g45860	Os01g0646300	GRAS	LOC_Os04g49110	Os04g0580300	GRAS
LOC_Os04g46860	Os04g0555000	GRAS	LOC_Os12g42970	Os12g0624900	GATA	LOC_Os03g49990	Os03g0707600	GRAS	LOC_Os11g47910	NA	GRAS	LOC_Os01g65900	Os01g0881500	GRAS	LOC_Os02g44360	Os02g0662700	GRAS	LOC_Os01g62460	Os01g0842200	GRAS	LOC_Os04g50060	Os04g0590400	GRAS
LOC_Os04g49110	Os04g0580300	GRAS	LOC_Os01g45860	Os01g0646300	GRAS	LOC_Os03g51330	Os03g0723000	GRAS	LOC_Os11g47920	Os11g0706200	GRAS	LOC_Os01g71970	Os01g0948200	GRAS	LOC_Os02g44370	Os02g0663100	GRAS	LOC_Os01g65900	Os01g0881500	GRAS	LOC_Os06g01620	Os06g0105350	GRAS
LOC_Os04g50060	Os04g0590400	GRAS	LOC_Os01g62460	Os01g0842200	GRAS	LOC_Os04g35250	Os04g0432100	GRAS	LOC_Os12g02870	Os12g0122000	GRAS	LOC_Os02g44360	Os02g0662700	GRAS	LOC_Os02g45760	Os02g0681900	GRAS	LOC_Os01g71970	Os01g0948200	GRAS	LOC_Os07g36170	Os07g0545800	GRAS
LOC_Os06g01620	Os06g0105350	GRAS	LOC_Os01g65900	Os01g0881500	GRAS	LOC_Os04g46860	Os04g0555000	GRAS	LOC_Os12g04200	NA	GRAS	LOC_Os02g44370	Os02g0663100	GRAS	LOC_Os03g09280	Os03g0193000	GRAS	LOC_Os02g44360	Os02g0662700	GRAS	LOC_Os07g38030	Os07g0567700	GRAS
LOC_Os06g03710	Os06g0127800	GRAS	LOC_Os01g71970	Os01g0948200	GRAS	LOC_Os04g49110	Os04g0580300	GRAS	LOC_Os12g04370	Os12g0138166	GRAS	LOC_Os02g45760	Os02g0681900	GRAS	LOC_Os03g31880	Os03g0433200	GRAS	LOC_Os02g44370	Os02g0663100	GRAS	LOC_Os07g39470	Os07g0583600	GRAS
LOC_Os06g40780	Os06g0610350	GRAS	LOC_Os02g44360	Os02g0662700	GRAS	LOC_Os04g50060	Os04g0590400	GRAS	LOC_Os12g38490	Os12g0573200	GRAS	LOC_Os03g09280	Os03g0193000	GRAS	LOC_Os03g48450	Os03g0690600	GRAS	LOC_Os02g45760	Os02g0681900	GRAS	LOC_Os07g39820	Os07g0586900	GRAS
LOC_Os07g36170	Os07g0545800	GRAS	LOC_Os02g44370	Os02g0663100	GRAS	LOC_Os06g01620	Os06g0105350	GRAS	LOC_Os03g47140	Os03g0674700	GRF	LOC_Os03g31880	Os03g0433200	GRAS	LOC_Os03g49990	Os03g0707600	GRAS	LOC_Os03g09280	Os03g0193000	GRAS	LOC_Os07g40020	Os07g0589200	GRAS
LOC_Os07g38030	Os07g0567700	GRAS	LOC_Os02g45760	Os02g0681900	GRAS	LOC_Os06g03710	Os06g0127800	GRAS	LOC_Os03g51970	Os03g0729500	GRF	LOC_Os03g48450	Os03g0690600	GRAS	LOC_Os03g51330	Os03g0723000	GRAS	LOC_Os03g31880	Os03g0433200	GRAS	LOC_Os10g22430	Os10g0369600	GRAS
LOC_Os07g39470	Os07g0583600	GRAS	LOC_Os03g09280	Os03g0193000	GRAS	LOC_Os07g36170	Os07g0545800	GRAS	LOC_Os04g51190	Os04g0600900	GRF	LOC_Os03g49990	Os03g0707600	GRAS	LOC_Os04g35250	Os04g0432100	GRAS	LOC_Os03g48450	Os03g0690600	GRAS	LOC_Os10g40390	Os10g0551200	GRAS
LOC_Os07g39820	Os07g0586900	GRAS	LOC_Os03g31880	Os03g0433200	GRAS	LOC_Os07g38030	Os07g0567700	GRAS	LOC_Os06g02560	NA	GRF	LOC_Os03g51330	Os03g0723000	GRAS	LOC_Os04g46860	Os04g0555000	GRAS	LOC_Os03g49990	Os03g0707600	GRAS	LOC_Os11g03110	Os11g0124300	GRAS
LOC_Os07g40020	Os07g0589200	GRAS	LOC_Os03g48450	Os03g0690600	GRAS	LOC_Os07g39470	Os07g0583600	GRAS	LOC_Os07g28430	Os07g0467500	GRF	LOC_Os04g35250	Os04g0432100	GRAS	LOC_Os04g49110	Os04g0580300	GRAS	LOC_Os03g51330	Os03g0723000	GRAS	LOC_Os11g04570	Os11g0141550	GRAS
LOC_Os10g22430	Os10g0369600	GRAS	LOC_Os03g49990	Os03g0707600	GRAS	LOC_Os07g39820	Os07g0586900	GRAS	LOC_Os11g35030	Os11g0551900	GRF	LOC_Os04g46860	Os04g0555000	GRAS	LOC_Os04g50060	Os04g0590400	GRAS	LOC_Os04g35250	Os04g0432100	GRAS	LOC_Os11g06180	Os11g0160600	GRAS
LOC_Os10g40390	Os10g0551200	GRAS	LOC_Os03g51330	Os03g0723000	GRAS	LOC_Os07g40020	Os07g0589200	GRAS	LOC_Os12g29980	Os12g0484900	GRF	LOC_Os04g49110	Os04g0580300	GRAS	LOC_Os05g42130	Os05g0500600	GRAS	LOC_Os04g46860	Os04g0555000	GRAS	LOC_Os11g47870	Os11g0705200	GRAS
LOC_Os11g03110	Os11g0124300	GRAS	LOC_Os04g35250	Os04g0432100	GRAS	LOC_Os10g22430	Os10g0369600	GRAS	LOC_Os02g18660	Os02g0288200	GeBP	LOC_Os04g50060	Os04g0590400	GRAS	LOC_Os06g01620	Os06g0105350	GRAS	LOC_Os04g49110	Os04g0580300	GRAS	LOC_Os11g47900	Os11g0705900	GRAS
LOC_Os11g04570	Os11g0141550	GRAS	LOC_Os04g46860	Os04g0555000	GRAS	LOC_Os10g40390	Os10g0551200	GRAS	LOC_Os02g52950	Os02g0768700	GeBP	LOC_Os06g01620	Os06g0105350	GRAS	LOC_Os07g36170	Os07g0545800	GRAS	LOC_Os04g50060	Os04g0590400	GRAS	LOC_Os11g47910	NA	GRAS
LOC_Os11g06180	Os11g0160600	GRAS	LOC_Os04g49110	Os04g0580300	GRAS	LOC_Os11g03110	Os11g0124300	GRAS	LOC_Os02g53150	Os02g0771200	GeBP	LOC_Os06g03710	Os06g0127800	GRAS	LOC_Os07g38030	Os07g0567700	GRAS	LOC_Os05g42130	Os05g0500600	GRAS	LOC_Os11g47920	Os11g0706200	GRAS
LOC_Os11g47870	Os11g0705200	GRAS	LOC_Os04g50060	Os04g0590400	GRAS	LOC_Os11g04400	Os11g0139600	GRAS	LOC_Os03g25430	Os03g0370250	GeBP	LOC_Os07g36170	Os07g0545800	GRAS	LOC_Os07g39470	Os07g0583600	GRAS	LOC_Os06g01620	Os06g0105350	GRAS	LOC_Os12g02870	Os12g0122000	GRAS
LOC_Os11g47900	Os11g0705900	GRAS	LOC_Os06g01620	Os06g0105350	GRAS	LOC_Os11g04570	Os11g0141550	GRAS	LOC_Os03g50110	Os03g0708800	GeBP	LOC_Os07g38030	Os07g0567700	GRAS	LOC_Os07g39820	Os07g0586900	GRAS	LOC_Os06g03710	Os06g0127800	GRAS	LOC_Os12g04370	Os12g0138166	GRAS
LOC_Os11g47910	NA	GRAS	LOC_Os06g03710	Os06g0127800	GRAS	LOC_Os11g06180	Os11g0160600	GRAS	LOC_Os06g10710	Os06g0209500	GeBP	LOC_Os07g39470	Os07g0583600	GRAS	LOC_Os07g40020	Os07g0589200	GRAS	LOC_Os07g36170	Os07g0545800	GRAS	LOC_Os12g38490	Os12g0573200	GRAS
LOC_Os11g47920	Os11g0706200	GRAS	LOC_Os07g36170	Os07g0545800	GRAS	LOC_Os11g47870	Os11g0705200	GRAS	LOC_Os07g44200	Os07g0636100	GeBP	LOC_Os07g39820	Os07g0586900	GRAS	LOC_Os10g22430	Os10g0369600	GRAS	LOC_Os07g38030	Os07g0567700	GRAS	LOC_Os02g45570	Os02g0678800	GRF
LOC_Os12g02870	Os12g0122000	GRAS	LOC_Os07g38030	Os07g0567700	GRAS	LOC_Os11g47900	Os11g0705900	GRAS	LOC_Os08g36450	Os08g0467600	GeBP	LOC_Os07g40020	Os07g0589200	GRAS	LOC_Os10g40390	Os10g0551200	GRAS	LOC_Os07g39470	Os07g0583600	GRAS	LOC_Os02g47280	Os02g0701300	GRF
LOC_Os12g04370	Os12g0138166	GRAS	LOC_Os07g39470	Os07g0583600	GRAS	LOC_Os11g47910	NA	GRAS	LOC_Os09g01140	Os09g0100800	GeBP	LOC_Os10g22430	Os10g0369600	GRAS	LOC_Os11g03110	Os11g0124300	GRAS	LOC_Os07g39820	Os07g0586900	GRAS	LOC_Os02g53690	Os02g0776900	GRF
LOC_Os12g38490	Os12g0573200	GRAS	LOC_Os07g39820	Os07g0586900	GRAS	LOC_Os11g47920	Os11g0706200	GRAS	LOC_Os09g27850	Os09g0451700	GeBP	LOC_Os10g40390	Os10g0551200	GRAS	LOC_Os11g04570	Os11g0141550	GRAS	LOC_Os07g40020	Os07g0589200	GRAS	LOC_Os03g47140	Os03g0674700	GRF
LOC_Os02g45570	Os02g0678800	GRF	LOC_Os07g40020	Os07g0589200	GRAS	LOC_Os12g02870	Os12g0122000	GRAS	LOC_Os06g12400	Os06g0229300	HB-PHD	LOC_Os11g03110	Os11g0124300	GRAS	LOC_Os11g06180	Os11g0160600	GRAS	LOC_Os10g22430	Os10g0369600	GRAS	LOC_Os03g51970	Os03g0729500	GRF
LOC_Os02g47280	Os02g0701300	GRF	LOC_Os10g22430	Os10g0369600	GRAS	LOC_Os12g04370	Os12g0138166	GRAS	LOC_Os01g48170	Os01g0672201	HB-other	LOC_Os11g04570	Os11g0141550	GRAS	LOC_Os11g47870	Os11g0705200	GRAS	LOC_Os10g40390	Os10g0551200	GRAS	LOC_Os04g51190	Os04g0600900	GRF
LOC_Os02g53690	Os02g0776900	GRF	LOC_Os10g40390	Os10g0551200	GRAS	LOC_Os12g38490	Os12g0573200	GRAS	LOC_Os01g70810	Os01g0934300	HB-other	LOC_Os11g06180	Os11g0160600	GRAS	LOC_Os11g47900	Os11g0705900	GRAS	LOC_Os11g03110	Os11g0124300	GRAS	LOC_Os06g02560	NA	GRF
LOC_Os03g47140	Os03g0674700	GRF	LOC_Os11g03110	Os11g0124300	GRAS	LOC_Os02g53690	Os02g0776900	GRF	LOC_Os02g05450	Os02g0147800	HB-other	LOC_Os11g47870	Os11g0705200	GRAS	LOC_Os11g47910	NA	GRAS	LOC_Os11g04400	Os11g0139600	GRAS	LOC_Os07g28430	Os07g0467500	GRF
LOC_Os03g51970	Os03g0729500	GRF	LOC_Os11g04570	Os11g0141550	GRAS	LOC_Os03g47140	Os03g0674700	GRF	LOC_Os03g55990	Os03g0769800	HB-other	LOC_Os11g47900	Os11g0705900	GRAS	LOC_Os11g47920	Os11g0706200	GRAS	LOC_Os11g04570	Os11g0141550	GRAS	LOC_Os11g35030	Os11g0551900	GRF
LOC_Os04g51190	Os04g0600900	GRF	LOC_Os11g06180	Os11g0160600	GRAS	LOC_Os03g51970	Os03g0729500	GRF	LOC_Os05g09630	Os05g0188600	HB-other	LOC_Os11g47910	NA	GRAS	LOC_Os12g02870	Os12g0122000	GRAS	LOC_Os11g06180	Os11g0160600	GRAS	LOC_Os12g29980	Os12g0484900	GRF
LOC_Os06g02560	NA	GRF	LOC_Os11g47870	Os11g0705200	GRAS	LOC_Os04g51190	Os04g0600900	GRF	LOC_Os05g25600	NA	HB-other	LOC_Os11g47920	Os11g0706200	GRAS	LOC_Os12g04200	NA	GRAS	LOC_Os11g47870	Os11g0705200	GRAS	LOC_Os01g32890	Os01g0512400	GeBP
LOC_Os06g10310	Os06g0204800	GRF	LOC_Os11g47900	Os11g0705900	GRAS	LOC_Os06g02560	NA	GRF	LOC_Os05g48820	Os05g0562400	HB-other	LOC_Os12g02870	Os12g0122000	GRAS	LOC_Os12g04370	Os12g0138166	GRAS	LOC_Os11g47900	Os11g0705900	GRAS	LOC_Os02g18660	Os02g0288200	GeBP
LOC_Os07g28430	Os07g0467500	GRF	LOC_Os11g47910	NA	GRAS	LOC_Os07g28430	Os07g0467500	GRF	LOC_Os06g29020	Os06g0485100	HB-other	LOC_Os12g04370	Os12g0138166	GRAS	LOC_Os12g38490	Os12g0573200	GRAS	LOC_Os11g47910	NA	GRAS	LOC_Os02g52950	Os02g0768700	GeBP
LOC_Os11g35030	Os11g0551900	GRF	LOC_Os11g47920	Os11g0706200	GRAS	LOC_Os11g35030	Os11g0551900	GRF	LOC_Os06g39906	Os06g0601000	HB-other	LOC_Os12g38490	Os12g0573200	GRAS	LOC_Os02g45570	Os02g0678800	GRF	LOC_Os11g47920	Os11g0706200	GRAS	LOC_Os02g53150	Os02g0771200	GeBP
LOC_Os12g29980	Os12g0484900	GRF	LOC_Os12g02870	Os12g0122000	GRAS	LOC_Os12g29980	Os12g0484900	GRF	LOC_Os08g32990	Os08g0426000	HB-other	LOC_Os02g53690	Os02g0776900	GRF	LOC_Os02g47280	Os02g0701300	GRF	LOC_Os12g02870	Os12g0122000	GRAS	LOC_Os03g25430	Os03g0370250	GeBP
LOC_Os01g32890	Os01g0512400	GeBP	LOC_Os12g04200	NA	GRAS	LOC_Os02g18660	Os02g0288200	GeBP	LOC_Os01g57890	Os01g0788800	HD-ZIP	LOC_Os03g47140	Os03g0674700	GRF	LOC_Os02g53690	Os02g0776900	GRF	LOC_Os12g04200	NA	GRAS	LOC_Os03g50110	Os03g0708800	GeBP
LOC_Os02g18660	Os02g0288200	GeBP	LOC_Os12g04370	Os12g0138166	GRAS	LOC_Os02g52950	Os02g0768700	GeBP	LOC_Os02g05640	Os02g0149900	HD-ZIP	LOC_Os03g51970	Os03g0729500	GRF	LOC_Os03g47140	Os03g0674700	GRF	LOC_Os12g04370	Os12g0138166	GRAS	LOC_Os06g10710	Os06g0209500	GeBP
LOC_Os02g52950	Os02g0768700	GeBP	LOC_Os12g38490	Os12g0573200	GRAS	LOC_Os02g53150	Os02g0771200	GeBP	LOC_Os02g35770	Os02g0565600	HD-ZIP	LOC_Os04g51190	Os04g0600900	GRF	LOC_Os03g51970	Os03g0729500	GRF	LOC_Os12g38490	Os12g0573200	GRAS	LOC_Os07g44200	Os07g0636100	GeBP
LOC_Os02g53150	Os02g0771200	GeBP	LOC_Os02g45570	Os02g0678800	GRF	LOC_Os03g25430	Os03g0370250	GeBP	LOC_Os02g43330	Os02g0649300	HD-ZIP	LOC_Os06g02560	NA	GRF	LOC_Os04g51190	Os04g0600900	GRF	LOC_Os02g45570	Os02g0678800	GRF	LOC_Os08g36450	Os08g0467600	GeBP
LOC_Os03g25430	Os03g0370250	GeBP	LOC_Os02g47280	Os02g0701300	GRF	LOC_Os03g50110	Os03g0708800	GeBP	LOC_Os02g45250	Os02g0674800	HD-ZIP	LOC_Os06g10310	Os06g0204800	GRF	LOC_Os06g02560	NA	GRF	LOC_Os02g47280	Os02g0701300	GRF	LOC_Os09g27850	Os09g0451700	GeBP
LOC_Os03g50110	Os03g0708800	GeBP	LOC_Os02g53690	Os02g0776900	GRF	LOC_Os06g10710	Os06g0209500	GeBP	LOC_Os02g49700	Os02g0729700	HD-ZIP	LOC_Os07g28430	Os07g0467500	GRF	LOC_Os06g10310	Os06g0204800	GRF	LOC_Os02g53690	Os02g0776900	GRF	LOC_Os06g12400	Os06g0229300	HB-PHD
LOC_Os06g10710	Os06g0209500	GeBP	LOC_Os03g47140	Os03g0674700	GRF	LOC_Os07g44200	Os07g0636100	GeBP	LOC_Os03g01890	Os03g0109400	HD-ZIP	LOC_Os11g35030	Os11g0551900	GRF	LOC_Os07g28430	Os07g0467500	GRF	LOC_Os03g47140	Os03g0674700	GRF	LOC_Os01g48170	Os01g0672201	HB-other
LOC_Os07g44200	Os07g0636100	GeBP	LOC_Os03g51970	Os03g0729500	GRF	LOC_Os08g36450	Os08g0467600	GeBP	LOC_Os03g07450	Os03g0170600	HD-ZIP	LOC_Os12g29980	Os12g0484900	GRF	LOC_Os11g35030	Os11g0551900	GRF	LOC_Os03g51970	Os03g0729500	GRF	LOC_Os01g70810	Os01g0934300	HB-other
LOC_Os08g36450	Os08g0467600	GeBP	LOC_Os04g48510	Os04g0574500	GRF	LOC_Os09g01140	Os09g0100800	GeBP	LOC_Os03g08960	Os03g0188900	HD-ZIP	LOC_Os01g32890	Os01g0512400	GeBP	LOC_Os12g29980	Os12g0484900	GRF	LOC_Os04g51190	Os04g0600900	GRF	LOC_Os02g05450	Os02g0147800	HB-other
LOC_Os09g27850	Os09g0451700	GeBP	LOC_Os04g51190	Os04g0600900	GRF	LOC_Os09g27850	Os09g0451700	GeBP	LOC_Os03g10210	Os03g0198600	HD-ZIP	LOC_Os02g18660	Os02g0288200	GeBP	LOC_Os01g32890	Os01g0512400	GeBP	LOC_Os06g02560	NA	GRF	LOC_Os03g55990	Os03g0769800	HB-other
LOC_Os06g12400	Os06g0229300	HB-PHD	LOC_Os06g02560	NA	GRF	LOC_Os06g12400	Os06g0229300	HB-PHD	LOC_Os03g12860	Os03g0231150	HD-ZIP	LOC_Os02g52950	Os02g0768700	GeBP	LOC_Os02g18660	Os02g0288200	GeBP	LOC_Os07g28430	Os07g0467500	GRF	LOC_Os05g09630	Os05g0188600	HB-other
LOC_Os01g48170	Os01g0672201	HB-other	LOC_Os06g10310	Os06g0204800	GRF	LOC_Os01g48170	Os01g0672201	HB-other	LOC_Os03g43930	Os03g0640800	HD-ZIP	LOC_Os02g53150	Os02g0771200	GeBP	LOC_Os02g52950	Os02g0768700	GeBP	LOC_Os11g35030	Os11g0551900	GRF	LOC_Os05g25600	NA	HB-other
LOC_Os01g70810	Os01g0934300	HB-other	LOC_Os07g28430	Os07g0467500	GRF	LOC_Os01g70810	Os01g0934300	HB-other	LOC_Os04g45810	Os04g0541700	HD-ZIP	LOC_Os03g25430	Os03g0370250	GeBP	LOC_Os02g53150	Os02g0771200	GeBP	LOC_Os12g29980	Os12g0484900	GRF	LOC_Os05g48820	Os05g0562400	HB-other
LOC_Os02g05450	Os02g0147800	HB-other	LOC_Os11g35030	Os11g0551900	GRF	LOC_Os02g05450	Os02g0147800	HB-other	LOC_Os04g48070	Os04g0569100	HD-ZIP	LOC_Os03g50110	Os03g0708800	GeBP	LOC_Os03g25430	Os03g0370250	GeBP	LOC_Os01g32890	Os01g0512400	GeBP	LOC_Os06g29020	Os06g0485100	HB-other
LOC_Os03g55990	Os03g0769800	HB-other	LOC_Os12g29980	Os12g0484900	GRF	LOC_Os03g55990	Os03g0769800	HB-other	LOC_Os04g53540	Os04g0627000	HD-ZIP	LOC_Os06g10710	Os06g0209500	GeBP	LOC_Os03g50110	Os03g0708800	GeBP	LOC_Os02g18660	Os02g0288200	GeBP	LOC_Os06g39906	Os06g0601000	HB-other
LOC_Os05g09630	Os05g0188600	HB-other	LOC_Os01g32890	Os01g0512400	GeBP	LOC_Os05g09630	Os05g0188600	HB-other	LOC_Os06g04870	Os06g0140700	HD-ZIP	LOC_Os07g44200	Os07g0636100	GeBP	LOC_Os06g10710	Os06g0209500	GeBP	LOC_Os02g52950	Os02g0768700	GeBP	LOC_Os10g39720	NA	HB-other
LOC_Os05g25600	NA	HB-other	LOC_Os02g18660	Os02g0288200	GeBP	LOC_Os05g25600	NA	HB-other	LOC_Os06g10600	Os06g0208100	HD-ZIP	LOC_Os08g36450	Os08g0467600	GeBP	LOC_Os07g44200	Os07g0636100	GeBP	LOC_Os02g53150	Os02g0771200	GeBP	LOC_Os02g35770	Os02g0565600	HD-ZIP
LOC_Os05g48820	Os05g0562400	HB-other	LOC_Os02g52950	Os02g0768700	GeBP	LOC_Os05g48820	Os05g0562400	HB-other	LOC_Os07g39320	Os07g0581700	HD-ZIP	LOC_Os09g01470	Os09g0102300	GeBP	LOC_Os08g36450	Os08g0467600	GeBP	LOC_Os03g25430	Os03g0370250	GeBP	LOC_Os02g43330	Os02g0649300	HD-ZIP
LOC_Os06g29020	Os06g0485100	HB-other	LOC_Os02g53150	Os02g0771200	GeBP	LOC_Os06g29020	Os06g0485100	HB-other	LOC_Os08g04190	Os08g0136100	HD-ZIP	LOC_Os09g27850	Os09g0451700	GeBP	LOC_Os09g01470	Os09g0102300	GeBP	LOC_Os03g50110	Os03g0708800	GeBP	LOC_Os02g45250	Os02g0674800	HD-ZIP
LOC_Os06g39906	Os06g0601000	HB-other	LOC_Os03g25430	Os03g0370250	GeBP	LOC_Os06g39906	Os06g0601000	HB-other	LOC_Os08g08820	Os08g0187500	HD-ZIP	LOC_Os06g12400	Os06g0229300	HB-PHD	LOC_Os09g27850	Os09g0451700	GeBP	LOC_Os06g10710	Os06g0209500	GeBP	LOC_Os02g49700	Os02g0729700	HD-ZIP
LOC_Os01g45570	Os01g0643600	HD-ZIP	LOC_Os03g50110	Os03g0708800	GeBP	LOC_Os01g57890	Os01g0788800	HD-ZIP	LOC_Os08g19590	Os08g0292000	HD-ZIP	LOC_Os01g48170	Os01g0672201	HB-other	LOC_Os06g12400	Os06g0229300	HB-PHD	LOC_Os07g44200	Os07g0636100	GeBP	LOC_Os03g01890	Os03g0109400	HD-ZIP
LOC_Os01g57890	Os01g0788800	HD-ZIP	LOC_Os06g10710	Os06g0209500	GeBP	LOC_Os02g35770	Os02g0565600	HD-ZIP	LOC_Os08g32080	Os08g0416000	HD-ZIP	LOC_Os01g70810	Os01g0934300	HB-other	LOC_Os01g48170	Os01g0672201	HB-other	LOC_Os08g36450	Os08g0467600	GeBP	LOC_Os03g07450	Os03g0170600	HD-ZIP
LOC_Os02g35770	Os02g0565600	HD-ZIP	LOC_Os07g44200	Os07g0636100	GeBP	LOC_Os02g43330	Os02g0649300	HD-ZIP	LOC_Os08g32085	NA	HD-ZIP	LOC_Os02g05450	Os02g0147800	HB-other	LOC_Os01g70810	Os01g0934300	HB-other	LOC_Os09g01140	Os09g0100800	GeBP	LOC_Os03g08960	Os03g0188900	HD-ZIP
LOC_Os02g43330	Os02g0649300	HD-ZIP	LOC_Os08g36450	Os08g0467600	GeBP	LOC_Os02g45250	Os02g0674800	HD-ZIP	LOC_Os08g36220	Os08g0465000	HD-ZIP	LOC_Os03g55990	Os03g0769800	HB-other	LOC_Os02g05450	Os02g0147800	HB-other	LOC_Os09g01470	Os09g0102300	GeBP	LOC_Os03g10210	Os03g0198600	HD-ZIP
LOC_Os02g45250	Os02g0674800	HD-ZIP	LOC_Os09g27850	Os09g0451700	GeBP	LOC_Os02g49700	Os02g0729700	HD-ZIP	LOC_Os08g37580	Os08g0481400	HD-ZIP	LOC_Os05g09630	Os05g0188600	HB-other	LOC_Os03g55990	Os03g0769800	HB-other	LOC_Os09g27850	Os09g0451700	GeBP	LOC_Os03g12860	Os03g0231150	HD-ZIP
LOC_Os02g49700	Os02g0729700	HD-ZIP	LOC_Os06g12400	Os06g0229300	HB-PHD	LOC_Os03g01890	Os03g0109400	HD-ZIP	LOC_Os09g21180	Os09g0379600	HD-ZIP	LOC_Os05g25600	NA	HB-other	LOC_Os05g09630	Os05g0188600	HB-other	LOC_Os06g12400	Os06g0229300	HB-PHD	LOC_Os03g43930	Os03g0640800	HD-ZIP
LOC_Os03g01890	Os03g0109400	HD-ZIP	LOC_Os01g48170	Os01g0672201	HB-other	LOC_Os03g07450	Os03g0170600	HD-ZIP	LOC_Os09g27450	Os09g0447000	HD-ZIP	LOC_Os05g48820	Os05g0562400	HB-other	LOC_Os05g25600	NA	HB-other	LOC_Os01g48170	Os01g0672201	HB-other	LOC_Os04g45810	Os04g0541700	HD-ZIP
LOC_Os03g07450	Os03g0170600	HD-ZIP	LOC_Os01g70810	Os01g0934300	HB-other	LOC_Os03g08960	Os03g0188900	HD-ZIP	LOC_Os09g29460	Os09g0470500	HD-ZIP	LOC_Os06g29020	Os06g0485100	HB-other	LOC_Os05g48820	Os05g0562400	HB-other	LOC_Os01g70810	Os01g0934300	HB-other	LOC_Os04g48070	Os04g0569100	HD-ZIP
LOC_Os03g08960	Os03g0188900	HD-ZIP	LOC_Os02g05450	Os02g0147800	HB-other	LOC_Os03g10210	Os03g0198600	HD-ZIP	LOC_Os09g35760	Os09g0526300	HD-ZIP	LOC_Os06g39906	Os06g0601000	HB-other	LOC_Os06g29020	Os06g0485100	HB-other	LOC_Os02g05450	Os02g0147800	HB-other	LOC_Os04g53540	Os04g0627000	HD-ZIP
LOC_Os03g10210	Os03g0198600	HD-ZIP	LOC_Os03g55990	Os03g0769800	HB-other	LOC_Os03g12860	Os03g0231150	HD-ZIP	LOC_Os09g35910	Os09g0528200	HD-ZIP	LOC_Os10g39720	NA	HB-other	LOC_Os06g39906	Os06g0601000	HB-other	LOC_Os03g55990	Os03g0769800	HB-other	LOC_Os06g04870	Os06g0140700	HD-ZIP
LOC_Os03g12860	Os03g0231150	HD-ZIP	LOC_Os05g09630	Os05g0188600	HB-other	LOC_Os03g43930	Os03g0640800	HD-ZIP	LOC_Os10g01470	Os10g0103700	HD-ZIP	LOC_Os02g05640	Os02g0149900	HD-ZIP	LOC_Os02g35770	Os02g0565600	HD-ZIP	LOC_Os05g09630	Os05g0188600	HB-other	LOC_Os06g10600	Os06g0208100	HD-ZIP
LOC_Os03g43930	Os03g0640800	HD-ZIP	LOC_Os05g25600	NA	HB-other	LOC_Os04g45810	Os04g0541700	HD-ZIP	LOC_Os10g23090	Os10g0377300	HD-ZIP	LOC_Os02g35770	Os02g0565600	HD-ZIP	LOC_Os02g43330	Os02g0649300	HD-ZIP	LOC_Os05g25600	NA	HB-other	LOC_Os06g48290	Os06g0698200	HD-ZIP
LOC_Os04g45810	Os04g0541700	HD-ZIP	LOC_Os05g48820	Os05g0562400	HB-other	LOC_Os04g46350	Os04g0548700	HD-ZIP	LOC_Os10g26500	Os10g0404900	HD-ZIP	LOC_Os02g43330	Os02g0649300	HD-ZIP	LOC_Os02g45250	Os02g0674800	HD-ZIP	LOC_Os05g48820	Os05g0562400	HB-other	LOC_Os07g39320	Os07g0581700	HD-ZIP
LOC_Os04g46350	Os04g0548700	HD-ZIP	LOC_Os06g29020	Os06g0485100	HB-other	LOC_Os04g48070	Os04g0569100	HD-ZIP	LOC_Os10g33960	Os10g0480200	HD-ZIP	LOC_Os02g45250	Os02g0674800	HD-ZIP	LOC_Os02g49700	Os02g0729700	HD-ZIP	LOC_Os06g29020	Os06g0485100	HB-other	LOC_Os08g04190	Os08g0136100	HD-ZIP
LOC_Os04g48070	Os04g0569100	HD-ZIP	LOC_Os06g39906	Os06g0601000	HB-other	LOC_Os04g53540	Os04g0627000	HD-ZIP	LOC_Os10g41230	Os10g0561800	HD-ZIP	LOC_Os02g49700	Os02g0729700	HD-ZIP	LOC_Os03g01890	Os03g0109400	HD-ZIP	LOC_Os06g39906	Os06g0601000	HB-other	LOC_Os08g08820	Os08g0187500	HD-ZIP
LOC_Os04g53540	Os04g0627000	HD-ZIP	LOC_Os01g57890	Os01g0788800	HD-ZIP	LOC_Os06g04870	Os06g0140700	HD-ZIP	LOC_Os10g42490	Os10g0575600	HD-ZIP	LOC_Os03g01890	Os03g0109400	HD-ZIP	LOC_Os03g07450	Os03g0170600	HD-ZIP	LOC_Os01g57890	Os01g0788800	HD-ZIP	LOC_Os08g19590	Os08g0292000	HD-ZIP
LOC_Os06g04850	Os06g0140400	HD-ZIP	LOC_Os02g35770	Os02g0565600	HD-ZIP	LOC_Os06g10600	Os06g0208100	HD-ZIP	LOC_Os12g41860	Os12g0612700	HD-ZIP	LOC_Os03g07450	Os03g0170600	HD-ZIP	LOC_Os03g08960	Os03g0188900	HD-ZIP	LOC_Os02g35770	Os02g0565600	HD-ZIP	LOC_Os08g32080	Os08g0416000	HD-ZIP
LOC_Os06g04870	Os06g0140700	HD-ZIP	LOC_Os02g43330	Os02g0649300	HD-ZIP	LOC_Os06g48290	Os06g0698200	HD-ZIP	LOC_Os07g39800	Os07g0586700	HRT-like	LOC_Os03g08960	Os03g0188900	HD-ZIP	LOC_Os03g10210	Os03g0198600	HD-ZIP	LOC_Os02g43330	Os02g0649300	HD-ZIP	LOC_Os08g32085	NA	HD-ZIP
LOC_Os06g10600	Os06g0208100	HD-ZIP	LOC_Os02g45250	Os02g0674800	HD-ZIP	LOC_Os07g39320	Os07g0581700	HD-ZIP	LOC_Os01g39020	Os01g0571300	HSF	LOC_Os03g10210	Os03g0198600	HD-ZIP	LOC_Os03g12860	Os03g0231150	HD-ZIP	LOC_Os02g45250	Os02g0674800	HD-ZIP	LOC_Os08g36220	Os08g0465000	HD-ZIP
LOC_Os07g39320	Os07g0581700	HD-ZIP	LOC_Os02g49700	Os02g0729700	HD-ZIP	LOC_Os08g04190	Os08g0136100	HD-ZIP	LOC_Os01g53220	Os01g0733200	HSF	LOC_Os03g12860	Os03g0231150	HD-ZIP	LOC_Os03g43930	Os03g0640800	HD-ZIP	LOC_Os02g49700	Os02g0729700	HD-ZIP	LOC_Os08g37580	Os08g0481400	HD-ZIP
LOC_Os08g04190	Os08g0136100	HD-ZIP	LOC_Os03g01890	Os03g0109400	HD-ZIP	LOC_Os08g08820	Os08g0187500	HD-ZIP	LOC_Os01g54550	Os01g0749300	HSF	LOC_Os03g43930	Os03g0640800	HD-ZIP	LOC_Os04g45810	Os04g0541700	HD-ZIP	LOC_Os03g01890	Os03g0109400	HD-ZIP	LOC_Os09g21180	Os09g0379600	HD-ZIP
LOC_Os08g08820	Os08g0187500	HD-ZIP	LOC_Os03g07450	Os03g0170600	HD-ZIP	LOC_Os08g19590	Os08g0292000	HD-ZIP	LOC_Os02g13800	Os02g0232000	HSF	LOC_Os04g45810	Os04g0541700	HD-ZIP	LOC_Os04g46350	Os04g0548700	HD-ZIP	LOC_Os03g07450	Os03g0170600	HD-ZIP	LOC_Os09g27450	Os09g0447000	HD-ZIP
LOC_Os08g19590	Os08g0292000	HD-ZIP	LOC_Os03g08960	Os03g0188900	HD-ZIP	LOC_Os08g32080	Os08g0416000	HD-ZIP	LOC_Os02g29340	Os02g0496100	HSF	LOC_Os04g46350	Os04g0548700	HD-ZIP	LOC_Os04g48070	Os04g0569100	HD-ZIP	LOC_Os03g08960	Os03g0188900	HD-ZIP	LOC_Os09g29460	Os09g0470500	HD-ZIP
LOC_Os08g32080	Os08g0416000	HD-ZIP	LOC_Os03g10210	Os03g0198600	HD-ZIP	LOC_Os08g32085	NA	HD-ZIP	LOC_Os02g32590	Os02g0527300	HSF	LOC_Os04g48070	Os04g0569100	HD-ZIP	LOC_Os04g53540	Os04g0627000	HD-ZIP	LOC_Os03g10210	Os03g0198600	HD-ZIP	LOC_Os09g35760	Os09g0526300	HD-ZIP
LOC_Os08g32085	NA	HD-ZIP	LOC_Os03g12860	Os03g0231150	HD-ZIP	LOC_Os08g36220	Os08g0465000	HD-ZIP	LOC_Os03g06630	Os03g0161900	HSF	LOC_Os04g53540	Os04g0627000	HD-ZIP	LOC_Os06g04870	Os06g0140700	HD-ZIP	LOC_Os03g12860	Os03g0231150	HD-ZIP	LOC_Os09g35910	Os09g0528200	HD-ZIP
LOC_Os08g36220	Os08g0465000	HD-ZIP	LOC_Os03g43930	Os03g0640800	HD-ZIP	LOC_Os08g37580	Os08g0481400	HD-ZIP	LOC_Os03g12370	Os03g0224700	HSF	LOC_Os06g04850	Os06g0140400	HD-ZIP	LOC_Os06g10600	Os06g0208100	HD-ZIP	LOC_Os03g43930	Os03g0640800	HD-ZIP	LOC_Os10g01470	Os10g0103700	HD-ZIP
LOC_Os08g37580	Os08g0481400	HD-ZIP	LOC_Os04g45810	Os04g0541700	HD-ZIP	LOC_Os09g21180	Os09g0379600	HD-ZIP	LOC_Os03g25120	Os03g0366800	HSF	LOC_Os06g04870	Os06g0140700	HD-ZIP	LOC_Os06g48290	Os06g0698200	HD-ZIP	LOC_Os04g45810	Os04g0541700	HD-ZIP	LOC_Os10g23090	Os10g0377300	HD-ZIP
LOC_Os09g21180	Os09g0379600	HD-ZIP	LOC_Os04g46350	Os04g0548700	HD-ZIP	LOC_Os09g27450	Os09g0447000	HD-ZIP	LOC_Os03g53340	Os03g0745000	HSF	LOC_Os06g10600	Os06g0208100	HD-ZIP	LOC_Os07g39320	Os07g0581700	HD-ZIP	LOC_Os04g46350	Os04g0548700	HD-ZIP	LOC_Os10g26500	Os10g0404900	HD-ZIP
LOC_Os09g27450	Os09g0447000	HD-ZIP	LOC_Os04g48070	Os04g0569100	HD-ZIP	LOC_Os09g29460	Os09g0470500	HD-ZIP	LOC_Os03g58160	Os03g0795900	HSF	LOC_Os07g39320	Os07g0581700	HD-ZIP	LOC_Os08g04190	Os08g0136100	HD-ZIP	LOC_Os04g48070	Os04g0569100	HD-ZIP	LOC_Os10g33960	Os10g0480200	HD-ZIP
LOC_Os09g29460	Os09g0470500	HD-ZIP	LOC_Os04g53540	Os04g0627000	HD-ZIP	LOC_Os09g35760	Os09g0526300	HD-ZIP	LOC_Os03g63750	Os03g0854500	HSF	LOC_Os08g04190	Os08g0136100	HD-ZIP	LOC_Os08g08820	Os08g0187500	HD-ZIP	LOC_Os04g53540	Os04g0627000	HD-ZIP	LOC_Os10g41230	Os10g0561800	HD-ZIP
LOC_Os09g35760	Os09g0526300	HD-ZIP	LOC_Os06g04870	Os06g0140700	HD-ZIP	LOC_Os09g35910	Os09g0528200	HD-ZIP	LOC_Os04g48030	Os04g0568700	HSF	LOC_Os08g08820	Os08g0187500	HD-ZIP	LOC_Os08g19590	Os08g0292000	HD-ZIP	LOC_Os06g04870	Os06g0140700	HD-ZIP	LOC_Os10g42490	Os10g0575600	HD-ZIP
LOC_Os09g35910	Os09g0528200	HD-ZIP	LOC_Os06g10600	Os06g0208100	HD-ZIP	LOC_Os10g01470	Os10g0103700	HD-ZIP	LOC_Os05g45410	Os05g0530400	HSF	LOC_Os08g19590	Os08g0292000	HD-ZIP	LOC_Os08g32080	Os08g0416000	HD-ZIP	LOC_Os06g10600	Os06g0208100	HD-ZIP	LOC_Os12g41860	Os12g0612700	HD-ZIP
LOC_Os10g01470	Os10g0103700	HD-ZIP	LOC_Os07g39320	Os07g0581700	HD-ZIP	LOC_Os10g23090	Os10g0377300	HD-ZIP	LOC_Os06g35960	Os06g0553100	HSF	LOC_Os08g32080	Os08g0416000	HD-ZIP	LOC_Os08g32085	NA	HD-ZIP	LOC_Os06g48290	Os06g0698200	HD-ZIP	LOC_Os07g39800	Os07g0586700	HRT-like
LOC_Os10g23090	Os10g0377300	HD-ZIP	LOC_Os08g04190	Os08g0136100	HD-ZIP	LOC_Os10g26500	Os10g0404900	HD-ZIP	LOC_Os06g36930	Os06g0565200	HSF	LOC_Os08g32085	NA	HD-ZIP	LOC_Os08g36220	Os08g0465000	HD-ZIP	LOC_Os07g39320	Os07g0581700	HD-ZIP	LOC_Os01g39020	Os01g0571300	HSF
LOC_Os10g26500	Os10g0404900	HD-ZIP	LOC_Os08g08820	Os08g0187500	HD-ZIP	LOC_Os10g33960	Os10g0480200	HD-ZIP	LOC_Os07g08140	Os07g0178600	HSF	LOC_Os08g36220	Os08g0465000	HD-ZIP	LOC_Os08g37580	Os08g0481400	HD-ZIP	LOC_Os08g04190	Os08g0136100	HD-ZIP	LOC_Os01g43590	Os01g0625300	HSF
LOC_Os10g33960	Os10g0480200	HD-ZIP	LOC_Os08g19590	Os08g0292000	HD-ZIP	LOC_Os10g41230	Os10g0561800	HD-ZIP	LOC_Os07g44690	Os07g0640900	HSF	LOC_Os08g37580	Os08g0481400	HD-ZIP	LOC_Os09g21180	Os09g0379600	HD-ZIP	LOC_Os08g08820	Os08g0187500	HD-ZIP	LOC_Os01g53220	Os01g0733200	HSF
LOC_Os10g41230	Os10g0561800	HD-ZIP	LOC_Os08g32080	Os08g0416000	HD-ZIP	LOC_Os10g42490	Os10g0575600	HD-ZIP	LOC_Os08g43334	Os08g0546800	HSF	LOC_Os09g21180	Os09g0379600	HD-ZIP	LOC_Os09g27450	Os09g0447000	HD-ZIP	LOC_Os08g19590	Os08g0292000	HD-ZIP	LOC_Os01g54550	Os01g0749300	HSF
LOC_Os10g42490	Os10g0575600	HD-ZIP	LOC_Os08g32085	NA	HD-ZIP	LOC_Os12g41860	Os12g0612700	HD-ZIP	LOC_Os09g28354	Os09g0456800	HSF	LOC_Os09g27450	Os09g0447000	HD-ZIP	LOC_Os09g29460	Os09g0470500	HD-ZIP	LOC_Os08g32080	Os08g0416000	HD-ZIP	LOC_Os02g13800	Os02g0232000	HSF
LOC_Os12g41860	Os12g0612700	HD-ZIP	LOC_Os08g36220	Os08g0465000	HD-ZIP	LOC_Os07g39800	Os07g0586700	HRT-like	LOC_Os09g35790	Os09g0526600	HSF	LOC_Os09g29460	Os09g0470500	HD-ZIP	LOC_Os09g35760	Os09g0526300	HD-ZIP	LOC_Os08g32085	NA	HD-ZIP	LOC_Os02g29340	Os02g0496100	HSF
LOC_Os07g39800	Os07g0586700	HRT-like	LOC_Os08g37580	Os08g0481400	HD-ZIP	LOC_Os01g39020	Os01g0571300	HSF	LOC_Os10g28340	Os10g0419300	HSF	LOC_Os09g35760	Os09g0526300	HD-ZIP	LOC_Os09g35910	Os09g0528200	HD-ZIP	LOC_Os08g36220	Os08g0465000	HD-ZIP	LOC_Os02g32590	Os02g0527300	HSF
LOC_Os01g39020	Os01g0571300	HSF	LOC_Os09g21180	Os09g0379600	HD-ZIP	LOC_Os01g43590	Os01g0625300	HSF	LOC_Os01g03890	Os01g0129600	LBD	LOC_Os09g35910	Os09g0528200	HD-ZIP	LOC_Os10g01470	Os10g0103700	HD-ZIP	LOC_Os08g37580	Os08g0481400	HD-ZIP	LOC_Os03g06630	Os03g0161900	HSF
LOC_Os01g43590	Os01g0625300	HSF	LOC_Os09g27450	Os09g0447000	HD-ZIP	LOC_Os01g53220	Os01g0733200	HSF	LOC_Os01g07480	Os01g0169400	LBD	LOC_Os10g01470	Os10g0103700	HD-ZIP	LOC_Os10g23090	Os10g0377300	HD-ZIP	LOC_Os09g21180	Os09g0379600	HD-ZIP	LOC_Os03g12370	Os03g0224700	HSF
LOC_Os01g53220	Os01g0733200	HSF	LOC_Os09g29460	Os09g0470500	HD-ZIP	LOC_Os01g54550	Os01g0749300	HSF	LOC_Os01g32770	Os01g0511000	LBD	LOC_Os10g23090	Os10g0377300	HD-ZIP	LOC_Os10g26500	Os10g0404900	HD-ZIP	LOC_Os09g27450	Os09g0447000	HD-ZIP	LOC_Os03g25120	Os03g0366800	HSF
LOC_Os01g54550	Os01g0749300	HSF	LOC_Os09g35760	Os09g0526300	HD-ZIP	LOC_Os02g13800	Os02g0232000	HSF	LOC_Os01g39070	Os01g0571800	LBD	LOC_Os10g26500	Os10g0404900	HD-ZIP	LOC_Os10g33960	Os10g0480200	HD-ZIP	LOC_Os09g29460	Os09g0470500	HD-ZIP	LOC_Os03g53340	Os03g0745000	HSF
LOC_Os02g13800	Os02g0232000	HSF	LOC_Os09g35910	Os09g0528200	HD-ZIP	LOC_Os02g29340	Os02g0496100	HSF	LOC_Os01g60960	Os01g0825000	LBD	LOC_Os10g33960	Os10g0480200	HD-ZIP	LOC_Os10g41230	Os10g0561800	HD-ZIP	LOC_Os09g35760	Os09g0526300	HD-ZIP	LOC_Os03g58160	Os03g0795900	HSF
LOC_Os02g29340	Os02g0496100	HSF	LOC_Os10g01470	Os10g0103700	HD-ZIP	LOC_Os02g32590	Os02g0527300	HSF	LOC_Os01g66590	Os01g0889400	LBD	LOC_Os10g41230	Os10g0561800	HD-ZIP	LOC_Os10g42490	Os10g0575600	HD-ZIP	LOC_Os09g35910	Os09g0528200	HD-ZIP	LOC_Os03g63750	Os03g0854500	HSF
LOC_Os02g32590	Os02g0527300	HSF	LOC_Os10g23090	Os10g0377300	HD-ZIP	LOC_Os03g06630	Os03g0161900	HSF	LOC_Os02g57490	Os02g0820500	LBD	LOC_Os10g42490	Os10g0575600	HD-ZIP	LOC_Os12g41860	Os12g0612700	HD-ZIP	LOC_Os10g01470	Os10g0103700	HD-ZIP	LOC_Os04g48030	Os04g0568700	HSF
LOC_Os03g06630	Os03g0161900	HSF	LOC_Os10g26500	Os10g0404900	HD-ZIP	LOC_Os03g12370	Os03g0224700	HSF	LOC_Os03g05500	Os03g0149000	LBD	LOC_Os12g41860	Os12g0612700	HD-ZIP	LOC_Os07g39800	Os07g0586700	HRT-like	LOC_Os10g23090	Os10g0377300	HD-ZIP	LOC_Os05g45410	Os05g0530400	HSF
LOC_Os03g12370	Os03g0224700	HSF	LOC_Os10g33960	Os10g0480200	HD-ZIP	LOC_Os03g25120	Os03g0366800	HSF	LOC_Os03g17810	Os03g0287400	LBD	LOC_Os07g39800	Os07g0586700	HRT-like	LOC_Os01g39020	Os01g0571300	HSF	LOC_Os10g26500	Os10g0404900	HD-ZIP	LOC_Os06g35960	Os06g0553100	HSF
LOC_Os03g25120	Os03g0366800	HSF	LOC_Os10g41230	Os10g0561800	HD-ZIP	LOC_Os03g53340	Os03g0745000	HSF	LOC_Os03g33090	Os03g0445700	LBD	LOC_Os01g39020	Os01g0571300	HSF	LOC_Os01g43590	Os01g0625300	HSF	LOC_Os10g33960	Os10g0480200	HD-ZIP	LOC_Os07g08140	Os07g0178600	HSF
LOC_Os03g58160	Os03g0795900	HSF	LOC_Os10g42490	Os10g0575600	HD-ZIP	LOC_Os03g58160	Os03g0795900	HSF	LOC_Os03g41330	Os03g0609500	LBD	LOC_Os01g43590	Os01g0625300	HSF	LOC_Os01g53220	Os01g0733200	HSF	LOC_Os10g41230	Os10g0561800	HD-ZIP	LOC_Os07g44690	Os07g0640900	HSF
LOC_Os03g63750	Os03g0854500	HSF	LOC_Os12g41860	Os12g0612700	HD-ZIP	LOC_Os03g63750	Os03g0854500	HSF	LOC_Os05g03160	Os05g0123000	LBD	LOC_Os01g53220	Os01g0733200	HSF	LOC_Os01g54550	Os01g0749300	HSF	LOC_Os10g42490	Os10g0575600	HD-ZIP	LOC_Os08g43334	Os08g0546800	HSF
LOC_Os04g48030	Os04g0568700	HSF	LOC_Os07g39800	Os07g0586700	HRT-like	LOC_Os04g48030	Os04g0568700	HSF	LOC_Os05g34450	Os05g0417000	LBD	LOC_Os01g54550	Os01g0749300	HSF	LOC_Os02g13800	Os02g0232000	HSF	LOC_Os12g41860	Os12g0612700	HD-ZIP	LOC_Os09g28200	Os09g0455200	HSF
LOC_Os05g45410	Os05g0530400	HSF	LOC_Os01g39020	Os01g0571300	HSF	LOC_Os05g45410	Os05g0530400	HSF	LOC_Os07g40000	Os07g0589000	LBD	LOC_Os02g13800	Os02g0232000	HSF	LOC_Os02g29340	Os02g0496100	HSF	LOC_Os07g39800	Os07g0586700	HRT-like	LOC_Os09g28354	Os09g0456800	HSF
LOC_Os06g35960	Os06g0553100	HSF	LOC_Os01g53220	Os01g0733200	HSF	LOC_Os06g35960	Os06g0553100	HSF	LOC_Os11g01550	Os11g0106900	LBD	LOC_Os02g29340	Os02g0496100	HSF	LOC_Os02g32590	Os02g0527300	HSF	LOC_Os01g39020	Os01g0571300	HSF	LOC_Os09g35790	Os09g0526600	HSF
LOC_Os07g08140	Os07g0178600	HSF	LOC_Os01g54550	Os01g0749300	HSF	LOC_Os07g08140	Os07g0178600	HSF	LOC_Os12g01550	Os12g0106200	LBD	LOC_Os02g32590	Os02g0527300	HSF	LOC_Os03g06630	Os03g0161900	HSF	LOC_Os01g53220	Os01g0733200	HSF	LOC_Os10g28340	Os10g0419300	HSF
LOC_Os07g44690	Os07g0640900	HSF	LOC_Os02g13800	Os02g0232000	HSF	LOC_Os07g44690	Os07g0640900	HSF	LOC_Os01g42710	Os01g0612700	LSD	LOC_Os03g06630	Os03g0161900	HSF	LOC_Os03g12370	Os03g0224700	HSF	LOC_Os01g54550	Os01g0749300	HSF	LOC_Os01g03890	Os01g0129600	LBD
LOC_Os08g36700	Os08g0471000	HSF	LOC_Os02g29340	Os02g0496100	HSF	LOC_Os08g43334	Os08g0546800	HSF	LOC_Os03g43840	Os03g0639600	LSD	LOC_Os03g12370	Os03g0224700	HSF	LOC_Os03g25120	Os03g0366800	HSF	LOC_Os02g13800	Os02g0232000	HSF	LOC_Os01g07480	Os01g0169400	LBD
LOC_Os08g43334	Os08g0546800	HSF	LOC_Os02g32590	Os02g0527300	HSF	LOC_Os09g28354	Os09g0456800	HSF	LOC_Os07g28910	Os07g0472200	LSD	LOC_Os03g25120	Os03g0366800	HSF	LOC_Os03g53340	Os03g0745000	HSF	LOC_Os02g29340	Os02g0496100	HSF	LOC_Os01g32770	Os01g0511000	LBD
LOC_Os09g28200	Os09g0455200	HSF	LOC_Os03g06630	Os03g0161900	HSF	LOC_Os09g35790	Os09g0526600	HSF	LOC_Os08g03610	Os08g0130100	LSD	LOC_Os03g58160	Os03g0795900	HSF	LOC_Os03g58160	Os03g0795900	HSF	LOC_Os02g32590	Os02g0527300	HSF	LOC_Os01g39070	Os01g0571800	LBD
LOC_Os09g28354	Os09g0456800	HSF	LOC_Os03g12370	Os03g0224700	HSF	LOC_Os10g28340	Os10g0419300	HSF	LOC_Os08g06280	Os08g0159500	LSD	LOC_Os03g63750	Os03g0854500	HSF	LOC_Os03g63750	Os03g0854500	HSF	LOC_Os03g06630	Os03g0161900	HSF	LOC_Os01g66590	Os01g0889400	LBD
LOC_Os09g35790	Os09g0526600	HSF	LOC_Os03g25120	Os03g0366800	HSF	LOC_Os01g03890	Os01g0129600	LBD	LOC_Os12g41700	Os12g0611000	LSD	LOC_Os04g48030	Os04g0568700	HSF	LOC_Os04g48030	Os04g0568700	HSF	LOC_Os03g12370	Os03g0224700	HSF	LOC_Os03g05500	Os03g0149000	LBD
LOC_Os10g28340	Os10g0419300	HSF	LOC_Os03g53340	Os03g0745000	HSF	LOC_Os01g07480	Os01g0169400	LBD	LOC_Os01g69850	Os01g0922800	M-type_MADS	LOC_Os05g45410	Os05g0530400	HSF	LOC_Os05g45410	Os05g0530400	HSF	LOC_Os03g25120	Os03g0366800	HSF	LOC_Os03g17810	Os03g0287400	LBD
LOC_Os01g03890	Os01g0129600	LBD	LOC_Os03g58160	Os03g0795900	HSF	LOC_Os01g32770	Os01g0511000	LBD	LOC_Os02g49840	Os02g0731200	M-type_MADS	LOC_Os06g35960	Os06g0553100	HSF	LOC_Os06g35960	Os06g0553100	HSF	LOC_Os03g53340	Os03g0745000	HSF	LOC_Os03g33090	Os03g0445700	LBD
LOC_Os01g07480	Os01g0169400	LBD	LOC_Os03g63750	Os03g0854500	HSF	LOC_Os01g60960	Os01g0825000	LBD	LOC_Os03g03100	NA	M-type_MADS	LOC_Os07g08140	Os07g0178600	HSF	LOC_Os07g08140	Os07g0178600	HSF	LOC_Os03g58160	Os03g0795900	HSF	LOC_Os03g41330	Os03g0609500	LBD
LOC_Os01g32770	Os01g0511000	LBD	LOC_Os04g48030	Os04g0568700	HSF	LOC_Os01g66590	Os01g0889400	LBD	LOC_Os03g14850	NA	M-type_MADS	LOC_Os07g44690	Os07g0640900	HSF	LOC_Os07g44690	Os07g0640900	HSF	LOC_Os03g63750	Os03g0854500	HSF	LOC_Os05g03160	Os05g0123000	LBD
LOC_Os01g60960	Os01g0825000	LBD	LOC_Os05g45410	Os05g0530400	HSF	LOC_Os03g05500	Os03g0149000	LBD	LOC_Os04g31804	NA	M-type_MADS	LOC_Os08g36700	Os08g0471000	HSF	LOC_Os08g36700	Os08g0471000	HSF	LOC_Os04g48030	Os04g0568700	HSF	LOC_Os05g34450	Os05g0417000	LBD
LOC_Os01g66590	Os01g0889400	LBD	LOC_Os06g35960	Os06g0553100	HSF	LOC_Os03g14270	Os03g0246900	LBD	LOC_Os04g38770	Os04g0461300	M-type_MADS	LOC_Os08g43334	Os08g0546800	HSF	LOC_Os08g43334	Os08g0546800	HSF	LOC_Os05g45410	Os05g0530400	HSF	LOC_Os07g40000	Os07g0589000	LBD
LOC_Os03g05500	Os03g0149000	LBD	LOC_Os07g08140	Os07g0178600	HSF	LOC_Os03g17810	Os03g0287400	LBD	LOC_Os06g30830	Os06g0504451	M-type_MADS	LOC_Os09g28200	Os09g0455200	HSF	LOC_Os09g28200	Os09g0455200	HSF	LOC_Os06g35960	Os06g0553100	HSF	LOC_Os11g01550	Os11g0106900	LBD
LOC_Os03g14270	Os03g0246900	LBD	LOC_Os07g44690	Os07g0640900	HSF	LOC_Os03g33090	Os03g0445700	LBD	LOC_Os09g02780	Os09g0116000	M-type_MADS	LOC_Os09g28354	Os09g0456800	HSF	LOC_Os09g28354	Os09g0456800	HSF	LOC_Os07g08140	Os07g0178600	HSF	LOC_Os12g01550	Os12g0106200	LBD
LOC_Os03g17810	Os03g0287400	LBD	LOC_Os08g36700	Os08g0471000	HSF	LOC_Os03g41330	Os03g0609500	LBD	LOC_Os02g01365	NA	MIKC_MADS	LOC_Os09g35790	Os09g0526600	HSF	LOC_Os09g35790	Os09g0526600	HSF	LOC_Os07g44690	Os07g0640900	HSF	LOC_Os01g42710	Os01g0612700	LSD
LOC_Os03g33090	Os03g0445700	LBD	LOC_Os08g43334	Os08g0546800	HSF	LOC_Os05g03160	Os05g0123000	LBD	LOC_Os02g36924	Os02g0579600	MIKC_MADS	LOC_Os10g28340	Os10g0419300	HSF	LOC_Os10g28340	Os10g0419300	HSF	LOC_Os08g43334	Os08g0546800	HSF	LOC_Os03g43840	Os03g0639600	LSD
LOC_Os03g41330	Os03g0609500	LBD	LOC_Os09g28200	Os09g0455200	HSF	LOC_Os05g27980	Os05g0346800	LBD	LOC_Os02g49840	Os02g0731200	MIKC_MADS	LOC_Os01g03890	Os01g0129600	LBD	LOC_Os01g03890	Os01g0129600	LBD	LOC_Os09g28200	Os09g0455200	HSF	LOC_Os07g28910	Os07g0472200	LSD
LOC_Os03g41600	Os03g0612400	LBD	LOC_Os09g28354	Os09g0456800	HSF	LOC_Os05g34450	Os05g0417000	LBD	LOC_Os02g52340	Os02g0761000	MIKC_MADS	LOC_Os01g07480	Os01g0169400	LBD	LOC_Os01g07480	Os01g0169400	LBD	LOC_Os09g28354	Os09g0456800	HSF	LOC_Os08g03610	Os08g0130100	LSD
LOC_Os05g03160	Os05g0123000	LBD	LOC_Os09g35790	Os09g0526600	HSF	LOC_Os07g40000	Os07g0589000	LBD	LOC_Os03g08754	Os03g0186600	MIKC_MADS	LOC_Os01g32770	Os01g0511000	LBD	LOC_Os01g32770	Os01g0511000	LBD	LOC_Os09g35790	Os09g0526600	HSF	LOC_Os08g06280	Os08g0159500	LSD
LOC_Os05g27980	Os05g0346800	LBD	LOC_Os10g28340	Os10g0419300	HSF	LOC_Os10g07510	Os10g0162600	LBD	LOC_Os04g49150	Os04g0580700	MIKC_MADS	LOC_Os01g66590	Os01g0889400	LBD	LOC_Os01g60960	Os01g0825000	LBD	LOC_Os10g28340	Os10g0419300	HSF	LOC_Os12g41700	Os12g0611000	LSD
LOC_Os05g34450	Os05g0417000	LBD	LOC_Os01g03890	Os01g0129600	LBD	LOC_Os11g01550	Os11g0106900	LBD	LOC_Os04g52410	Os04g0614100	MIKC_MADS	LOC_Os02g57490	Os02g0820500	LBD	LOC_Os01g66590	Os01g0889400	LBD	LOC_Os01g03890	Os01g0129600	LBD	LOC_Os01g69850	Os01g0922800	M-type_MADS
LOC_Os07g40000	Os07g0589000	LBD	LOC_Os01g07480	Os01g0169400	LBD	LOC_Os12g01550	Os12g0106200	LBD	LOC_Os06g01890	Os06g0108500	MIKC_MADS	LOC_Os03g05500	Os03g0149000	LBD	LOC_Os03g05500	Os03g0149000	LBD	LOC_Os01g07480	Os01g0169400	LBD	LOC_Os02g49840	Os02g0731200	M-type_MADS
LOC_Os11g01550	Os11g0106900	LBD	LOC_Os01g32770	Os01g0511000	LBD	LOC_Os01g42710	Os01g0612700	LSD	LOC_Os06g06750	Os06g0162800	MIKC_MADS	LOC_Os03g14270	Os03g0246900	LBD	LOC_Os03g14270	Os03g0246900	LBD	LOC_Os01g32770	Os01g0511000	LBD	LOC_Os03g03100	NA	M-type_MADS
LOC_Os12g01550	Os12g0106200	LBD	LOC_Os01g60960	Os01g0825000	LBD	LOC_Os03g43840	Os03g0639600	LSD	LOC_Os06g11330	Os06g0217300	MIKC_MADS	LOC_Os03g17810	Os03g0287400	LBD	LOC_Os03g17810	Os03g0287400	LBD	LOC_Os01g60960	Os01g0825000	LBD	LOC_Os03g14850	NA	M-type_MADS
LOC_Os04g51000	Os04g0598300	LFY	LOC_Os01g66590	Os01g0889400	LBD	LOC_Os07g28910	Os07g0472200	LSD	LOC_Os06g49840	Os06g0712700	MIKC_MADS	LOC_Os03g33090	Os03g0445700	LBD	LOC_Os03g33090	Os03g0445700	LBD	LOC_Os01g66590	Os01g0889400	LBD	LOC_Os04g31804	NA	M-type_MADS
LOC_Os01g42710	Os01g0612700	LSD	LOC_Os03g05500	Os03g0149000	LBD	LOC_Os08g03610	Os08g0130100	LSD	LOC_Os07g41370	Os07g0605200	MIKC_MADS	LOC_Os03g41330	Os03g0609500	LBD	LOC_Os03g41330	Os03g0609500	LBD	LOC_Os03g14270	Os03g0246900	LBD	LOC_Os11g43740	Os11g0658700	M-type_MADS
LOC_Os03g43840	Os03g0639600	LSD	LOC_Os03g14270	Os03g0246900	LBD	LOC_Os08g06280	Os08g0159500	LSD	LOC_Os08g02070	Os08g0112700	MIKC_MADS	LOC_Os03g45750	Os03g0659700	LBD	LOC_Os05g03160	Os05g0123000	LBD	LOC_Os03g17810	Os03g0287400	LBD	LOC_Os01g66030	Os01g0883100	MIKC_MADS
LOC_Os07g28910	Os07g0472200	LSD	LOC_Os03g17810	Os03g0287400	LBD	LOC_Os12g41700	Os12g0611000	LSD	LOC_Os10g39130	Os10g0536100	MIKC_MADS	LOC_Os05g03160	Os05g0123000	LBD	LOC_Os05g27980	Os05g0346800	LBD	LOC_Os03g33090	Os03g0445700	LBD	LOC_Os02g01355	Os02g0104150	MIKC_MADS
LOC_Os08g03610	Os08g0130100	LSD	LOC_Os03g33090	Os03g0445700	LBD	LOC_Os01g69850	Os01g0922800	M-type_MADS	LOC_Os01g03720	Os01g0128000	MYB	LOC_Os05g27980	Os05g0346800	LBD	LOC_Os05g34450	Os05g0417000	LBD	LOC_Os03g41330	Os03g0609500	LBD	LOC_Os02g01365	NA	MIKC_MADS
LOC_Os08g06280	Os08g0159500	LSD	LOC_Os03g41330	Os03g0609500	LBD	LOC_Os02g49840	Os02g0731200	M-type_MADS	LOC_Os01g04930	Os01g0142500	MYB	LOC_Os05g34450	Os05g0417000	LBD	LOC_Os07g40000	Os07g0589000	LBD	LOC_Os03g41600	Os03g0612400	LBD	LOC_Os02g36924	Os02g0579600	MIKC_MADS
LOC_Os12g41700	Os12g0611000	LSD	LOC_Os03g41600	Os03g0612400	LBD	LOC_Os03g03100	NA	M-type_MADS	LOC_Os01g09590	Os01g0191900	MYB	LOC_Os07g40000	Os07g0589000	LBD	LOC_Os11g01550	Os11g0106900	LBD	LOC_Os03g45750	Os03g0659700	LBD	LOC_Os02g49840	Os02g0731200	MIKC_MADS
LOC_Os01g69850	Os01g0922800	M-type_MADS	LOC_Os03g45750	Os03g0659700	LBD	LOC_Os03g14850	NA	M-type_MADS	LOC_Os01g12860	Os01g0229000	MYB	LOC_Os11g01550	Os11g0106900	LBD	LOC_Os12g01550	Os12g0106200	LBD	LOC_Os05g03160	Os05g0123000	LBD	LOC_Os02g52340	Os02g0761000	MIKC_MADS
LOC_Os02g49840	Os02g0731200	M-type_MADS	LOC_Os05g03160	Os05g0123000	LBD	LOC_Os04g31804	NA	M-type_MADS	LOC_Os01g16810	Os01g0274800	MYB	LOC_Os12g01550	Os12g0106200	LBD	LOC_Os04g51000	Os04g0598300	LFY	LOC_Os05g34450	Os05g0417000	LBD	LOC_Os03g08754	Os03g0186600	MIKC_MADS
LOC_Os03g03100	NA	M-type_MADS	LOC_Os05g27980	Os05g0346800	LBD	LOC_Os12g21880	Os12g0407400	M-type_MADS	LOC_Os01g19330	Os01g0298400	MYB	LOC_Os01g42710	Os01g0612700	LSD	LOC_Os01g42710	Os01g0612700	LSD	LOC_Os07g40000	Os07g0589000	LBD	LOC_Os04g52410	Os04g0614100	MIKC_MADS
LOC_Os03g14850	NA	M-type_MADS	LOC_Os05g34450	Os05g0417000	LBD	LOC_Os01g66030	Os01g0883100	MIKC_MADS	LOC_Os01g49160	Os01g0685400	MYB	LOC_Os03g43840	Os03g0639600	LSD	LOC_Os03g43840	Os03g0639600	LSD	LOC_Os10g07510	Os10g0162600	LBD	LOC_Os06g01890	Os06g0108500	MIKC_MADS
LOC_Os04g31804	NA	M-type_MADS	LOC_Os07g40000	Os07g0589000	LBD	LOC_Os02g01355	Os02g0104150	MIKC_MADS	LOC_Os01g52410	Os01g0722300	MYB	LOC_Os07g28910	Os07g0472200	LSD	LOC_Os07g28910	Os07g0472200	LSD	LOC_Os11g01550	Os11g0106900	LBD	LOC_Os06g11330	Os06g0217300	MIKC_MADS
LOC_Os11g43740	Os11g0658700	M-type_MADS	LOC_Os11g01550	Os11g0106900	LBD	LOC_Os02g01365	NA	MIKC_MADS	LOC_Os01g59660	Os01g0812000	MYB	LOC_Os08g03610	Os08g0130100	LSD	LOC_Os08g03610	Os08g0130100	LSD	LOC_Os12g01550	Os12g0106200	LBD	LOC_Os06g45650	Os06g0667266	MIKC_MADS
LOC_Os12g21880	Os12g0407400	M-type_MADS	LOC_Os12g01550	Os12g0106200	LBD	LOC_Os02g36924	Os02g0579600	MIKC_MADS	LOC_Os01g62410	Os01g0841500	MYB	LOC_Os08g06280	Os08g0159500	LSD	LOC_Os08g06280	Os08g0159500	LSD	LOC_Os01g42710	Os01g0612700	LSD	LOC_Os06g49840	Os06g0712700	MIKC_MADS
LOC_Os01g66030	Os01g0883100	MIKC_MADS	LOC_Os04g51000	Os04g0598300	LFY	LOC_Os02g49840	Os02g0731200	MIKC_MADS	LOC_Os01g63460	Os01g0853700	MYB	LOC_Os12g41700	Os12g0611000	LSD	LOC_Os12g41700	Os12g0611000	LSD	LOC_Os03g43840	Os03g0639600	LSD	LOC_Os07g41370	Os07g0605200	MIKC_MADS
LOC_Os02g01355	Os02g0104150	MIKC_MADS	LOC_Os01g42710	Os01g0612700	LSD	LOC_Os02g52340	Os02g0761000	MIKC_MADS	LOC_Os01g64360	Os01g0863300	MYB	LOC_Os01g69850	Os01g0922800	M-type_MADS	LOC_Os01g69850	Os01g0922800	M-type_MADS	LOC_Os07g28910	Os07g0472200	LSD	LOC_Os08g02070	Os08g0112700	MIKC_MADS
LOC_Os02g01365	NA	MIKC_MADS	LOC_Os03g43840	Os03g0639600	LSD	LOC_Os03g08754	Os03g0186600	MIKC_MADS	LOC_Os01g65370	Os01g0874300	MYB	LOC_Os02g49840	Os02g0731200	M-type_MADS	LOC_Os02g49840	Os02g0731200	M-type_MADS	LOC_Os08g03610	Os08g0130100	LSD	LOC_Os10g39130	Os10g0536100	MIKC_MADS
LOC_Os02g36924	Os02g0579600	MIKC_MADS	LOC_Os07g28910	Os07g0472200	LSD	LOC_Os04g52410	Os04g0614100	MIKC_MADS	LOC_Os01g74410	Os01g0975300	MYB	LOC_Os03g03100	NA	M-type_MADS	LOC_Os03g03100	NA	M-type_MADS	LOC_Os08g06280	Os08g0159500	LSD	LOC_Os12g31748	Os12g0501700	MIKC_MADS
LOC_Os02g49840	Os02g0731200	MIKC_MADS	LOC_Os08g03610	Os08g0130100	LSD	LOC_Os06g01890	Os06g0108500	MIKC_MADS	LOC_Os01g74590	Os01g0977300	MYB	LOC_Os03g14850	NA	M-type_MADS	LOC_Os03g14850	NA	M-type_MADS	LOC_Os12g41700	Os12g0611000	LSD	LOC_Os01g03720	Os01g0128000	MYB
LOC_Os02g52340	Os02g0761000	MIKC_MADS	LOC_Os08g06280	Os08g0159500	LSD	LOC_Os06g06750	Os06g0162800	MIKC_MADS	LOC_Os02g09480	Os02g0187700	MYB	LOC_Os04g31804	NA	M-type_MADS	LOC_Os04g31804	NA	M-type_MADS	LOC_Os01g69850	Os01g0922800	M-type_MADS	LOC_Os01g04930	Os01g0142500	MYB
LOC_Os03g08754	Os03g0186600	MIKC_MADS	LOC_Os12g41700	Os12g0611000	LSD	LOC_Os06g11330	Os06g0217300	MIKC_MADS	LOC_Os02g17190	Os02g0271900	MYB	LOC_Os07g04170	Os07g0133900	M-type_MADS	LOC_Os12g21880	Os12g0407400	M-type_MADS	LOC_Os02g49840	Os02g0731200	M-type_MADS	LOC_Os01g09590	Os01g0191900	MYB
LOC_Os04g52410	Os04g0614100	MIKC_MADS	LOC_Os01g69850	Os01g0922800	M-type_MADS	LOC_Os06g49840	Os06g0712700	MIKC_MADS	LOC_Os02g40530	Os02g0618400	MYB	LOC_Os12g21850	Os12g0407000	M-type_MADS	LOC_Os01g52680	Os01g0726400	MIKC_MADS	LOC_Os03g03100	NA	M-type_MADS	LOC_Os01g12860	Os01g0229000	MYB
LOC_Os06g01890	Os06g0108500	MIKC_MADS	LOC_Os02g49840	Os02g0731200	M-type_MADS	LOC_Os07g41370	Os07g0605200	MIKC_MADS	LOC_Os02g41510	Os02g0624300	MYB	LOC_Os12g21880	Os12g0407400	M-type_MADS	LOC_Os01g66030	Os01g0883100	MIKC_MADS	LOC_Os03g14850	NA	M-type_MADS	LOC_Os01g16810	Os01g0274800	MYB
LOC_Os06g06750	Os06g0162800	MIKC_MADS	LOC_Os03g03100	NA	M-type_MADS	LOC_Os08g02070	Os08g0112700	MIKC_MADS	LOC_Os02g42850	Os02g0641300	MYB	LOC_Os01g66030	Os01g0883100	MIKC_MADS	LOC_Os02g01355	Os02g0104150	MIKC_MADS	LOC_Os04g31804	NA	M-type_MADS	LOC_Os01g18240	Os01g0285300	MYB
LOC_Os06g11330	Os06g0217300	MIKC_MADS	LOC_Os03g14850	NA	M-type_MADS	LOC_Os10g39130	Os10g0536100	MIKC_MADS	LOC_Os02g42870	Os02g0641900	MYB	LOC_Os02g01355	Os02g0104150	MIKC_MADS	LOC_Os02g01365	NA	MIKC_MADS	LOC_Os06g30830	Os06g0504451	M-type_MADS	LOC_Os01g19330	Os01g0298400	MYB
LOC_Os06g49840	Os06g0712700	MIKC_MADS	LOC_Os04g31804	NA	M-type_MADS	LOC_Os12g31748	Os12g0501700	MIKC_MADS	LOC_Os02g54520	Os02g0786400	MYB	LOC_Os02g01365	NA	MIKC_MADS	LOC_Os02g36924	Os02g0579600	MIKC_MADS	LOC_Os07g04170	Os07g0133900	M-type_MADS	LOC_Os01g19970	Os01g0305900	MYB
LOC_Os07g41370	Os07g0605200	MIKC_MADS	LOC_Os01g52680	Os01g0726400	MIKC_MADS	LOC_Os01g03720	Os01g0128000	MYB	LOC_Os03g20090	Os03g0315400	MYB	LOC_Os02g36924	Os02g0579600	MIKC_MADS	LOC_Os02g49840	Os02g0731200	MIKC_MADS	LOC_Os12g21880	Os12g0407400	M-type_MADS	LOC_Os01g36460	Os01g0545100	MYB
LOC_Os08g02070	Os08g0112700	MIKC_MADS	LOC_Os01g66030	Os01g0883100	MIKC_MADS	LOC_Os01g04930	Os01g0142500	MYB	LOC_Os03g25550	Os03g0371800	MYB	LOC_Os02g49840	Os02g0731200	MIKC_MADS	LOC_Os02g52340	Os02g0761000	MIKC_MADS	LOC_Os01g66030	Os01g0883100	MIKC_MADS	LOC_Os01g49160	Os01g0685400	MYB
LOC_Os10g39130	Os10g0536100	MIKC_MADS	LOC_Os02g01355	Os02g0104150	MIKC_MADS	LOC_Os01g09590	Os01g0191900	MYB	LOC_Os03g27090	Os03g0388600	MYB	LOC_Os02g52340	Os02g0761000	MIKC_MADS	LOC_Os03g08754	Os03g0186600	MIKC_MADS	LOC_Os02g01355	Os02g0104150	MIKC_MADS	LOC_Os01g50720	Os01g0702700	MYB
LOC_Os12g31748	Os12g0501700	MIKC_MADS	LOC_Os02g01365	NA	MIKC_MADS	LOC_Os01g12860	Os01g0229000	MYB	LOC_Os03g51110	Os03g0720800	MYB	LOC_Os03g08754	Os03g0186600	MIKC_MADS	LOC_Os04g52410	Os04g0614100	MIKC_MADS	LOC_Os02g01365	NA	MIKC_MADS	LOC_Os01g51260	Os01g0709000	MYB
LOC_Os01g03720	Os01g0128000	MYB	LOC_Os02g36924	Os02g0579600	MIKC_MADS	LOC_Os01g16810	Os01g0274800	MYB	LOC_Os03g56090	Os03g0771100	MYB	LOC_Os04g52410	Os04g0614100	MIKC_MADS	LOC_Os06g01890	Os06g0108500	MIKC_MADS	LOC_Os02g36924	Os02g0579600	MIKC_MADS	LOC_Os01g52410	Os01g0722300	MYB
LOC_Os01g04930	Os01g0142500	MYB	LOC_Os02g49840	Os02g0731200	MIKC_MADS	LOC_Os01g18240	Os01g0285300	MYB	LOC_Os04g28090	Os04g0348300	MYB	LOC_Os06g01890	Os06g0108500	MIKC_MADS	LOC_Os06g11330	Os06g0217300	MIKC_MADS	LOC_Os02g49840	Os02g0731200	MIKC_MADS	LOC_Os01g59660	Os01g0812000	MYB
LOC_Os01g09590	Os01g0191900	MYB	LOC_Os02g52340	Os02g0761000	MIKC_MADS	LOC_Os01g19330	Os01g0298400	MYB	LOC_Os04g30890	Os04g0377932	MYB	LOC_Os06g11330	Os06g0217300	MIKC_MADS	LOC_Os06g45650	Os06g0667266	MIKC_MADS	LOC_Os02g52340	Os02g0761000	MIKC_MADS	LOC_Os01g62410	Os01g0841500	MYB
LOC_Os01g12860	Os01g0229000	MYB	LOC_Os03g08754	Os03g0186600	MIKC_MADS	LOC_Os01g19970	Os01g0305900	MYB	LOC_Os04g42950	Os04g0508500	MYB	LOC_Os06g45650	Os06g0667266	MIKC_MADS	LOC_Os06g49840	Os06g0712700	MIKC_MADS	LOC_Os03g08754	Os03g0186600	MIKC_MADS	LOC_Os01g63160	Os01g0850400	MYB
LOC_Os01g16810	Os01g0274800	MYB	LOC_Os04g52410	Os04g0614100	MIKC_MADS	LOC_Os01g36460	Os01g0545100	MYB	LOC_Os04g43680	Os04g0517100	MYB	LOC_Os06g49840	Os06g0712700	MIKC_MADS	LOC_Os07g41370	Os07g0605200	MIKC_MADS	LOC_Os03g54160	Os03g0752800	MIKC_MADS	LOC_Os01g63460	Os01g0853700	MYB
LOC_Os01g18240	Os01g0285300	MYB	LOC_Os06g01890	Os06g0108500	MIKC_MADS	LOC_Os01g49160	Os01g0685400	MYB	LOC_Os04g45020	Os04g0532800	MYB	LOC_Os07g41370	Os07g0605200	MIKC_MADS	LOC_Os08g02070	Os08g0112700	MIKC_MADS	LOC_Os04g52410	Os04g0614100	MIKC_MADS	LOC_Os01g64360	Os01g0863300	MYB
LOC_Os01g19330	Os01g0298400	MYB	LOC_Os06g06750	Os06g0162800	MIKC_MADS	LOC_Os01g50720	Os01g0702700	MYB	LOC_Os04g50770	Os04g0594100	MYB	LOC_Os08g02070	Os08g0112700	MIKC_MADS	LOC_Os10g39130	Os10g0536100	MIKC_MADS	LOC_Os05g11414	Os05g0203800	MIKC_MADS	LOC_Os01g65370	Os01g0874300	MYB
LOC_Os01g19970	Os01g0305900	MYB	LOC_Os06g11330	Os06g0217300	MIKC_MADS	LOC_Os01g51260	Os01g0709000	MYB	LOC_Os05g04210	Os05g0132700	MYB	LOC_Os08g33488	Os08g0431900	MIKC_MADS	LOC_Os12g31748	Os12g0501700	MIKC_MADS	LOC_Os06g01890	Os06g0108500	MIKC_MADS	LOC_Os01g74410	Os01g0975300	MYB
LOC_Os01g36460	Os01g0545100	MYB	LOC_Os06g49840	Os06g0712700	MIKC_MADS	LOC_Os01g52410	Os01g0722300	MYB	LOC_Os05g04820	Os05g0140100	MYB	LOC_Os08g41960	Os08g0531900	MIKC_MADS	LOC_Os01g03720	Os01g0128000	MYB	LOC_Os06g06750	Os06g0162800	MIKC_MADS	LOC_Os02g09480	Os02g0187700	MYB
LOC_Os01g49160	Os01g0685400	MYB	LOC_Os07g41370	Os07g0605200	MIKC_MADS	LOC_Os01g59660	Os01g0812000	MYB	LOC_Os05g35500	Os05g0429900	MYB	LOC_Os10g39130	Os10g0536100	MIKC_MADS	LOC_Os01g04930	Os01g0142500	MYB	LOC_Os06g11330	Os06g0217300	MIKC_MADS	LOC_Os02g17190	Os02g0271900	MYB
LOC_Os01g50720	Os01g0702700	MYB	LOC_Os08g02070	Os08g0112700	MIKC_MADS	LOC_Os01g62410	Os01g0841500	MYB	LOC_Os05g37060	Os05g0442400	MYB	LOC_Os12g31748	Os12g0501700	MIKC_MADS	LOC_Os01g09590	Os01g0191900	MYB	LOC_Os06g49840	Os06g0712700	MIKC_MADS	LOC_Os02g36890	Os02g0579300	MYB
LOC_Os01g51260	Os01g0709000	MYB	LOC_Os10g39130	Os10g0536100	MIKC_MADS	LOC_Os01g63160	Os01g0850400	MYB	LOC_Os05g37730	Os05g0449900	MYB	LOC_Os01g03720	Os01g0128000	MYB	LOC_Os01g12860	Os01g0229000	MYB	LOC_Os07g41370	Os07g0605200	MIKC_MADS	LOC_Os02g40530	Os02g0618400	MYB
LOC_Os01g52410	Os01g0722300	MYB	LOC_Os12g31748	Os12g0501700	MIKC_MADS	LOC_Os01g63460	Os01g0853700	MYB	LOC_Os05g38460	Os05g0459000	MYB	LOC_Os01g04930	Os01g0142500	MYB	LOC_Os01g16810	Os01g0274800	MYB	LOC_Os08g02070	Os08g0112700	MIKC_MADS	LOC_Os02g41510	Os02g0624300	MYB
LOC_Os01g59660	Os01g0812000	MYB	LOC_Os01g03720	Os01g0128000	MYB	LOC_Os01g64360	Os01g0863300	MYB	LOC_Os05g46610	Os05g0543600	MYB	LOC_Os01g09590	Os01g0191900	MYB	LOC_Os01g18240	Os01g0285300	MYB	LOC_Os08g41960	Os08g0531900	MIKC_MADS	LOC_Os02g42850	Os02g0641300	MYB
LOC_Os01g62410	Os01g0841500	MYB	LOC_Os01g04930	Os01g0142500	MYB	LOC_Os01g65370	Os01g0874300	MYB	LOC_Os05g48010	Os05g0553400	MYB	LOC_Os01g12860	Os01g0229000	MYB	LOC_Os01g19330	Os01g0298400	MYB	LOC_Os10g39130	Os10g0536100	MIKC_MADS	LOC_Os02g42870	Os02g0641900	MYB
LOC_Os01g63160	Os01g0850400	MYB	LOC_Os01g09590	Os01g0191900	MYB	LOC_Os01g74410	Os01g0975300	MYB	LOC_Os06g02250	Os06g0112700	MYB	LOC_Os01g16810	Os01g0274800	MYB	LOC_Os01g19970	Os01g0305900	MYB	LOC_Os12g31748	Os12g0501700	MIKC_MADS	LOC_Os02g46780	Os02g0695200	MYB
LOC_Os01g63460	Os01g0853700	MYB	LOC_Os01g12860	Os01g0229000	MYB	LOC_Os02g09480	Os02g0187700	MYB	LOC_Os06g40330	Os06g0605750	MYB	LOC_Os01g18240	Os01g0285300	MYB	LOC_Os01g36460	Os01g0545100	MYB	LOC_Os01g03720	Os01g0128000	MYB	LOC_Os02g54520	Os02g0786400	MYB
LOC_Os01g64360	Os01g0863300	MYB	LOC_Os01g16810	Os01g0274800	MYB	LOC_Os02g17190	Os02g0271900	MYB	LOC_Os06g43090	Os06g0637500	MYB	LOC_Os01g19330	Os01g0298400	MYB	LOC_Os01g49160	Os01g0685400	MYB	LOC_Os01g04930	Os01g0142500	MYB	LOC_Os03g20090	Os03g0315400	MYB
LOC_Os01g65370	Os01g0874300	MYB	LOC_Os01g18240	Os01g0285300	MYB	LOC_Os02g36890	Os02g0579300	MYB	LOC_Os07g04700	Os07g0139500	MYB	LOC_Os01g19970	Os01g0305900	MYB	LOC_Os01g50720	Os01g0702700	MYB	LOC_Os01g09590	Os01g0191900	MYB	LOC_Os03g25550	Os03g0371800	MYB
LOC_Os01g74410	Os01g0975300	MYB	LOC_Os01g19330	Os01g0298400	MYB	LOC_Os02g40530	Os02g0618400	MYB	LOC_Os07g31470	Os07g0497500	MYB	LOC_Os01g36460	Os01g0545100	MYB	LOC_Os01g51260	Os01g0709000	MYB	LOC_Os01g12860	Os01g0229000	MYB	LOC_Os03g26130	NA	MYB
LOC_Os02g09480	Os02g0187700	MYB	LOC_Os01g19970	Os01g0305900	MYB	LOC_Os02g41510	Os02g0624300	MYB	LOC_Os07g37210	Os07g0558100	MYB	LOC_Os01g49160	Os01g0685400	MYB	LOC_Os01g59660	Os01g0812000	MYB	LOC_Os01g16810	Os01g0274800	MYB	LOC_Os03g27090	Os03g0388600	MYB
LOC_Os02g17190	Os02g0271900	MYB	LOC_Os01g36460	Os01g0545100	MYB	LOC_Os02g42850	Os02g0641300	MYB	LOC_Os07g43420	Os07g0627300	MYB	LOC_Os01g50720	Os01g0702700	MYB	LOC_Os01g62410	Os01g0841500	MYB	LOC_Os01g18240	Os01g0285300	MYB	LOC_Os03g51110	Os03g0720800	MYB
LOC_Os02g36890	Os02g0579300	MYB	LOC_Os01g49160	Os01g0685400	MYB	LOC_Os02g42870	Os02g0641900	MYB	LOC_Os07g43580	Os07g0629000	MYB	LOC_Os01g51260	Os01g0709000	MYB	LOC_Os01g63160	Os01g0850400	MYB	LOC_Os01g19330	Os01g0298400	MYB	LOC_Os03g56090	Os03g0771100	MYB
LOC_Os02g40530	Os02g0618400	MYB	LOC_Os01g50720	Os01g0702700	MYB	LOC_Os02g54520	Os02g0786400	MYB	LOC_Os07g44090	Os07g0634900	MYB	LOC_Os01g52410	Os01g0722300	MYB	LOC_Os01g63460	Os01g0853700	MYB	LOC_Os01g19970	Os01g0305900	MYB	LOC_Os04g28090	Os04g0348300	MYB
LOC_Os02g41510	Os02g0624300	MYB	LOC_Os01g51260	Os01g0709000	MYB	LOC_Os03g20090	Os03g0315400	MYB	LOC_Os07g48870	Os07g0688200	MYB	LOC_Os01g59660	Os01g0812000	MYB	LOC_Os01g64360	Os01g0863300	MYB	LOC_Os01g36460	Os01g0545100	MYB	LOC_Os04g30890	Os04g0377932	MYB
LOC_Os02g42850	Os02g0641300	MYB	LOC_Os01g59660	Os01g0812000	MYB	LOC_Os03g25550	Os03g0371800	MYB	LOC_Os08g33150	Os08g0428200	MYB	LOC_Os01g62410	Os01g0841500	MYB	LOC_Os01g65370	Os01g0874300	MYB	LOC_Os01g49160	Os01g0685400	MYB	LOC_Os04g38740	Os04g0461000	MYB
LOC_Os02g42870	Os02g0641900	MYB	LOC_Os01g62410	Os01g0841500	MYB	LOC_Os03g27090	Os03g0388600	MYB	LOC_Os08g33660	Os08g0433400	MYB	LOC_Os01g63160	Os01g0850400	MYB	LOC_Os01g74410	Os01g0975300	MYB	LOC_Os01g50720	Os01g0702700	MYB	LOC_Os04g43680	Os04g0517100	MYB
LOC_Os02g54520	Os02g0786400	MYB	LOC_Os01g63160	Os01g0850400	MYB	LOC_Os03g38210	Os03g0578900	MYB	LOC_Os08g33940	Os08g0437300	MYB	LOC_Os01g63460	Os01g0853700	MYB	LOC_Os02g09480	Os02g0187700	MYB	LOC_Os01g51260	Os01g0709000	MYB	LOC_Os04g45020	Os04g0532800	MYB
LOC_Os03g20090	Os03g0315400	MYB	LOC_Os01g63460	Os01g0853700	MYB	LOC_Os03g51110	Os03g0720800	MYB	LOC_Os08g34960	Os08g0450900	MYB	LOC_Os01g64360	Os01g0863300	MYB	LOC_Os02g17190	Os02g0271900	MYB	LOC_Os01g52410	Os01g0722300	MYB	LOC_Os05g04210	Os05g0132700	MYB
LOC_Os03g25550	Os03g0371800	MYB	LOC_Os01g64360	Os01g0863300	MYB	LOC_Os03g56090	Os03g0771100	MYB	LOC_Os08g43550	NA	MYB	LOC_Os01g65370	Os01g0874300	MYB	LOC_Os02g36890	Os02g0579300	MYB	LOC_Os01g59660	Os01g0812000	MYB	LOC_Os05g04820	Os05g0140100	MYB
LOC_Os03g51110	Os03g0720800	MYB	LOC_Os01g65370	Os01g0874300	MYB	LOC_Os04g28090	Os04g0348300	MYB	LOC_Os09g01960	Os09g0106700	MYB	LOC_Os01g74410	Os01g0975300	MYB	LOC_Os02g40530	Os02g0618400	MYB	LOC_Os01g62410	Os01g0841500	MYB	LOC_Os05g35500	Os05g0429900	MYB
LOC_Os03g56090	Os03g0771100	MYB	LOC_Os01g74410	Os01g0975300	MYB	LOC_Os04g30890	Os04g0377932	MYB	LOC_Os09g23620	Os09g0401000	MYB	LOC_Os02g09480	Os02g0187700	MYB	LOC_Os02g41510	Os02g0624300	MYB	LOC_Os01g63160	Os01g0850400	MYB	LOC_Os05g37060	Os05g0442400	MYB
LOC_Os04g28090	Os04g0348300	MYB	LOC_Os02g09480	Os02g0187700	MYB	LOC_Os04g42950	Os04g0508500	MYB	LOC_Os09g24800	Os09g0414300	MYB	LOC_Os02g17190	Os02g0271900	MYB	LOC_Os02g42850	Os02g0641300	MYB	LOC_Os01g63460	Os01g0853700	MYB	LOC_Os05g37730	Os05g0449900	MYB
LOC_Os04g30890	Os04g0377932	MYB	LOC_Os02g17190	Os02g0271900	MYB	LOC_Os04g43680	Os04g0517100	MYB	LOC_Os09g26170	Os09g0431300	MYB	LOC_Os02g36890	Os02g0579300	MYB	LOC_Os02g42870	Os02g0641900	MYB	LOC_Os01g64360	Os01g0863300	MYB	LOC_Os05g38460	Os05g0459000	MYB
LOC_Os04g43680	Os04g0517100	MYB	LOC_Os02g36890	Os02g0579300	MYB	LOC_Os04g45020	Os04g0532800	MYB	LOC_Os09g36250	Os09g0532900	MYB	LOC_Os02g40530	Os02g0618400	MYB	LOC_Os02g46780	Os02g0695200	MYB	LOC_Os01g65370	Os01g0874300	MYB	LOC_Os05g48010	Os05g0553400	MYB
LOC_Os04g45020	Os04g0532800	MYB	LOC_Os02g40530	Os02g0618400	MYB	LOC_Os04g50770	Os04g0594100	MYB	LOC_Os09g36730	Os09g0538400	MYB	LOC_Os02g41510	Os02g0624300	MYB	LOC_Os02g49986	Os02g0732600	MYB	LOC_Os01g74410	Os01g0975300	MYB	LOC_Os06g40330	Os06g0605750	MYB
LOC_Os04g50770	Os04g0594100	MYB	LOC_Os02g41510	Os02g0624300	MYB	LOC_Os05g04210	Os05g0132700	MYB	LOC_Os10g33810	Os10g0478300	MYB	LOC_Os02g42850	Os02g0641300	MYB	LOC_Os02g54520	Os02g0786400	MYB	LOC_Os02g09480	Os02g0187700	MYB	LOC_Os06g43090	Os06g0637500	MYB
LOC_Os05g04210	Os05g0132700	MYB	LOC_Os02g42850	Os02g0641300	MYB	LOC_Os05g04820	Os05g0140100	MYB	LOC_Os11g10130	Os11g0207600	MYB	LOC_Os02g42870	Os02g0641900	MYB	LOC_Os03g04900	Os03g0142600	MYB	LOC_Os02g17190	Os02g0271900	MYB	LOC_Os07g04700	Os07g0139500	MYB
LOC_Os05g04820	Os05g0140100	MYB	LOC_Os02g42870	Os02g0641900	MYB	LOC_Os05g35500	Os05g0429900	MYB	LOC_Os11g35390	Os11g0558200	MYB	LOC_Os02g46780	Os02g0695200	MYB	LOC_Os03g20090	Os03g0315400	MYB	LOC_Os02g36890	Os02g0579300	MYB	LOC_Os07g31470	Os07g0497500	MYB
LOC_Os05g35500	Os05g0429900	MYB	LOC_Os02g46780	Os02g0695200	MYB	LOC_Os05g37060	Os05g0442400	MYB	LOC_Os11g45740	Os11g0684000	MYB	LOC_Os02g51799	Os02g0754400	MYB	LOC_Os03g25550	Os03g0371800	MYB	LOC_Os02g40530	Os02g0618400	MYB	LOC_Os07g37210	Os07g0558100	MYB
LOC_Os05g37060	Os05g0442400	MYB	LOC_Os02g49986	Os02g0732600	MYB	LOC_Os05g37730	Os05g0449900	MYB	LOC_Os11g47460	Os11g0700500	MYB	LOC_Os02g54520	Os02g0786400	MYB	LOC_Os03g26130	NA	MYB	LOC_Os02g41510	Os02g0624300	MYB	LOC_Os07g43420	Os07g0627300	MYB
LOC_Os05g37730	Os05g0449900	MYB	LOC_Os02g54520	Os02g0786400	MYB	LOC_Os05g38460	Os05g0459000	MYB	LOC_Os12g07640	Os12g0175400	MYB	LOC_Os03g20090	Os03g0315400	MYB	LOC_Os03g51110	Os03g0720800	MYB	LOC_Os02g42850	Os02g0641300	MYB	LOC_Os07g43580	Os07g0629000	MYB
LOC_Os05g38460	Os05g0459000	MYB	LOC_Os03g20090	Os03g0315400	MYB	LOC_Os05g48010	Os05g0553400	MYB	LOC_Os12g13570	Os12g0238000	MYB	LOC_Os03g25550	Os03g0371800	MYB	LOC_Os03g56090	Os03g0771100	MYB	LOC_Os02g42870	Os02g0641900	MYB	LOC_Os07g44090	Os07g0634900	MYB
LOC_Os05g46610	Os05g0543600	MYB	LOC_Os03g25550	Os03g0371800	MYB	LOC_Os06g14670	Os06g0258000	MYB	LOC_Os12g37690	Os12g0564100	MYB	LOC_Os03g26130	NA	MYB	LOC_Os04g28090	Os04g0348300	MYB	LOC_Os02g46780	Os02g0695200	MYB	LOC_Os07g48870	Os07g0688200	MYB
LOC_Os05g48010	Os05g0553400	MYB	LOC_Os03g51110	Os03g0720800	MYB	LOC_Os06g40330	Os06g0605750	MYB	LOC_Os12g37970	Os12g0567300	MYB	LOC_Os03g51110	Os03g0720800	MYB	LOC_Os04g30890	Os04g0377932	MYB	LOC_Os02g51799	Os02g0754400	MYB	LOC_Os08g15020	Os08g0248700	MYB
LOC_Os06g40330	Os06g0605750	MYB	LOC_Os03g56090	Os03g0771100	MYB	LOC_Os06g43090	Os06g0637500	MYB	LOC_Os12g38400	Os12g0572201	MYB	LOC_Os03g56090	Os03g0771100	MYB	LOC_Os04g42950	Os04g0508500	MYB	LOC_Os02g54520	Os02g0786400	MYB	LOC_Os08g33150	Os08g0428200	MYB
LOC_Os06g43090	Os06g0637500	MYB	LOC_Os04g28090	Os04g0348300	MYB	LOC_Os07g04700	Os07g0139500	MYB	LOC_Os01g09280	Os01g0187900	MYB_related	LOC_Os04g28090	Os04g0348300	MYB	LOC_Os04g43680	Os04g0517100	MYB	LOC_Os03g20090	Os03g0315400	MYB	LOC_Os08g33660	Os08g0433400	MYB
LOC_Os07g04700	Os07g0139500	MYB	LOC_Os04g30890	Os04g0377932	MYB	LOC_Os07g31470	Os07g0497500	MYB	LOC_Os01g09640	Os01g0192300	MYB_related	LOC_Os04g30890	Os04g0377932	MYB	LOC_Os04g45020	Os04g0532800	MYB	LOC_Os03g25550	Os03g0371800	MYB	LOC_Os08g33940	Os08g0437300	MYB
LOC_Os07g31470	Os07g0497500	MYB	LOC_Os04g38740	Os04g0461000	MYB	LOC_Os07g37210	Os07g0558100	MYB	LOC_Os01g09760	Os01g0193900	MYB_related	LOC_Os04g43680	Os04g0517100	MYB	LOC_Os04g50770	Os04g0594100	MYB	LOC_Os03g26130	NA	MYB	LOC_Os08g37970	Os08g0486300	MYB
LOC_Os07g37210	Os07g0558100	MYB	LOC_Os04g42950	Os04g0508500	MYB	LOC_Os07g43420	Os07g0627300	MYB	LOC_Os01g34060	Os01g0524500	MYB_related	LOC_Os04g45020	Os04g0532800	MYB	LOC_Os05g04210	Os05g0132700	MYB	LOC_Os03g51110	Os03g0720800	MYB	LOC_Os08g43550	NA	MYB
LOC_Os07g43420	Os07g0627300	MYB	LOC_Os04g43680	Os04g0517100	MYB	LOC_Os07g43580	Os07g0629000	MYB	LOC_Os01g40670	Os01g0589300	MYB_related	LOC_Os04g50770	Os04g0594100	MYB	LOC_Os05g04820	Os05g0140100	MYB	LOC_Os03g56090	Os03g0771100	MYB	LOC_Os09g01960	Os09g0106700	MYB
LOC_Os07g43580	Os07g0629000	MYB	LOC_Os04g45020	Os04g0532800	MYB	LOC_Os07g44090	Os07g0634900	MYB	LOC_Os01g41900	Os01g0603300	MYB_related	LOC_Os05g04210	Os05g0132700	MYB	LOC_Os05g35500	Os05g0429900	MYB	LOC_Os04g28090	Os04g0348300	MYB	LOC_Os09g23620	Os09g0401000	MYB
LOC_Os07g44090	Os07g0634900	MYB	LOC_Os04g50770	Os04g0594100	MYB	LOC_Os07g48870	Os07g0688200	MYB	LOC_Os01g43230	Os01g0619900	MYB_related	LOC_Os05g04820	Os05g0140100	MYB	LOC_Os05g37730	Os05g0449900	MYB	LOC_Os04g30890	Os04g0377932	MYB	LOC_Os09g24800	Os09g0414300	MYB
LOC_Os07g48870	Os07g0688200	MYB	LOC_Os05g04210	Os05g0132700	MYB	LOC_Os08g15020	Os08g0248700	MYB	LOC_Os01g51154	Os01g0708000	MYB_related	LOC_Os05g35500	Os05g0429900	MYB	LOC_Os05g38460	Os05g0459000	MYB	LOC_Os04g42950	Os04g0508500	MYB	LOC_Os09g26170	Os09g0431300	MYB
LOC_Os08g15020	Os08g0248700	MYB	LOC_Os05g04820	Os05g0140100	MYB	LOC_Os08g33150	Os08g0428200	MYB	LOC_Os01g74410	Os01g0975300	MYB_related	LOC_Os05g37060	Os05g0442400	MYB	LOC_Os05g46610	Os05g0543600	MYB	LOC_Os04g43680	Os04g0517100	MYB	LOC_Os09g36250	Os09g0532900	MYB
LOC_Os08g33150	Os08g0428200	MYB	LOC_Os05g35500	Os05g0429900	MYB	LOC_Os08g33660	Os08g0433400	MYB	LOC_Os02g34630	Os02g0551400	MYB_related	LOC_Os05g37730	Os05g0449900	MYB	LOC_Os05g48010	Os05g0553400	MYB	LOC_Os04g45020	Os04g0532800	MYB	LOC_Os09g36730	Os09g0538400	MYB
LOC_Os08g33660	Os08g0433400	MYB	LOC_Os05g37060	Os05g0442400	MYB	LOC_Os08g33940	Os08g0437300	MYB	LOC_Os02g42850	Os02g0641300	MYB_related	LOC_Os05g38460	Os05g0459000	MYB	LOC_Os06g14670	Os06g0258000	MYB	LOC_Os04g50770	Os04g0594100	MYB	LOC_Os10g33810	Os10g0478300	MYB
LOC_Os08g33800	Os08g0435725	MYB	LOC_Os05g37730	Os05g0449900	MYB	LOC_Os08g37970	Os08g0486300	MYB	LOC_Os02g45670	Os02g0680700	MYB_related	LOC_Os05g46610	Os05g0543600	MYB	LOC_Os06g40330	Os06g0605750	MYB	LOC_Os05g04210	Os05g0132700	MYB	LOC_Os10g35660	NA	MYB
LOC_Os08g33940	Os08g0437300	MYB	LOC_Os05g38460	Os05g0459000	MYB	LOC_Os08g43550	NA	MYB	LOC_Os02g46030	Os02g0685200	MYB_related	LOC_Os05g48010	Os05g0553400	MYB	LOC_Os06g43090	Os06g0637500	MYB	LOC_Os05g04820	Os05g0140100	MYB	LOC_Os11g10130	Os11g0207600	MYB
LOC_Os08g37970	Os08g0486300	MYB	LOC_Os05g48010	Os05g0553400	MYB	LOC_Os09g01960	Os09g0106700	MYB	LOC_Os02g47744	Os02g0706400	MYB_related	LOC_Os06g40330	Os06g0605750	MYB	LOC_Os07g04700	Os07g0139500	MYB	LOC_Os05g35500	Os05g0429900	MYB	LOC_Os11g35390	Os11g0558200	MYB
LOC_Os08g43550	NA	MYB	LOC_Os06g14670	Os06g0258000	MYB	LOC_Os09g23620	Os09g0401000	MYB	LOC_Os02g53670	Os02g0776700	MYB_related	LOC_Os06g43090	Os06g0637500	MYB	LOC_Os07g37210	Os07g0558100	MYB	LOC_Os05g37060	Os05g0442400	MYB	LOC_Os11g45740	Os11g0684000	MYB
LOC_Os09g01960	Os09g0106700	MYB	LOC_Os06g40330	Os06g0605750	MYB	LOC_Os09g24800	Os09g0414300	MYB	LOC_Os03g13790	Os03g0241100	MYB_related	LOC_Os07g04700	Os07g0139500	MYB	LOC_Os07g43420	Os07g0627300	MYB	LOC_Os05g37730	Os05g0449900	MYB	LOC_Os11g47460	Os11g0700500	MYB
LOC_Os09g23620	Os09g0401000	MYB	LOC_Os06g43090	Os06g0637500	MYB	LOC_Os09g26170	Os09g0431300	MYB	LOC_Os03g31230	Os03g0425800	MYB_related	LOC_Os07g31470	Os07g0497500	MYB	LOC_Os07g43580	Os07g0629000	MYB	LOC_Os05g38460	Os05g0459000	MYB	LOC_Os12g03150	Os12g0125000	MYB
LOC_Os09g24800	Os09g0414300	MYB	LOC_Os07g04700	Os07g0139500	MYB	LOC_Os09g36250	Os09g0532900	MYB	LOC_Os03g53960	Os03g0750800	MYB_related	LOC_Os07g37210	Os07g0558100	MYB	LOC_Os07g44090	Os07g0634900	MYB	LOC_Os05g48010	Os05g0553400	MYB	LOC_Os12g13570	Os12g0238000	MYB
LOC_Os09g26170	Os09g0431300	MYB	LOC_Os07g37210	Os07g0558100	MYB	LOC_Os09g36730	Os09g0538400	MYB	LOC_Os03g62379	Os03g0840350	MYB_related	LOC_Os07g43420	Os07g0627300	MYB	LOC_Os07g48870	Os07g0688200	MYB	LOC_Os06g02250	Os06g0112700	MYB	LOC_Os12g37690	Os12g0564100	MYB
LOC_Os09g36250	Os09g0532900	MYB	LOC_Os07g43420	Os07g0627300	MYB	LOC_Os10g33810	Os10g0478300	MYB	LOC_Os04g49450	Os04g0583900	MYB_related	LOC_Os07g43580	Os07g0629000	MYB	LOC_Os08g15020	Os08g0248700	MYB	LOC_Os06g40330	Os06g0605750	MYB	LOC_Os12g37970	Os12g0567300	MYB
LOC_Os09g36730	Os09g0538400	MYB	LOC_Os07g43580	Os07g0629000	MYB	LOC_Os10g35660	NA	MYB	LOC_Os04g58020	Os04g0676700	MYB_related	LOC_Os07g44090	Os07g0634900	MYB	LOC_Os08g33150	Os08g0428200	MYB	LOC_Os06g43090	Os06g0637500	MYB	LOC_Os12g38400	Os12g0572201	MYB
LOC_Os10g33810	Os10g0478300	MYB	LOC_Os07g44090	Os07g0634900	MYB	LOC_Os11g10130	Os11g0207600	MYB	LOC_Os05g02420	Os05g0114700	MYB_related	LOC_Os07g48870	Os07g0688200	MYB	LOC_Os08g33660	Os08g0433400	MYB	LOC_Os07g04700	Os07g0139500	MYB	LOC_Os01g09280	Os01g0187900	MYB_related
LOC_Os11g03440	Os11g0128500	MYB	LOC_Os07g48870	Os07g0688200	MYB	LOC_Os11g35390	Os11g0558200	MYB	LOC_Os05g03550	Os05g0126400	MYB_related	LOC_Os08g15020	Os08g0248700	MYB	LOC_Os08g33800	Os08g0435725	MYB	LOC_Os07g31470	Os07g0497500	MYB	LOC_Os01g09640	Os01g0192300	MYB_related
LOC_Os11g10130	Os11g0207600	MYB	LOC_Os08g15020	Os08g0248700	MYB	LOC_Os11g45740	Os11g0684000	MYB	LOC_Os05g07010	Os05g0162800	MYB_related	LOC_Os08g33150	Os08g0428200	MYB	LOC_Os08g33940	Os08g0437300	MYB	LOC_Os07g37210	Os07g0558100	MYB	LOC_Os01g09760	Os01g0193900	MYB_related
LOC_Os11g35390	Os11g0558200	MYB	LOC_Os08g33150	Os08g0428200	MYB	LOC_Os11g47460	Os11g0700500	MYB	LOC_Os05g10690	Os05g0195700	MYB_related	LOC_Os08g33660	Os08g0433400	MYB	LOC_Os08g43550	NA	MYB	LOC_Os07g43420	Os07g0627300	MYB	LOC_Os01g34060	Os01g0524500	MYB_related
LOC_Os11g45740	Os11g0684000	MYB	LOC_Os08g33660	Os08g0433400	MYB	LOC_Os12g13570	Os12g0238000	MYB	LOC_Os05g51160	Os05g0589400	MYB_related	LOC_Os08g33800	Os08g0435725	MYB	LOC_Os09g01960	Os09g0106700	MYB	LOC_Os07g43580	Os07g0629000	MYB	LOC_Os01g40670	Os01g0589300	MYB_related
LOC_Os11g47460	Os11g0700500	MYB	LOC_Os08g33800	Os08g0435725	MYB	LOC_Os12g37690	Os12g0564100	MYB	LOC_Os06g01670	Os06g0105800	MYB_related	LOC_Os08g33940	Os08g0437300	MYB	LOC_Os09g23620	Os09g0401000	MYB	LOC_Os07g44090	Os07g0634900	MYB	LOC_Os01g41900	Os01g0603300	MYB_related
LOC_Os12g03150	Os12g0125000	MYB	LOC_Os08g33940	Os08g0437300	MYB	LOC_Os12g37970	Os12g0567300	MYB	LOC_Os06g08290	Os06g0181300	MYB_related	LOC_Os08g37970	Os08g0486300	MYB	LOC_Os09g24800	Os09g0414300	MYB	LOC_Os07g48870	Os07g0688200	MYB	LOC_Os01g43230	Os01g0619900	MYB_related
LOC_Os12g13570	Os12g0238000	MYB	LOC_Os08g37970	Os08g0486300	MYB	LOC_Os12g38400	Os12g0572201	MYB	LOC_Os06g19980	Os06g0303700	MYB_related	LOC_Os08g43550	NA	MYB	LOC_Os09g26170	Os09g0431300	MYB	LOC_Os08g15020	Os08g0248700	MYB	LOC_Os01g51154	Os01g0708000	MYB_related
LOC_Os12g37690	Os12g0564100	MYB	LOC_Os08g43550	NA	MYB	LOC_Os01g09280	Os01g0187900	MYB_related	LOC_Os06g45840	Os06g0669700	MYB_related	LOC_Os09g01960	Os09g0106700	MYB	LOC_Os09g36250	Os09g0532900	MYB	LOC_Os08g33150	Os08g0428200	MYB	LOC_Os01g74410	Os01g0975300	MYB_related
LOC_Os12g37970	Os12g0567300	MYB	LOC_Os09g01960	Os09g0106700	MYB	LOC_Os01g09640	Os01g0192300	MYB_related	LOC_Os06g51260	Os06g0728700	MYB_related	LOC_Os09g23620	Os09g0401000	MYB	LOC_Os09g36730	Os09g0538400	MYB	LOC_Os08g33660	Os08g0433400	MYB	LOC_Os02g34630	Os02g0551400	MYB_related
LOC_Os12g38400	Os12g0572201	MYB	LOC_Os09g23620	Os09g0401000	MYB	LOC_Os01g09760	Os01g0193900	MYB_related	LOC_Os07g25150	Os07g0432800	MYB_related	LOC_Os09g24800	Os09g0414300	MYB	LOC_Os10g33810	Os10g0478300	MYB	LOC_Os08g33800	Os08g0435725	MYB	LOC_Os02g42850	Os02g0641300	MYB_related
LOC_Os01g09280	Os01g0187900	MYB_related	LOC_Os09g24800	Os09g0414300	MYB	LOC_Os01g34060	Os01g0524500	MYB_related	LOC_Os07g30130	Os07g0484700	MYB_related	LOC_Os09g26170	Os09g0431300	MYB	LOC_Os10g35660	NA	MYB	LOC_Os08g33940	Os08g0437300	MYB	LOC_Os02g45670	Os02g0680700	MYB_related
LOC_Os01g09640	Os01g0192300	MYB_related	LOC_Os09g26170	Os09g0431300	MYB	LOC_Os01g40670	Os01g0589300	MYB_related	LOC_Os07g44090	Os07g0634900	MYB_related	LOC_Os09g36250	Os09g0532900	MYB	LOC_Os11g10130	Os11g0207600	MYB	LOC_Os08g37970	Os08g0486300	MYB	LOC_Os02g46030	Os02g0685200	MYB_related
LOC_Os01g09760	Os01g0193900	MYB_related	LOC_Os09g36250	Os09g0532900	MYB	LOC_Os01g41900	Os01g0603300	MYB_related	LOC_Os07g49530	Os07g0695900	MYB_related	LOC_Os09g36730	Os09g0538400	MYB	LOC_Os11g35390	Os11g0558200	MYB	LOC_Os08g43550	NA	MYB	LOC_Os02g47744	Os02g0706400	MYB_related
LOC_Os01g34060	Os01g0524500	MYB_related	LOC_Os09g36730	Os09g0538400	MYB	LOC_Os01g51154	Os01g0708000	MYB_related	LOC_Os08g04840	Os08g0144000	MYB_related	LOC_Os10g33810	Os10g0478300	MYB	LOC_Os11g45740	Os11g0684000	MYB	LOC_Os09g01960	Os09g0106700	MYB	LOC_Os02g53670	Os02g0776700	MYB_related
LOC_Os01g40670	Os01g0589300	MYB_related	LOC_Os10g33810	Os10g0478300	MYB	LOC_Os01g74410	Os01g0975300	MYB_related	LOC_Os08g05510	Os08g0151000	MYB_related	LOC_Os11g10130	Os11g0207600	MYB	LOC_Os11g47460	Os11g0700500	MYB	LOC_Os09g23620	Os09g0401000	MYB	LOC_Os03g13790	Os03g0241100	MYB_related
LOC_Os01g41900	Os01g0603300	MYB_related	LOC_Os11g10130	Os11g0207600	MYB	LOC_Os02g34630	Os02g0551400	MYB_related	LOC_Os08g06110	Os08g0157600	MYB_related	LOC_Os11g35390	Os11g0558200	MYB	LOC_Os12g03150	Os12g0125000	MYB	LOC_Os09g24800	Os09g0414300	MYB	LOC_Os03g31230	Os03g0425800	MYB_related
LOC_Os01g43230	Os01g0619900	MYB_related	LOC_Os11g35390	Os11g0558200	MYB	LOC_Os02g42850	Os02g0641300	MYB_related	LOC_Os08g06240	Os08g0159000	MYB_related	LOC_Os11g45740	Os11g0684000	MYB	LOC_Os12g07640	Os12g0175400	MYB	LOC_Os09g26170	Os09g0431300	MYB	LOC_Os03g53960	Os03g0750800	MYB_related
LOC_Os01g51154	Os01g0708000	MYB_related	LOC_Os11g45740	Os11g0684000	MYB	LOC_Os02g45670	Os02g0680700	MYB_related	LOC_Os08g39980	Os08g0510700	MYB_related	LOC_Os11g47460	Os11g0700500	MYB	LOC_Os12g13570	Os12g0238000	MYB	LOC_Os09g36250	Os09g0532900	MYB	LOC_Os03g62379	Os03g0840350	MYB_related
LOC_Os01g74410	Os01g0975300	MYB_related	LOC_Os11g47460	Os11g0700500	MYB	LOC_Os02g46030	Os02g0685200	MYB_related	LOC_Os09g31454	Os09g0491660	MYB_related	LOC_Os12g03150	Os12g0125000	MYB	LOC_Os12g37690	Os12g0564100	MYB	LOC_Os09g36730	Os09g0538400	MYB	LOC_Os04g49450	Os04g0583900	MYB_related
LOC_Os02g34630	Os02g0551400	MYB_related	LOC_Os12g03150	Os12g0125000	MYB	LOC_Os02g47744	Os02g0706400	MYB_related	LOC_Os10g41200	Os10g0561400	MYB_related	LOC_Os12g07640	Os12g0175400	MYB	LOC_Os12g37970	Os12g0567300	MYB	LOC_Os10g33810	Os10g0478300	MYB	LOC_Os04g58020	Os04g0676700	MYB_related
LOC_Os02g42850	Os02g0641300	MYB_related	LOC_Os12g07640	Os12g0175400	MYB	LOC_Os02g53670	Os02g0776700	MYB_related	LOC_Os10g41260	Os10g0562100	MYB_related	LOC_Os12g13570	Os12g0238000	MYB	LOC_Os12g38400	Os12g0572201	MYB	LOC_Os10g35660	NA	MYB	LOC_Os05g02420	Os05g0114700	MYB_related
LOC_Os02g45670	Os02g0680700	MYB_related	LOC_Os12g13570	Os12g0238000	MYB	LOC_Os03g13790	Os03g0241100	MYB_related	LOC_Os11g47460	Os11g0700500	MYB_related	LOC_Os12g37690	Os12g0564100	MYB	LOC_Os01g09280	Os01g0187900	MYB_related	LOC_Os11g10130	Os11g0207600	MYB	LOC_Os05g03550	Os05g0126400	MYB_related
LOC_Os02g46030	Os02g0685200	MYB_related	LOC_Os12g37690	Os12g0564100	MYB	LOC_Os03g31230	Os03g0425800	MYB_related	LOC_Os12g37970	Os12g0567300	MYB_related	LOC_Os12g37970	Os12g0567300	MYB	LOC_Os01g09640	Os01g0192300	MYB_related	LOC_Os11g35390	Os11g0558200	MYB	LOC_Os05g10690	Os05g0195700	MYB_related
LOC_Os02g47744	Os02g0706400	MYB_related	LOC_Os12g37970	Os12g0567300	MYB	LOC_Os03g53960	Os03g0750800	MYB_related	LOC_Os12g41920	Os12g0613300	MYB_related	LOC_Os12g38400	Os12g0572201	MYB	LOC_Os01g09760	Os01g0193900	MYB_related	LOC_Os11g45740	Os11g0684000	MYB	LOC_Os05g51160	Os05g0589400	MYB_related
LOC_Os02g53670	Os02g0776700	MYB_related	LOC_Os12g38400	Os12g0572201	MYB	LOC_Os03g62379	Os03g0840350	MYB_related	LOC_Os01g01430	Os01g0104200	NAC	LOC_Os01g09280	Os01g0187900	MYB_related	LOC_Os01g34060	Os01g0524500	MYB_related	LOC_Os11g47460	Os11g0700500	MYB	LOC_Os06g01670	Os06g0105800	MYB_related
LOC_Os03g13790	Os03g0241100	MYB_related	LOC_Os01g09280	Os01g0187900	MYB_related	LOC_Os04g49450	Os04g0583900	MYB_related	LOC_Os01g09550	Os01g0191300	NAC	LOC_Os01g09640	Os01g0192300	MYB_related	LOC_Os01g40670	Os01g0589300	MYB_related	LOC_Os12g03150	Os12g0125000	MYB	LOC_Os06g08290	Os06g0181300	MYB_related
LOC_Os03g31230	Os03g0425800	MYB_related	LOC_Os01g09640	Os01g0192300	MYB_related	LOC_Os04g58020	Os04g0676700	MYB_related	LOC_Os01g15640	Os01g0261200	NAC	LOC_Os01g09760	Os01g0193900	MYB_related	LOC_Os01g41900	Os01g0603300	MYB_related	LOC_Os12g07640	Os12g0175400	MYB	LOC_Os06g19980	Os06g0303700	MYB_related
LOC_Os03g53960	Os03g0750800	MYB_related	LOC_Os01g09760	Os01g0193900	MYB_related	LOC_Os05g02420	Os05g0114700	MYB_related	LOC_Os01g48130	Os01g0672100	NAC	LOC_Os01g34060	Os01g0524500	MYB_related	LOC_Os01g43230	Os01g0619900	MYB_related	LOC_Os12g13570	Os12g0238000	MYB	LOC_Os06g45840	Os06g0669700	MYB_related
LOC_Os03g62379	Os03g0840350	MYB_related	LOC_Os01g34060	Os01g0524500	MYB_related	LOC_Os05g03550	Os05g0126400	MYB_related	LOC_Os01g48446	Os01g0675800	NAC	LOC_Os01g40670	Os01g0589300	MYB_related	LOC_Os01g51154	Os01g0708000	MYB_related	LOC_Os12g37690	Os12g0564100	MYB	LOC_Os06g51260	Os06g0728700	MYB_related
LOC_Os04g49450	Os04g0583900	MYB_related	LOC_Os01g40670	Os01g0589300	MYB_related	LOC_Os05g10690	Os05g0195700	MYB_related	LOC_Os01g60020	Os01g0816100	NAC	LOC_Os01g41900	Os01g0603300	MYB_related	LOC_Os01g74410	Os01g0975300	MYB_related	LOC_Os12g37970	Os12g0567300	MYB	LOC_Os07g25150	Os07g0432800	MYB_related
LOC_Os04g58020	Os04g0676700	MYB_related	LOC_Os01g41900	Os01g0603300	MYB_related	LOC_Os05g51160	Os05g0589400	MYB_related	LOC_Os01g64310	Os01g0862800	NAC	LOC_Os01g43230	Os01g0619900	MYB_related	LOC_Os02g34630	Os02g0551400	MYB_related	LOC_Os12g38400	Os12g0572201	MYB	LOC_Os07g30130	Os07g0484700	MYB_related
LOC_Os05g02420	Os05g0114700	MYB_related	LOC_Os01g43230	Os01g0619900	MYB_related	LOC_Os06g01670	Os06g0105800	MYB_related	LOC_Os01g66120	Os01g0884300	NAC	LOC_Os01g51154	Os01g0708000	MYB_related	LOC_Os02g42850	Os02g0641300	MYB_related	LOC_Os01g09280	Os01g0187900	MYB_related	LOC_Os07g44090	Os07g0634900	MYB_related
LOC_Os05g03550	Os05g0126400	MYB_related	LOC_Os01g51154	Os01g0708000	MYB_related	LOC_Os06g08290	Os06g0181300	MYB_related	LOC_Os01g66490	Os01g0888300	NAC	LOC_Os01g74410	Os01g0975300	MYB_related	LOC_Os02g45670	Os02g0680700	MYB_related	LOC_Os01g09640	Os01g0192300	MYB_related	LOC_Os07g49530	Os07g0695900	MYB_related
LOC_Os05g10690	Os05g0195700	MYB_related	LOC_Os01g74410	Os01g0975300	MYB_related	LOC_Os06g19980	Os06g0303700	MYB_related	LOC_Os01g70110	Os01g0925400	NAC	LOC_Os02g34630	Os02g0551400	MYB_related	LOC_Os02g46030	Os02g0685200	MYB_related	LOC_Os01g09760	Os01g0193900	MYB_related	LOC_Os08g04840	Os08g0144000	MYB_related
LOC_Os05g51160	Os05g0589400	MYB_related	LOC_Os02g34630	Os02g0551400	MYB_related	LOC_Os06g45840	Os06g0669700	MYB_related	LOC_Os01g71790	Os01g0946200	NAC	LOC_Os02g42850	Os02g0641300	MYB_related	LOC_Os02g47744	Os02g0706400	MYB_related	LOC_Os01g34060	Os01g0524500	MYB_related	LOC_Os08g05510	Os08g0151000	MYB_related
LOC_Os06g01670	Os06g0105800	MYB_related	LOC_Os02g42850	Os02g0641300	MYB_related	LOC_Os06g51260	Os06g0728700	MYB_related	LOC_Os02g06950	Os02g0165400	NAC	LOC_Os02g45670	Os02g0680700	MYB_related	LOC_Os02g53670	Os02g0776700	MYB_related	LOC_Os01g40670	Os01g0589300	MYB_related	LOC_Os08g06110	Os08g0157600	MYB_related
LOC_Os06g08290	Os06g0181300	MYB_related	LOC_Os02g45670	Os02g0680700	MYB_related	LOC_Os07g25150	Os07g0432800	MYB_related	LOC_Os02g12310	Os02g0214500	NAC	LOC_Os02g46030	Os02g0685200	MYB_related	LOC_Os03g13790	Os03g0241100	MYB_related	LOC_Os01g41900	Os01g0603300	MYB_related	LOC_Os08g06240	Os08g0159000	MYB_related
LOC_Os06g19980	Os06g0303700	MYB_related	LOC_Os02g46030	Os02g0685200	MYB_related	LOC_Os07g30130	Os07g0484700	MYB_related	LOC_Os02g34970	Os02g0555300	NAC	LOC_Os02g47744	Os02g0706400	MYB_related	LOC_Os03g31230	Os03g0425800	MYB_related	LOC_Os01g43230	Os01g0619900	MYB_related	LOC_Os08g39980	Os08g0510700	MYB_related
LOC_Os06g45840	Os06g0669700	MYB_related	LOC_Os02g47744	Os02g0706400	MYB_related	LOC_Os07g44090	Os07g0634900	MYB_related	LOC_Os02g36880	Os02g0579000	NAC	LOC_Os02g53670	Os02g0776700	MYB_related	LOC_Os03g53960	Os03g0750800	MYB_related	LOC_Os01g51154	Os01g0708000	MYB_related	LOC_Os09g31454	Os09g0491660	MYB_related
LOC_Os06g51260	Os06g0728700	MYB_related	LOC_Os02g53670	Os02g0776700	MYB_related	LOC_Os07g49530	Os07g0695900	MYB_related	LOC_Os02g41450	Os02g0623300	NAC	LOC_Os03g13790	Os03g0241100	MYB_related	LOC_Os03g62379	Os03g0840350	MYB_related	LOC_Os01g74410	Os01g0975300	MYB_related	LOC_Os10g41200	Os10g0561400	MYB_related
LOC_Os07g25150	Os07g0432800	MYB_related	LOC_Os03g13790	Os03g0241100	MYB_related	LOC_Os08g04840	Os08g0144000	MYB_related	LOC_Os02g42970	Os02g0643600	NAC	LOC_Os03g31230	Os03g0425800	MYB_related	LOC_Os04g49450	Os04g0583900	MYB_related	LOC_Os02g34630	Os02g0551400	MYB_related	LOC_Os10g41260	Os10g0562100	MYB_related
LOC_Os07g30130	Os07g0484700	MYB_related	LOC_Os03g31230	Os03g0425800	MYB_related	LOC_Os08g05510	Os08g0151000	MYB_related	LOC_Os02g56600	Os02g0810900	NAC	LOC_Os03g53960	Os03g0750800	MYB_related	LOC_Os04g58020	Os04g0676700	MYB_related	LOC_Os02g42850	Os02g0641300	MYB_related	LOC_Os11g47460	Os11g0700500	MYB_related
LOC_Os07g44090	Os07g0634900	MYB_related	LOC_Os03g53960	Os03g0750800	MYB_related	LOC_Os08g06110	Os08g0157600	MYB_related	LOC_Os02g57650	Os02g0822400	NAC	LOC_Os03g62379	Os03g0840350	MYB_related	LOC_Os05g02420	Os05g0114700	MYB_related	LOC_Os02g45670	Os02g0680700	MYB_related	LOC_Os12g37970	Os12g0567300	MYB_related
LOC_Os07g49530	Os07g0695900	MYB_related	LOC_Os03g62379	Os03g0840350	MYB_related	LOC_Os08g06240	Os08g0159000	MYB_related	LOC_Os03g02800	Os03g0119966	NAC	LOC_Os04g49450	Os04g0583900	MYB_related	LOC_Os05g03550	Os05g0126400	MYB_related	LOC_Os02g46030	Os02g0685200	MYB_related	LOC_Os12g41920	Os12g0613300	MYB_related
LOC_Os08g04840	Os08g0144000	MYB_related	LOC_Os04g47750	NA	MYB_related	LOC_Os08g39980	Os08g0510700	MYB_related	LOC_Os03g03540	NA	NAC	LOC_Os04g58020	Os04g0676700	MYB_related	LOC_Os05g10690	Os05g0195700	MYB_related	LOC_Os02g47744	Os02g0706400	MYB_related	LOC_Os01g01430	Os01g0104200	NAC
LOC_Os08g05510	Os08g0151000	MYB_related	LOC_Os04g49450	Os04g0583900	MYB_related	LOC_Os09g31454	Os09g0491660	MYB_related	LOC_Os03g04070	Os03g0133000	NAC	LOC_Os05g02420	Os05g0114700	MYB_related	LOC_Os05g51160	Os05g0589400	MYB_related	LOC_Os02g53670	Os02g0776700	MYB_related	LOC_Os01g09550	Os01g0191300	NAC
LOC_Os08g06110	Os08g0157600	MYB_related	LOC_Os04g58020	Os04g0676700	MYB_related	LOC_Os10g41200	Os10g0561400	MYB_related	LOC_Os03g12120	Os03g0221300	NAC	LOC_Os05g03550	Os05g0126400	MYB_related	LOC_Os06g01670	Os06g0105800	MYB_related	LOC_Os03g13790	Os03g0241100	MYB_related	LOC_Os01g15640	Os01g0261200	NAC
LOC_Os08g06240	Os08g0159000	MYB_related	LOC_Os05g02420	Os05g0114700	MYB_related	LOC_Os10g41260	Os10g0562100	MYB_related	LOC_Os03g21030	Os03g0327100	NAC	LOC_Os05g10690	Os05g0195700	MYB_related	LOC_Os06g08290	Os06g0181300	MYB_related	LOC_Os03g31230	Os03g0425800	MYB_related	LOC_Os01g48130	Os01g0672100	NAC
LOC_Os08g39980	Os08g0510700	MYB_related	LOC_Os05g03550	Os05g0126400	MYB_related	LOC_Os11g47460	Os11g0700500	MYB_related	LOC_Os03g21060	Os03g0327800	NAC	LOC_Os05g51160	Os05g0589400	MYB_related	LOC_Os06g19980	Os06g0303700	MYB_related	LOC_Os03g53960	Os03g0750800	MYB_related	LOC_Os01g48446	Os01g0675800	NAC
LOC_Os09g31454	Os09g0491660	MYB_related	LOC_Os05g10690	Os05g0195700	MYB_related	LOC_Os12g37970	Os12g0567300	MYB_related	LOC_Os03g56580	Os03g0777000	NAC	LOC_Os06g01670	Os06g0105800	MYB_related	LOC_Os06g45840	Os06g0669700	MYB_related	LOC_Os03g62379	Os03g0840350	MYB_related	LOC_Os01g60020	Os01g0816100	NAC
LOC_Os10g30719	Os10g0444100	MYB_related	LOC_Os05g51160	Os05g0589400	MYB_related	LOC_Os12g41920	Os12g0613300	MYB_related	LOC_Os03g60080	Os03g0815100	NAC	LOC_Os06g08290	Os06g0181300	MYB_related	LOC_Os06g51260	Os06g0728700	MYB_related	LOC_Os04g49450	Os04g0583900	MYB_related	LOC_Os01g64310	Os01g0862800	NAC
LOC_Os10g41200	Os10g0561400	MYB_related	LOC_Os06g01670	Os06g0105800	MYB_related	LOC_Os01g01430	Os01g0104200	NAC	LOC_Os04g35660	Os04g0437000	NAC	LOC_Os06g19980	Os06g0303700	MYB_related	LOC_Os07g25150	Os07g0432800	MYB_related	LOC_Os04g58020	Os04g0676700	MYB_related	LOC_Os01g66120	Os01g0884300	NAC
LOC_Os10g41260	Os10g0562100	MYB_related	LOC_Os06g08290	Os06g0181300	MYB_related	LOC_Os01g09550	Os01g0191300	NAC	LOC_Os04g38720	Os04g0460600	NAC	LOC_Os06g45840	Os06g0669700	MYB_related	LOC_Os07g30130	Os07g0484700	MYB_related	LOC_Os05g02420	Os05g0114700	MYB_related	LOC_Os01g66490	Os01g0888300	NAC
LOC_Os11g47460	Os11g0700500	MYB_related	LOC_Os06g19980	Os06g0303700	MYB_related	LOC_Os01g15640	Os01g0261200	NAC	LOC_Os04g40140	Os04g0477300	NAC	LOC_Os06g51260	Os06g0728700	MYB_related	LOC_Os07g44090	Os07g0634900	MYB_related	LOC_Os05g03550	Os05g0126400	MYB_related	LOC_Os01g70110	Os01g0925400	NAC
LOC_Os12g37970	Os12g0567300	MYB_related	LOC_Os06g45840	Os06g0669700	MYB_related	LOC_Os01g48130	Os01g0672100	NAC	LOC_Os04g43560	Os04g0515900	NAC	LOC_Os07g25150	Os07g0432800	MYB_related	LOC_Os07g49530	Os07g0695900	MYB_related	LOC_Os05g10690	Os05g0195700	MYB_related	LOC_Os01g71790	Os01g0946200	NAC
LOC_Os12g41920	Os12g0613300	MYB_related	LOC_Os06g51260	Os06g0728700	MYB_related	LOC_Os01g48446	Os01g0675800	NAC	LOC_Os04g52810	Os04g0619000	NAC	LOC_Os07g30130	Os07g0484700	MYB_related	LOC_Os08g04840	Os08g0144000	MYB_related	LOC_Os05g51160	Os05g0589400	MYB_related	LOC_Os02g06950	Os02g0165400	NAC
LOC_Os01g01430	Os01g0104200	NAC	LOC_Os07g25150	Os07g0432800	MYB_related	LOC_Os01g60020	Os01g0816100	NAC	LOC_Os05g10620	Os05g0194500	NAC	LOC_Os07g44090	Os07g0634900	MYB_related	LOC_Os08g05510	Os08g0151000	MYB_related	LOC_Os06g01670	Os06g0105800	MYB_related	LOC_Os02g18460	Os02g0285900	NAC
LOC_Os01g09550	Os01g0191300	NAC	LOC_Os07g30130	Os07g0484700	MYB_related	LOC_Os01g64310	Os01g0862800	NAC	LOC_Os05g34600	Os05g0418800	NAC	LOC_Os07g49530	Os07g0695900	MYB_related	LOC_Os08g06110	Os08g0157600	MYB_related	LOC_Os06g08290	Os06g0181300	MYB_related	LOC_Os02g34970	Os02g0555300	NAC
LOC_Os01g15640	Os01g0261200	NAC	LOC_Os07g44090	Os07g0634900	MYB_related	LOC_Os01g66120	Os01g0884300	NAC	LOC_Os05g34830	Os05g0421600	NAC	LOC_Os08g04840	Os08g0144000	MYB_related	LOC_Os08g06240	Os08g0159000	MYB_related	LOC_Os06g19980	Os06g0303700	MYB_related	LOC_Os02g36880	Os02g0579000	NAC
LOC_Os01g48130	Os01g0672100	NAC	LOC_Os07g49530	Os07g0695900	MYB_related	LOC_Os01g66490	Os01g0888300	NAC	LOC_Os05g35170	Os05g0426200	NAC	LOC_Os08g05510	Os08g0151000	MYB_related	LOC_Os08g39980	Os08g0510700	MYB_related	LOC_Os06g45840	Os06g0669700	MYB_related	LOC_Os02g38130	Os02g0594800	NAC
LOC_Os01g48446	Os01g0675800	NAC	LOC_Os08g04840	Os08g0144000	MYB_related	LOC_Os01g70110	Os01g0925400	NAC	LOC_Os05g37080	Os05g0442700	NAC	LOC_Os08g06110	Os08g0157600	MYB_related	LOC_Os09g31454	Os09g0491660	MYB_related	LOC_Os06g51260	Os06g0728700	MYB_related	LOC_Os02g41450	Os02g0623300	NAC
LOC_Os01g60020	Os01g0816100	NAC	LOC_Os08g05510	Os08g0151000	MYB_related	LOC_Os01g71790	Os01g0946200	NAC	LOC_Os05g48850	Os05g0563000	NAC	LOC_Os08g06240	Os08g0159000	MYB_related	LOC_Os10g41200	Os10g0561400	MYB_related	LOC_Os07g25150	Os07g0432800	MYB_related	LOC_Os02g56600	Os02g0810900	NAC
LOC_Os01g64310	Os01g0862800	NAC	LOC_Os08g06110	Os08g0157600	MYB_related	LOC_Os02g06950	Os02g0165400	NAC	LOC_Os06g01230	Os06g0101800	NAC	LOC_Os08g39980	Os08g0510700	MYB_related	LOC_Os10g41260	Os10g0562100	MYB_related	LOC_Os07g30130	Os07g0484700	MYB_related	LOC_Os02g57650	Os02g0822400	NAC
LOC_Os01g66120	Os01g0884300	NAC	LOC_Os08g06240	Os08g0159000	MYB_related	LOC_Os02g18460	Os02g0285900	NAC	LOC_Os06g01480	Os06g0104200	NAC	LOC_Os09g31454	Os09g0491660	MYB_related	LOC_Os11g47460	Os11g0700500	MYB_related	LOC_Os07g44090	Os07g0634900	MYB_related	LOC_Os03g02800	Os03g0119966	NAC
LOC_Os01g66490	Os01g0888300	NAC	LOC_Os08g39980	Os08g0510700	MYB_related	LOC_Os02g34970	Os02g0555300	NAC	LOC_Os06g04090	Os06g0131700	NAC	LOC_Os10g41200	Os10g0561400	MYB_related	LOC_Os12g37970	Os12g0567300	MYB_related	LOC_Os07g49530	Os07g0695900	MYB_related	LOC_Os03g03540	NA	NAC
LOC_Os01g70110	Os01g0925400	NAC	LOC_Os09g31454	Os09g0491660	MYB_related	LOC_Os02g36880	Os02g0579000	NAC	LOC_Os06g33940	Os06g0530400	NAC	LOC_Os10g41260	Os10g0562100	MYB_related	LOC_Os12g41920	Os12g0613300	MYB_related	LOC_Os08g04840	Os08g0144000	MYB_related	LOC_Os03g04070	Os03g0133000	NAC
LOC_Os01g71790	Os01g0946200	NAC	LOC_Os10g30719	Os10g0444100	MYB_related	LOC_Os02g38130	Os02g0594800	NAC	LOC_Os06g36480	Os06g0560300	NAC	LOC_Os11g47460	Os11g0700500	MYB_related	LOC_Os01g01430	Os01g0104200	NAC	LOC_Os08g05510	Os08g0151000	MYB_related	LOC_Os03g12120	Os03g0221300	NAC
LOC_Os02g06950	Os02g0165400	NAC	LOC_Os10g41200	Os10g0561400	MYB_related	LOC_Os02g41450	Os02g0623300	NAC	LOC_Os06g46270	Os06g0675600	NAC	LOC_Os12g37970	Os12g0567300	MYB_related	LOC_Os01g09550	Os01g0191300	NAC	LOC_Os08g06110	Os08g0157600	MYB_related	LOC_Os03g21030	Os03g0327100	NAC
LOC_Os02g12310	Os02g0214500	NAC	LOC_Os10g41260	Os10g0562100	MYB_related	LOC_Os02g42970	Os02g0643600	NAC	LOC_Os06g51070	Os06g0726300	NAC	LOC_Os12g41920	Os12g0613300	MYB_related	LOC_Os01g15640	Os01g0261200	NAC	LOC_Os08g06240	Os08g0159000	MYB_related	LOC_Os03g21060	Os03g0327800	NAC
LOC_Os02g18460	Os02g0285900	NAC	LOC_Os11g47460	Os11g0700500	MYB_related	LOC_Os02g56600	Os02g0810900	NAC	LOC_Os07g04560	Os07g0138200	NAC	LOC_Os01g01430	Os01g0104200	NAC	LOC_Os01g48130	Os01g0672100	NAC	LOC_Os08g39980	Os08g0510700	MYB_related	LOC_Os03g56580	Os03g0777000	NAC
LOC_Os02g34970	Os02g0555300	NAC	LOC_Os12g37970	Os12g0567300	MYB_related	LOC_Os02g57650	Os02g0822400	NAC	LOC_Os07g12340	Os07g0225300	NAC	LOC_Os01g09550	Os01g0191300	NAC	LOC_Os01g48446	Os01g0675800	NAC	LOC_Os09g31454	Os09g0491660	MYB_related	LOC_Os03g60080	Os03g0815100	NAC
LOC_Os02g36880	Os02g0579000	NAC	LOC_Os12g41920	Os12g0613300	MYB_related	LOC_Os03g02800	Os03g0119966	NAC	LOC_Os07g31410	NA	NAC	LOC_Os01g15640	Os01g0261200	NAC	LOC_Os01g60020	Os01g0816100	NAC	LOC_Os10g41200	Os10g0561400	MYB_related	LOC_Os04g35660	Os04g0437000	NAC
LOC_Os02g38130	Os02g0594800	NAC	LOC_Os01g01430	Os01g0104200	NAC	LOC_Os03g03540	NA	NAC	LOC_Os07g37920	Os07g0566500	NAC	LOC_Os01g48130	Os01g0672100	NAC	LOC_Os01g64310	Os01g0862800	NAC	LOC_Os10g41260	Os10g0562100	MYB_related	LOC_Os04g38720	Os04g0460600	NAC
LOC_Os02g41450	Os02g0623300	NAC	LOC_Os01g09550	Os01g0191300	NAC	LOC_Os03g04070	Os03g0133000	NAC	LOC_Os07g48450	Os07g0683200	NAC	LOC_Os01g48446	Os01g0675800	NAC	LOC_Os01g66120	Os01g0884300	NAC	LOC_Os11g47460	Os11g0700500	MYB_related	LOC_Os04g40140	Os04g0477300	NAC
LOC_Os02g42970	Os02g0643600	NAC	LOC_Os01g15640	Os01g0261200	NAC	LOC_Os03g12120	Os03g0221300	NAC	LOC_Os07g48550	Os07g0684800	NAC	LOC_Os01g60020	Os01g0816100	NAC	LOC_Os01g66490	Os01g0888300	NAC	LOC_Os12g37970	Os12g0567300	MYB_related	LOC_Os04g43560	Os04g0515900	NAC
LOC_Os02g56600	Os02g0810900	NAC	LOC_Os01g48130	Os01g0672100	NAC	LOC_Os03g21030	Os03g0327100	NAC	LOC_Os08g02160	NA	NAC	LOC_Os01g64310	Os01g0862800	NAC	LOC_Os01g70110	Os01g0925400	NAC	LOC_Os12g41920	Os12g0613300	MYB_related	LOC_Os04g52810	Os04g0619000	NAC
LOC_Os02g57650	Os02g0822400	NAC	LOC_Os01g48446	Os01g0675800	NAC	LOC_Os03g21060	Os03g0327800	NAC	LOC_Os08g02300	Os08g0115800	NAC	LOC_Os01g66120	Os01g0884300	NAC	LOC_Os01g71790	Os01g0946200	NAC	LOC_Os01g01430	Os01g0104200	NAC	LOC_Os05g10620	Os05g0194500	NAC
LOC_Os03g02800	Os03g0119966	NAC	LOC_Os01g60020	Os01g0816100	NAC	LOC_Os03g56580	Os03g0777000	NAC	LOC_Os08g06140	Os08g0157900	NAC	LOC_Os01g66490	Os01g0888300	NAC	LOC_Os02g06950	Os02g0165400	NAC	LOC_Os01g09550	Os01g0191300	NAC	LOC_Os05g34600	Os05g0418800	NAC
LOC_Os03g03540	NA	NAC	LOC_Os01g64310	Os01g0862800	NAC	LOC_Os03g60080	Os03g0815100	NAC	LOC_Os08g10080	Os08g0200600	NAC	LOC_Os01g70110	Os01g0925400	NAC	LOC_Os02g18460	Os02g0285900	NAC	LOC_Os01g15640	Os01g0261200	NAC	LOC_Os05g34830	Os05g0421600	NAC
LOC_Os03g04070	Os03g0133000	NAC	LOC_Os01g66120	Os01g0884300	NAC	LOC_Os04g35660	Os04g0437000	NAC	LOC_Os08g33670	Os08g0433500	NAC	LOC_Os01g71790	Os01g0946200	NAC	LOC_Os02g34970	Os02g0555300	NAC	LOC_Os01g48130	Os01g0672100	NAC	LOC_Os05g35170	Os05g0426200	NAC
LOC_Os03g12120	Os03g0221300	NAC	LOC_Os01g66490	Os01g0888300	NAC	LOC_Os04g38720	Os04g0460600	NAC	LOC_Os08g42400	Os08g0535800	NAC	LOC_Os02g06950	Os02g0165400	NAC	LOC_Os02g36880	Os02g0579000	NAC	LOC_Os01g48446	Os01g0675800	NAC	LOC_Os05g37080	Os05g0442700	NAC
LOC_Os03g21030	Os03g0327100	NAC	LOC_Os01g70110	Os01g0925400	NAC	LOC_Os04g40140	Os04g0477300	NAC	LOC_Os08g44820	Os08g0562200	NAC	LOC_Os02g18460	Os02g0285900	NAC	LOC_Os02g41450	Os02g0623300	NAC	LOC_Os01g60020	Os01g0816100	NAC	LOC_Os05g48850	Os05g0563000	NAC
LOC_Os03g21060	Os03g0327800	NAC	LOC_Os01g71790	Os01g0946200	NAC	LOC_Os04g43560	Os04g0515900	NAC	LOC_Os09g32040	Os09g0493700	NAC	LOC_Os02g34970	Os02g0555300	NAC	LOC_Os02g56600	Os02g0810900	NAC	LOC_Os01g64310	Os01g0862800	NAC	LOC_Os06g01230	Os06g0101800	NAC
LOC_Os03g42630	Os03g0624600	NAC	LOC_Os02g18460	Os02g0285900	NAC	LOC_Os04g52810	Os04g0619000	NAC	LOC_Os09g32260	Os09g0497900	NAC	LOC_Os02g36880	Os02g0579000	NAC	LOC_Os02g57650	Os02g0822400	NAC	LOC_Os01g66120	Os01g0884300	NAC	LOC_Os06g01480	Os06g0104200	NAC
LOC_Os03g56580	Os03g0777000	NAC	LOC_Os02g34970	Os02g0555300	NAC	LOC_Os05g10620	Os05g0194500	NAC	LOC_Os09g33490	Os09g0509100	NAC	LOC_Os02g38130	Os02g0594800	NAC	LOC_Os03g02800	Os03g0119966	NAC	LOC_Os01g66490	Os01g0888300	NAC	LOC_Os06g04090	Os06g0131700	NAC
LOC_Os03g60080	Os03g0815100	NAC	LOC_Os02g36880	Os02g0579000	NAC	LOC_Os05g34600	Os05g0418800	NAC	LOC_Os10g21560	Os10g0359500	NAC	LOC_Os02g41450	Os02g0623300	NAC	LOC_Os03g03540	NA	NAC	LOC_Os01g70110	Os01g0925400	NAC	LOC_Os06g33940	Os06g0530400	NAC
LOC_Os04g35660	Os04g0437000	NAC	LOC_Os02g38130	Os02g0594800	NAC	LOC_Os05g34830	Os05g0421600	NAC	LOC_Os10g25620	Os10g0395700	NAC	LOC_Os02g56600	Os02g0810900	NAC	LOC_Os03g04070	Os03g0133000	NAC	LOC_Os01g71790	Os01g0946200	NAC	LOC_Os06g36480	Os06g0560300	NAC
LOC_Os04g38720	Os04g0460600	NAC	LOC_Os02g41450	Os02g0623300	NAC	LOC_Os05g35170	Os05g0426200	NAC	LOC_Os10g27360	Os10g0413700	NAC	LOC_Os02g57650	Os02g0822400	NAC	LOC_Os03g12120	Os03g0221300	NAC	LOC_Os02g06950	Os02g0165400	NAC	LOC_Os06g46270	Os06g0675600	NAC
LOC_Os04g40140	Os04g0477300	NAC	LOC_Os02g56600	Os02g0810900	NAC	LOC_Os05g37080	Os05g0442700	NAC	LOC_Os10g33760	Os10g0477600	NAC	LOC_Os03g02800	Os03g0119966	NAC	LOC_Os03g21030	Os03g0327100	NAC	LOC_Os02g34970	Os02g0555300	NAC	LOC_Os06g51070	Os06g0726300	NAC
LOC_Os04g43560	Os04g0515900	NAC	LOC_Os02g57650	Os02g0822400	NAC	LOC_Os05g48850	Os05g0563000	NAC	LOC_Os10g42130	Os10g0571600	NAC	LOC_Os03g03540	NA	NAC	LOC_Os03g21060	Os03g0327800	NAC	LOC_Os02g36880	Os02g0579000	NAC	LOC_Os07g04560	Os07g0138200	NAC
LOC_Os04g52810	Os04g0619000	NAC	LOC_Os03g02800	Os03g0119966	NAC	LOC_Os06g01230	Os06g0101800	NAC	LOC_Os11g03300	Os11g0126900	NAC	LOC_Os03g04070	Os03g0133000	NAC	LOC_Os03g42630	Os03g0624600	NAC	LOC_Os02g38130	Os02g0594800	NAC	LOC_Os07g12340	Os07g0225300	NAC
LOC_Os05g10620	Os05g0194500	NAC	LOC_Os03g03540	NA	NAC	LOC_Os06g01480	Os06g0104200	NAC	LOC_Os11g03370	Os11g0127600	NAC	LOC_Os03g12120	Os03g0221300	NAC	LOC_Os03g56580	Os03g0777000	NAC	LOC_Os02g41450	Os02g0623300	NAC	LOC_Os07g31410	NA	NAC
LOC_Os05g34600	Os05g0418800	NAC	LOC_Os03g04070	Os03g0133000	NAC	LOC_Os06g04090	Os06g0131700	NAC	LOC_Os11g04360	Os11g0139066	NAC	LOC_Os03g21030	Os03g0327100	NAC	LOC_Os03g60080	Os03g0815100	NAC	LOC_Os02g42970	Os02g0643600	NAC	LOC_Os07g37920	Os07g0566500	NAC
LOC_Os05g34830	Os05g0421600	NAC	LOC_Os03g12120	Os03g0221300	NAC	LOC_Os06g33940	Os06g0530400	NAC	LOC_Os11g04960	Os11g0146900	NAC	LOC_Os03g21060	Os03g0327800	NAC	LOC_Os04g35660	Os04g0437000	NAC	LOC_Os02g56600	Os02g0810900	NAC	LOC_Os07g48450	Os07g0683200	NAC
LOC_Os05g35170	Os05g0426200	NAC	LOC_Os03g21030	Os03g0327100	NAC	LOC_Os06g36480	Os06g0560300	NAC	LOC_Os11g05614	Os11g0154500	NAC	LOC_Os03g42630	Os03g0624600	NAC	LOC_Os04g38720	Os04g0460600	NAC	LOC_Os02g57650	Os02g0822400	NAC	LOC_Os07g48550	Os07g0684800	NAC
LOC_Os05g37080	Os05g0442700	NAC	LOC_Os03g21060	Os03g0327800	NAC	LOC_Os06g46270	Os06g0675600	NAC	LOC_Os11g08210	Os11g0184900	NAC	LOC_Os03g56580	Os03g0777000	NAC	LOC_Os04g40140	Os04g0477300	NAC	LOC_Os03g02800	Os03g0119966	NAC	LOC_Os08g02160	NA	NAC
LOC_Os05g48850	Os05g0563000	NAC	LOC_Os03g42630	Os03g0624600	NAC	LOC_Os06g51070	Os06g0726300	NAC	LOC_Os11g45950	Os11g0686700	NAC	LOC_Os03g60080	Os03g0815100	NAC	LOC_Os04g43560	Os04g0515900	NAC	LOC_Os03g03540	NA	NAC	LOC_Os08g02300	Os08g0115800	NAC
LOC_Os06g01230	Os06g0101800	NAC	LOC_Os03g56580	Os03g0777000	NAC	LOC_Os07g04560	Os07g0138200	NAC	LOC_Os12g03040	Os12g0123700	NAC	LOC_Os04g35660	Os04g0437000	NAC	LOC_Os04g52810	Os04g0619000	NAC	LOC_Os03g04070	Os03g0133000	NAC	LOC_Os08g06140	Os08g0157900	NAC
LOC_Os06g01480	Os06g0104200	NAC	LOC_Os03g60080	Os03g0815100	NAC	LOC_Os07g12340	Os07g0225300	NAC	LOC_Os12g03050	Os12g0123800	NAC	LOC_Os04g38720	Os04g0460600	NAC	LOC_Os05g10620	Os05g0194500	NAC	LOC_Os03g12120	Os03g0221300	NAC	LOC_Os08g10080	Os08g0200600	NAC
LOC_Os06g04090	Os06g0131700	NAC	LOC_Os04g38720	Os04g0460600	NAC	LOC_Os07g31410	NA	NAC	LOC_Os12g29330	Os12g0477400	NAC	LOC_Os04g40140	Os04g0477300	NAC	LOC_Os05g34600	Os05g0418800	NAC	LOC_Os03g21030	Os03g0327100	NAC	LOC_Os08g33670	Os08g0433500	NAC
LOC_Os06g33940	Os06g0530400	NAC	LOC_Os04g40140	Os04g0477300	NAC	LOC_Os07g37920	Os07g0566500	NAC	LOC_Os12g41680	Os12g0610600	NAC	LOC_Os04g43560	Os04g0515900	NAC	LOC_Os05g34830	Os05g0421600	NAC	LOC_Os03g21060	Os03g0327800	NAC	LOC_Os08g42400	Os08g0535800	NAC
LOC_Os06g36480	Os06g0560300	NAC	LOC_Os04g43560	Os04g0515900	NAC	LOC_Os07g48450	Os07g0683200	NAC	LOC_Os01g06550	Os01g0158900	NF-X1	LOC_Os04g52810	Os04g0619000	NAC	LOC_Os05g35170	Os05g0426200	NAC	LOC_Os03g42630	Os03g0624600	NAC	LOC_Os08g44820	Os08g0562200	NAC
LOC_Os06g46270	Os06g0675600	NAC	LOC_Os04g52810	Os04g0619000	NAC	LOC_Os07g48550	Os07g0684800	NAC	LOC_Os06g14190	Os06g0252300	NF-X1	LOC_Os05g10620	Os05g0194500	NAC	LOC_Os05g37080	Os05g0442700	NAC	LOC_Os03g56580	Os03g0777000	NAC	LOC_Os09g32040	Os09g0493700	NAC
LOC_Os06g51070	Os06g0726300	NAC	LOC_Os05g10620	Os05g0194500	NAC	LOC_Os08g01330	Os08g0103900	NAC	LOC_Os03g07880	Os03g0174900	NF-YA	LOC_Os05g34600	Os05g0418800	NAC	LOC_Os05g48850	Os05g0563000	NAC	LOC_Os03g60080	Os03g0815100	NAC	LOC_Os09g32260	Os09g0497900	NAC
LOC_Os07g04560	Os07g0138200	NAC	LOC_Os05g34600	Os05g0418800	NAC	LOC_Os08g02160	NA	NAC	LOC_Os03g29760	Os03g0411100	NF-YA	LOC_Os05g34830	Os05g0421600	NAC	LOC_Os06g01230	Os06g0101800	NAC	LOC_Os04g35660	Os04g0437000	NAC	LOC_Os09g33490	Os09g0509100	NAC
LOC_Os07g12340	Os07g0225300	NAC	LOC_Os05g34830	Os05g0421600	NAC	LOC_Os08g02300	Os08g0115800	NAC	LOC_Os03g44540	Os03g0647600	NF-YA	LOC_Os05g35170	Os05g0426200	NAC	LOC_Os06g01480	Os06g0104200	NAC	LOC_Os04g38720	Os04g0460600	NAC	LOC_Os10g21560	Os10g0359500	NAC
LOC_Os07g31410	NA	NAC	LOC_Os05g35170	Os05g0426200	NAC	LOC_Os08g06140	Os08g0157900	NAC	LOC_Os03g48970	Os03g0696300	NF-YA	LOC_Os05g37080	Os05g0442700	NAC	LOC_Os06g04090	Os06g0131700	NAC	LOC_Os04g40140	Os04g0477300	NAC	LOC_Os10g25620	Os10g0395700	NAC
LOC_Os07g48450	Os07g0683200	NAC	LOC_Os05g37080	Os05g0442700	NAC	LOC_Os08g10080	Os08g0200600	NAC	LOC_Os07g41720	Os07g0608200	NF-YA	LOC_Os05g48850	Os05g0563000	NAC	LOC_Os06g33940	Os06g0530400	NAC	LOC_Os04g43560	Os04g0515900	NAC	LOC_Os10g27360	Os10g0413700	NAC
LOC_Os07g48550	Os07g0684800	NAC	LOC_Os05g48850	Os05g0563000	NAC	LOC_Os08g33670	Os08g0433500	NAC	LOC_Os08g09690	Os08g0196700	NF-YA	LOC_Os06g01230	Os06g0101800	NAC	LOC_Os06g36480	Os06g0560300	NAC	LOC_Os04g52810	Os04g0619000	NAC	LOC_Os10g33760	Os10g0477600	NAC
LOC_Os08g01330	Os08g0103900	NAC	LOC_Os06g01230	Os06g0101800	NAC	LOC_Os08g42400	Os08g0535800	NAC	LOC_Os12g41880	Os12g0613000	NF-YA	LOC_Os06g01480	Os06g0104200	NAC	LOC_Os06g46270	Os06g0675600	NAC	LOC_Os05g10620	Os05g0194500	NAC	LOC_Os10g42130	Os10g0571600	NAC
LOC_Os08g02160	NA	NAC	LOC_Os06g01480	Os06g0104200	NAC	LOC_Os08g44820	Os08g0562200	NAC	LOC_Os12g42400	Os12g0618600	NF-YA	LOC_Os06g04090	Os06g0131700	NAC	LOC_Os06g51070	Os06g0726300	NAC	LOC_Os05g34600	Os05g0418800	NAC	LOC_Os11g03300	Os11g0126900	NAC
LOC_Os08g02300	Os08g0115800	NAC	LOC_Os06g04090	Os06g0131700	NAC	LOC_Os09g32040	Os09g0493700	NAC	LOC_Os01g61810	Os01g0834400	NF-YB	LOC_Os06g33940	Os06g0530400	NAC	LOC_Os07g04560	Os07g0138200	NAC	LOC_Os05g34830	Os05g0421600	NAC	LOC_Os11g03370	Os11g0127600	NAC
LOC_Os08g06140	Os08g0157900	NAC	LOC_Os06g33940	Os06g0530400	NAC	LOC_Os09g32260	Os09g0497900	NAC	LOC_Os03g29970	Os03g0413000	NF-YB	LOC_Os06g36480	Os06g0560300	NAC	LOC_Os07g12340	Os07g0225300	NAC	LOC_Os05g35170	Os05g0426200	NAC	LOC_Os11g04960	Os11g0146900	NAC
LOC_Os08g10080	Os08g0200600	NAC	LOC_Os06g36480	Os06g0560300	NAC	LOC_Os09g33490	Os09g0509100	NAC	LOC_Os05g38820	Os05g0463800	NF-YB	LOC_Os06g46270	Os06g0675600	NAC	LOC_Os07g31410	NA	NAC	LOC_Os05g37080	Os05g0442700	NAC	LOC_Os11g05614	Os11g0154500	NAC
LOC_Os08g33670	Os08g0433500	NAC	LOC_Os06g46270	Os06g0675600	NAC	LOC_Os09g38000	Os09g0552800	NAC	LOC_Os05g49780	Os05g0573500	NF-YB	LOC_Os06g51070	Os06g0726300	NAC	LOC_Os07g37920	Os07g0566500	NAC	LOC_Os05g48850	Os05g0563000	NAC	LOC_Os11g08210	Os11g0184900	NAC
LOC_Os08g42400	Os08g0535800	NAC	LOC_Os06g51070	Os06g0726300	NAC	LOC_Os10g21560	Os10g0359500	NAC	LOC_Os07g41580	Os07g0606600	NF-YB	LOC_Os07g04560	Os07g0138200	NAC	LOC_Os07g48450	Os07g0683200	NAC	LOC_Os06g01230	Os06g0101800	NAC	LOC_Os12g03040	Os12g0123700	NAC
LOC_Os08g44820	Os08g0562200	NAC	LOC_Os07g04560	Os07g0138200	NAC	LOC_Os10g33760	Os10g0477600	NAC	LOC_Os08g07740	Os08g0174500	NF-YB	LOC_Os07g12340	Os07g0225300	NAC	LOC_Os07g48550	Os07g0684800	NAC	LOC_Os06g01480	Os06g0104200	NAC	LOC_Os12g03050	Os12g0123800	NAC
LOC_Os09g32040	Os09g0493700	NAC	LOC_Os07g12340	Os07g0225300	NAC	LOC_Os10g42130	Os10g0571600	NAC	LOC_Os08g29500	Os08g0383700	NF-YB	LOC_Os07g31410	NA	NAC	LOC_Os08g02160	NA	NAC	LOC_Os06g04090	Os06g0131700	NAC	LOC_Os12g29330	Os12g0477400	NAC
LOC_Os09g32260	Os09g0497900	NAC	LOC_Os07g31410	NA	NAC	LOC_Os11g03300	Os11g0126900	NAC	LOC_Os02g07450	Os02g0170500	NF-YC	LOC_Os07g48450	Os07g0683200	NAC	LOC_Os08g02300	Os08g0115800	NAC	LOC_Os06g33940	Os06g0530400	NAC	LOC_Os12g41680	Os12g0610600	NAC
LOC_Os09g33490	Os09g0509100	NAC	LOC_Os07g48450	Os07g0683200	NAC	LOC_Os11g03370	Os11g0127600	NAC	LOC_Os03g14669	Os03g0251350	NF-YC	LOC_Os07g48550	Os07g0684800	NAC	LOC_Os08g06140	Os08g0157900	NAC	LOC_Os06g36480	Os06g0560300	NAC	LOC_Os01g06550	Os01g0158900	NF-X1
LOC_Os09g38000	Os09g0552800	NAC	LOC_Os07g48550	Os07g0684800	NAC	LOC_Os11g04960	Os11g0146900	NAC	LOC_Os03g63530	Os03g0852300	NF-YC	LOC_Os08g01330	Os08g0103900	NAC	LOC_Os08g10080	Os08g0200600	NAC	LOC_Os06g46270	Os06g0675600	NAC	LOC_Os06g14190	Os06g0252300	NF-X1
LOC_Os10g21560	Os10g0359500	NAC	LOC_Os08g01330	Os08g0103900	NAC	LOC_Os11g05614	Os11g0154500	NAC	LOC_Os05g41450	Os05g0494100	NF-YC	LOC_Os08g02160	NA	NAC	LOC_Os08g33670	Os08g0433500	NAC	LOC_Os06g51070	Os06g0726300	NAC	LOC_Os02g53620	Os02g0776400	NF-YA
LOC_Os10g25620	Os10g0395700	NAC	LOC_Os08g02160	NA	NAC	LOC_Os11g08210	Os11g0184900	NAC	LOC_Os06g45640	Os06g0667100	NF-YC	LOC_Os08g02300	Os08g0115800	NAC	LOC_Os08g42400	Os08g0535800	NAC	LOC_Os07g04560	Os07g0138200	NAC	LOC_Os03g07880	Os03g0174900	NF-YA
LOC_Os10g33760	Os10g0477600	NAC	LOC_Os08g02300	Os08g0115800	NAC	LOC_Os11g45950	Os11g0686700	NAC	LOC_Os08g38780	Os08g0496500	NF-YC	LOC_Os08g06140	Os08g0157900	NAC	LOC_Os08g44820	Os08g0562200	NAC	LOC_Os07g12340	Os07g0225300	NAC	LOC_Os03g29760	Os03g0411100	NF-YA
LOC_Os10g42130	Os10g0571600	NAC	LOC_Os08g06140	Os08g0157900	NAC	LOC_Os12g03040	Os12g0123700	NAC	LOC_Os09g30310	Os09g0480700	NF-YC	LOC_Os08g10080	Os08g0200600	NAC	LOC_Os09g32040	Os09g0493700	NAC	LOC_Os07g31410	NA	NAC	LOC_Os03g44540	Os03g0647600	NF-YA
LOC_Os11g03300	Os11g0126900	NAC	LOC_Os08g10080	Os08g0200600	NAC	LOC_Os12g03050	Os12g0123800	NAC	LOC_Os11g34200	Os11g0544700	NF-YC	LOC_Os08g33670	Os08g0433500	NAC	LOC_Os09g32260	Os09g0497900	NAC	LOC_Os07g37920	Os07g0566500	NAC	LOC_Os03g48970	Os03g0696300	NF-YA
LOC_Os11g03310	Os11g0127000	NAC	LOC_Os08g33670	Os08g0433500	NAC	LOC_Os12g29330	Os12g0477400	NAC	LOC_Os01g13540	Os01g0236700	Nin-like	LOC_Os08g42400	Os08g0535800	NAC	LOC_Os09g33490	Os09g0509100	NAC	LOC_Os07g48450	Os07g0683200	NAC	LOC_Os07g41720	Os07g0608200	NF-YA
LOC_Os11g03370	Os11g0127600	NAC	LOC_Os08g42400	Os08g0535800	NAC	LOC_Os12g41680	Os12g0610600	NAC	LOC_Os01g14420	Os01g0246500	Nin-like	LOC_Os08g44820	Os08g0562200	NAC	LOC_Os09g38000	Os09g0552800	NAC	LOC_Os07g48550	Os07g0684800	NAC	LOC_Os08g09690	Os08g0196700	NF-YA
LOC_Os11g04960	Os11g0146900	NAC	LOC_Os08g44820	Os08g0562200	NAC	LOC_Os01g06550	Os01g0158900	NF-X1	LOC_Os02g04340	Os02g0136000	Nin-like	LOC_Os09g32040	Os09g0493700	NAC	LOC_Os10g21560	Os10g0359500	NAC	LOC_Os08g01330	Os08g0103900	NAC	LOC_Os12g41880	Os12g0613000	NF-YA
LOC_Os11g05614	Os11g0154500	NAC	LOC_Os09g32040	Os09g0493700	NAC	LOC_Os06g14190	Os06g0252300	NF-X1	LOC_Os03g03900	Os03g0131100	Nin-like	LOC_Os09g32260	Os09g0497900	NAC	LOC_Os10g25620	Os10g0395700	NAC	LOC_Os08g02160	NA	NAC	LOC_Os12g42400	Os12g0618600	NF-YA
LOC_Os11g08210	Os11g0184900	NAC	LOC_Os09g32260	Os09g0497900	NAC	LOC_Os02g53620	Os02g0776400	NF-YA	LOC_Os04g41850	Os04g0495800	Nin-like	LOC_Os09g33490	Os09g0509100	NAC	LOC_Os10g27360	Os10g0413700	NAC	LOC_Os08g02300	Os08g0115800	NAC	LOC_Os01g61810	Os01g0834400	NF-YB
LOC_Os12g03040	Os12g0123700	NAC	LOC_Os09g33490	Os09g0509100	NAC	LOC_Os03g07880	Os03g0174900	NF-YA	LOC_Os09g37710	Os09g0549450	Nin-like	LOC_Os10g21560	Os10g0359500	NAC	LOC_Os10g33760	Os10g0477600	NAC	LOC_Os08g06140	Os08g0157900	NAC	LOC_Os01g70890	Os01g0935200	NF-YB
LOC_Os12g03050	Os12g0123800	NAC	LOC_Os09g38000	Os09g0552800	NAC	LOC_Os03g29760	Os03g0411100	NF-YA	LOC_Os11g16290	Os11g0264300	Nin-like	LOC_Os10g25620	Os10g0395700	NAC	LOC_Os10g38834	Os10g0532000	NAC	LOC_Os08g10080	Os08g0200600	NAC	LOC_Os03g29970	Os03g0413000	NF-YB
LOC_Os12g05990	Os12g0156100	NAC	LOC_Os09g38010	Os09g0552900	NAC	LOC_Os03g44540	Os03g0647600	NF-YA	LOC_Os01g04750	Os01g0140700	RAV	LOC_Os10g27360	Os10g0413700	NAC	LOC_Os10g42130	Os10g0571600	NAC	LOC_Os08g33670	Os08g0433500	NAC	LOC_Os05g38820	Os05g0463800	NF-YB
LOC_Os12g29330	Os12g0477400	NAC	LOC_Os10g21560	Os10g0359500	NAC	LOC_Os03g48970	Os03g0696300	NF-YA	LOC_Os01g04800	Os01g0141000	RAV	LOC_Os10g33760	Os10g0477600	NAC	LOC_Os11g03300	Os11g0126900	NAC	LOC_Os08g42400	Os08g0535800	NAC	LOC_Os05g49780	Os05g0573500	NF-YB
LOC_Os12g41680	Os12g0610600	NAC	LOC_Os10g33760	Os10g0477600	NAC	LOC_Os07g06470	Os07g0158500	NF-YA	LOC_Os01g49830	Os01g0693400	RAV	LOC_Os10g38834	Os10g0532000	NAC	LOC_Os11g03370	Os11g0127600	NAC	LOC_Os08g44820	Os08g0562200	NAC	LOC_Os07g41580	Os07g0606600	NF-YB
LOC_Os01g06550	Os01g0158900	NF-X1	LOC_Os10g38834	Os10g0532000	NAC	LOC_Os07g41720	Os07g0608200	NF-YA	LOC_Os05g47650	Os05g0549800	RAV	LOC_Os10g42130	Os10g0571600	NAC	LOC_Os11g04960	Os11g0146900	NAC	LOC_Os09g32040	Os09g0493700	NAC	LOC_Os08g07740	Os08g0174500	NF-YB
LOC_Os06g14190	Os06g0252300	NF-X1	LOC_Os10g42130	Os10g0571600	NAC	LOC_Os08g09690	Os08g0196700	NF-YA	LOC_Os04g33420	Os04g0408900	S1Fa-like	LOC_Os11g03300	Os11g0126900	NAC	LOC_Os11g05614	Os11g0154500	NAC	LOC_Os09g32260	Os09g0497900	NAC	LOC_Os08g29500	Os08g0383700	NF-YB
LOC_Os02g53620	Os02g0776400	NF-YA	LOC_Os11g03300	Os11g0126900	NAC	LOC_Os12g41880	Os12g0613000	NF-YA	LOC_Os04g33440	Os04g0408700	S1Fa-like	LOC_Os11g03370	Os11g0127600	NAC	LOC_Os11g08210	Os11g0184900	NAC	LOC_Os09g33490	Os09g0509100	NAC	LOC_Os02g07450	Os02g0170500	NF-YC
LOC_Os03g07880	Os03g0174900	NF-YA	LOC_Os11g03370	Os11g0127600	NAC	LOC_Os12g42400	Os12g0618600	NF-YA	LOC_Os01g18850	Os01g0292900	SBP	LOC_Os11g04960	Os11g0146900	NAC	LOC_Os12g03040	Os12g0123700	NAC	LOC_Os09g38000	Os09g0552800	NAC	LOC_Os03g14669	Os03g0251350	NF-YC
LOC_Os03g29760	Os03g0411100	NF-YA	LOC_Os11g04960	Os11g0146900	NAC	LOC_Os01g61810	Os01g0834400	NF-YB	LOC_Os01g69830	Os01g0922600	SBP	LOC_Os11g05614	Os11g0154500	NAC	LOC_Os12g03050	Os12g0123800	NAC	LOC_Os09g38010	Os09g0552900	NAC	LOC_Os03g63530	Os03g0852300	NF-YC
LOC_Os03g44540	Os03g0647600	NF-YA	LOC_Os11g05614	Os11g0154500	NAC	LOC_Os02g49410	Os02g0725900	NF-YB	LOC_Os02g04680	Os02g0139400	SBP	LOC_Os11g08210	Os11g0184900	NAC	LOC_Os12g29330	Os12g0477400	NAC	LOC_Os10g21560	Os10g0359500	NAC	LOC_Os05g41450	Os05g0494100	NF-YC
LOC_Os03g48970	Os03g0696300	NF-YA	LOC_Os11g08210	Os11g0184900	NAC	LOC_Os03g29970	Os03g0413000	NF-YB	LOC_Os02g07780	Os02g0174100	SBP	LOC_Os12g03040	Os12g0123700	NAC	LOC_Os12g41680	Os12g0610600	NAC	LOC_Os10g25620	Os10g0395700	NAC	LOC_Os06g45640	Os06g0667100	NF-YC
LOC_Os07g06470	Os07g0158500	NF-YA	LOC_Os12g03040	Os12g0123700	NAC	LOC_Os05g38820	Os05g0463800	NF-YB	LOC_Os03g61760	Os03g0833300	SBP	LOC_Os12g03050	Os12g0123800	NAC	LOC_Os01g06550	Os01g0158900	NF-X1	LOC_Os10g27360	Os10g0413700	NAC	LOC_Os08g38780	Os08g0496500	NF-YC
LOC_Os07g41720	Os07g0608200	NF-YA	LOC_Os12g03050	Os12g0123800	NAC	LOC_Os05g49780	Os05g0573500	NF-YB	LOC_Os04g56170	Os04g0656500	SBP	LOC_Os12g29330	Os12g0477400	NAC	LOC_Os06g14190	Os06g0252300	NF-X1	LOC_Os10g33760	Os10g0477600	NAC	LOC_Os09g30310	Os09g0480700	NF-YC
LOC_Os08g09690	Os08g0196700	NF-YA	LOC_Os12g29330	Os12g0477400	NAC	LOC_Os07g41580	Os07g0606600	NF-YB	LOC_Os05g33810	Os05g0408200	SBP	LOC_Os12g41680	Os12g0610600	NAC	LOC_Os02g53620	Os02g0776400	NF-YA	LOC_Os10g38834	Os10g0532000	NAC	LOC_Os11g34200	Os11g0544700	NF-YC
LOC_Os12g41880	Os12g0613000	NF-YA	LOC_Os12g41680	Os12g0610600	NAC	LOC_Os08g07740	Os08g0174500	NF-YB	LOC_Os06g45310	Os06g0663500	SBP	LOC_Os12g43530	Os12g0630800	NAC	LOC_Os03g07880	Os03g0174900	NF-YA	LOC_Os10g42130	Os10g0571600	NAC	LOC_Os01g13540	Os01g0236700	Nin-like
LOC_Os12g42400	Os12g0618600	NF-YA	LOC_Os01g06550	Os01g0158900	NF-X1	LOC_Os08g29500	Os08g0383700	NF-YB	LOC_Os06g49010	Os06g0703500	SBP	LOC_Os01g06550	Os01g0158900	NF-X1	LOC_Os03g29760	Os03g0411100	NF-YA	LOC_Os11g03300	Os11g0126900	NAC	LOC_Os01g14420	Os01g0246500	Nin-like
LOC_Os01g61810	Os01g0834400	NF-YB	LOC_Os06g14190	Os06g0252300	NF-X1	LOC_Os09g39490	Os09g0568200	NF-YB	LOC_Os08g39890	Os08g0509600	SBP	LOC_Os06g14190	Os06g0252300	NF-X1	LOC_Os03g44540	Os03g0647600	NF-YA	LOC_Os11g03370	Os11g0127600	NAC	LOC_Os02g04340	Os02g0136000	Nin-like
LOC_Os01g70890	Os01g0935200	NF-YB	LOC_Os02g53620	Os02g0776400	NF-YA	LOC_Os01g24460	NA	NF-YC	LOC_Os08g40260	Os08g0513700	SBP	LOC_Os02g53620	Os02g0776400	NF-YA	LOC_Os03g48970	Os03g0696300	NF-YA	LOC_Os11g04960	Os11g0146900	NAC	LOC_Os03g03900	Os03g0131100	Nin-like
LOC_Os02g49410	Os02g0725900	NF-YB	LOC_Os03g07880	Os03g0174900	NF-YA	LOC_Os02g07450	Os02g0170500	NF-YC	LOC_Os09g32944	Os09g0507100	SBP	LOC_Os03g07880	Os03g0174900	NF-YA	LOC_Os07g41720	Os07g0608200	NF-YA	LOC_Os11g05614	Os11g0154500	NAC	LOC_Os04g41850	Os04g0495800	Nin-like
LOC_Os03g29970	Os03g0413000	NF-YB	LOC_Os03g29760	Os03g0411100	NF-YA	LOC_Os03g14669	Os03g0251350	NF-YC	LOC_Os11g30370	Os11g0496600	SBP	LOC_Os03g29760	Os03g0411100	NF-YA	LOC_Os08g09690	Os08g0196700	NF-YA	LOC_Os11g08210	Os11g0184900	NAC	LOC_Os04g47640	Os04g0564000	Nin-like
LOC_Os05g38820	Os05g0463800	NF-YB	LOC_Os03g44540	Os03g0647600	NF-YA	LOC_Os03g63530	Os03g0852300	NF-YC	LOC_Os01g72490	Os01g0954500	SRS	LOC_Os03g44540	Os03g0647600	NF-YA	LOC_Os12g41880	Os12g0613000	NF-YA	LOC_Os11g31330	Os11g0512000	NAC	LOC_Os06g12360	Os06g0228950	Nin-like
LOC_Os05g49780	Os05g0573500	NF-YB	LOC_Os03g48970	Os03g0696300	NF-YA	LOC_Os05g41450	Os05g0494100	NF-YC	LOC_Os05g32070	Os05g0386201	SRS	LOC_Os03g48970	Os03g0696300	NF-YA	LOC_Os12g42400	Os12g0618600	NF-YA	LOC_Os12g03040	Os12g0123700	NAC	LOC_Os09g37710	Os09g0549450	Nin-like
LOC_Os07g41580	Os07g0606600	NF-YB	LOC_Os07g06470	Os07g0158500	NF-YA	LOC_Os06g45640	Os06g0667100	NF-YC	LOC_Os06g49830	Os06g0712600	SRS	LOC_Os07g06470	Os07g0158500	NF-YA	LOC_Os01g61810	Os01g0834400	NF-YB	LOC_Os12g03050	Os12g0123800	NAC	LOC_Os11g16290	Os11g0264300	Nin-like
LOC_Os08g29500	Os08g0383700	NF-YB	LOC_Os07g41720	Os07g0608200	NF-YA	LOC_Os08g38780	Os08g0496500	NF-YC	LOC_Os08g43410	Os08g0547600	SRS	LOC_Os07g41720	Os07g0608200	NF-YA	LOC_Os01g70890	Os01g0935200	NF-YB	LOC_Os12g05990	Os12g0156100	NAC	LOC_Os01g04750	Os01g0140700	RAV
LOC_Os09g39490	Os09g0568200	NF-YB	LOC_Os08g09690	Os08g0196700	NF-YA	LOC_Os09g30310	Os09g0480700	NF-YC	LOC_Os09g36160	Os09g0531600	SRS	LOC_Os08g09690	Os08g0196700	NF-YA	LOC_Os03g29970	Os03g0413000	NF-YB	LOC_Os12g29330	Os12g0477400	NAC	LOC_Os01g04800	Os01g0141000	RAV
LOC_Os02g07450	Os02g0170500	NF-YC	LOC_Os12g41880	Os12g0613000	NF-YA	LOC_Os11g34200	Os11g0544700	NF-YC	LOC_Os10g41770	Os10g0567300	STAT	LOC_Os12g41880	Os12g0613000	NF-YA	LOC_Os05g38820	Os05g0463800	NF-YB	LOC_Os12g41680	Os12g0610600	NAC	LOC_Os01g49830	Os01g0693400	RAV
LOC_Os03g14669	Os03g0251350	NF-YC	LOC_Os12g42400	Os12g0618600	NF-YA	LOC_Os01g13540	Os01g0236700	Nin-like	LOC_Os01g19694	Os01g0302500	TALE	LOC_Os12g42400	Os12g0618600	NF-YA	LOC_Os05g49780	Os05g0573500	NF-YB	LOC_Os01g06550	Os01g0158900	NF-X1	LOC_Os05g47650	Os05g0549800	RAV
LOC_Os03g63530	Os03g0852300	NF-YC	LOC_Os01g61810	Os01g0834400	NF-YB	LOC_Os01g14420	Os01g0246500	Nin-like	LOC_Os01g62920	Os01g0848400	TALE	LOC_Os01g61810	Os01g0834400	NF-YB	LOC_Os07g41580	Os07g0606600	NF-YB	LOC_Os06g14190	Os06g0252300	NF-X1	LOC_Os04g33420	Os04g0408900	S1Fa-like
LOC_Os05g41450	Os05g0494100	NF-YC	LOC_Os01g70890	Os01g0935200	NF-YB	LOC_Os02g04340	Os02g0136000	Nin-like	LOC_Os02g08544	Os02g0182800	TALE	LOC_Os01g70890	Os01g0935200	NF-YB	LOC_Os08g07740	Os08g0174500	NF-YB	LOC_Os02g53620	Os02g0776400	NF-YA	LOC_Os04g33440	Os04g0408700	S1Fa-like
LOC_Os06g45640	Os06g0667100	NF-YC	LOC_Os02g49410	Os02g0725900	NF-YB	LOC_Os03g03900	Os03g0131100	Nin-like	LOC_Os02g13310	Os02g0226600	TALE	LOC_Os03g29970	Os03g0413000	NF-YB	LOC_Os08g29500	Os08g0383700	NF-YB	LOC_Os03g07880	Os03g0174900	NF-YA	LOC_Os01g18850	Os01g0292900	SBP
LOC_Os08g38780	Os08g0496500	NF-YC	LOC_Os03g29970	Os03g0413000	NF-YB	LOC_Os04g41850	Os04g0495800	Nin-like	LOC_Os03g03164	Os03g0123500	TALE	LOC_Os05g38820	Os05g0463800	NF-YB	LOC_Os09g39490	Os09g0568200	NF-YB	LOC_Os03g29760	Os03g0411100	NF-YA	LOC_Os01g69830	Os01g0922600	SBP
LOC_Os09g30310	Os09g0480700	NF-YC	LOC_Os05g38820	Os05g0463800	NF-YB	LOC_Os04g47640	Os04g0564000	Nin-like	LOC_Os03g03260	Os03g0124000	TALE	LOC_Os05g49780	Os05g0573500	NF-YB	LOC_Os02g07450	Os02g0170500	NF-YC	LOC_Os03g44540	Os03g0647600	NF-YA	LOC_Os02g04680	Os02g0139400	SBP
LOC_Os11g34200	Os11g0544700	NF-YC	LOC_Os05g49780	Os05g0573500	NF-YB	LOC_Os06g12360	Os06g0228950	Nin-like	LOC_Os03g06930	Os03g0165300	TALE	LOC_Os07g41580	Os07g0606600	NF-YB	LOC_Os03g14669	Os03g0251350	NF-YC	LOC_Os03g48970	Os03g0696300	NF-YA	LOC_Os02g07780	Os02g0174100	SBP
LOC_Os01g13540	Os01g0236700	Nin-like	LOC_Os07g41580	Os07g0606600	NF-YB	LOC_Os09g37710	Os09g0549450	Nin-like	LOC_Os03g47016	Os03g0673000	TALE	LOC_Os08g07740	Os08g0174500	NF-YB	LOC_Os03g63530	Os03g0852300	NF-YC	LOC_Os07g06470	Os07g0158500	NF-YA	LOC_Os02g08070	Os02g0177300	SBP
LOC_Os01g14420	Os01g0246500	Nin-like	LOC_Os08g29500	Os08g0383700	NF-YB	LOC_Os11g16290	Os11g0264300	Nin-like	LOC_Os03g47740	Os03g0680800	TALE	LOC_Os08g29500	Os08g0383700	NF-YB	LOC_Os05g41450	Os05g0494100	NF-YC	LOC_Os07g41720	Os07g0608200	NF-YA	LOC_Os03g61760	Os03g0833300	SBP
LOC_Os02g04340	Os02g0136000	Nin-like	LOC_Os09g39490	Os09g0568200	NF-YB	LOC_Os01g04750	Os01g0140700	RAV	LOC_Os03g51690	Os03g0727000	TALE	LOC_Os02g07450	Os02g0170500	NF-YC	LOC_Os06g45640	Os06g0667100	NF-YC	LOC_Os08g09690	Os08g0196700	NF-YA	LOC_Os04g56170	Os04g0656500	SBP
LOC_Os03g03900	Os03g0131100	Nin-like	LOC_Os02g07450	Os02g0170500	NF-YC	LOC_Os01g04800	Os01g0141000	RAV	LOC_Os03g51710	Os03g0727200	TALE	LOC_Os03g14669	Os03g0251350	NF-YC	LOC_Os08g38780	Os08g0496500	NF-YC	LOC_Os12g41880	Os12g0613000	NF-YA	LOC_Os05g33810	Os05g0408200	SBP
LOC_Os04g41850	Os04g0495800	Nin-like	LOC_Os03g14669	Os03g0251350	NF-YC	LOC_Os01g49830	Os01g0693400	RAV	LOC_Os03g52239	Os03g0732100	TALE	LOC_Os03g63530	Os03g0852300	NF-YC	LOC_Os09g30310	Os09g0480700	NF-YC	LOC_Os12g42400	Os12g0618600	NF-YA	LOC_Os06g44860	Os06g0659100	SBP
LOC_Os04g47640	Os04g0564000	Nin-like	LOC_Os03g63530	Os03g0852300	NF-YC	LOC_Os05g47650	Os05g0549800	RAV	LOC_Os03g56110	Os03g0771500	TALE	LOC_Os05g41450	Os05g0494100	NF-YC	LOC_Os11g34200	Os11g0544700	NF-YC	LOC_Os01g61810	Os01g0834400	NF-YB	LOC_Os06g45310	Os06g0663500	SBP
LOC_Os09g37710	Os09g0549450	Nin-like	LOC_Os05g41450	Os05g0494100	NF-YC	LOC_Os04g33420	Os04g0408900	S1Fa-like	LOC_Os05g03884	Os05g0129700	TALE	LOC_Os06g45640	Os06g0667100	NF-YC	LOC_Os01g13540	Os01g0236700	Nin-like	LOC_Os01g70890	Os01g0935200	NF-YB	LOC_Os06g49010	Os06g0703500	SBP
LOC_Os11g16290	Os11g0264300	Nin-like	LOC_Os06g45640	Os06g0667100	NF-YC	LOC_Os04g33440	Os04g0408700	S1Fa-like	LOC_Os05g38120	Os05g0455200	TALE	LOC_Os08g38780	Os08g0496500	NF-YC	LOC_Os01g14420	Os01g0246500	Nin-like	LOC_Os03g29970	Os03g0413000	NF-YB	LOC_Os07g32170	NA	SBP
LOC_Os01g04750	Os01g0140700	RAV	LOC_Os08g38780	Os08g0496500	NF-YC	LOC_Os01g18850	Os01g0292900	SBP	LOC_Os06g01934	Os06g0108900	TALE	LOC_Os09g30310	Os09g0480700	NF-YC	LOC_Os02g04340	Os02g0136000	Nin-like	LOC_Os05g38820	Os05g0463800	NF-YB	LOC_Os08g39890	Os08g0509600	SBP
LOC_Os01g04800	Os01g0141000	RAV	LOC_Os09g30310	Os09g0480700	NF-YC	LOC_Os01g69830	Os01g0922600	SBP	LOC_Os06g36680	Os06g0562300	TALE	LOC_Os11g34200	Os11g0544700	NF-YC	LOC_Os03g03900	Os03g0131100	Nin-like	LOC_Os05g49780	Os05g0573500	NF-YB	LOC_Os08g40260	Os08g0513700	SBP
LOC_Os01g49830	Os01g0693400	RAV	LOC_Os11g34200	Os11g0544700	NF-YC	LOC_Os02g04680	Os02g0139400	SBP	LOC_Os06g43860	Os06g0646600	TALE	LOC_Os01g13540	Os01g0236700	Nin-like	LOC_Os04g41850	Os04g0495800	Nin-like	LOC_Os07g41580	Os07g0606600	NF-YB	LOC_Os08g41940	Os08g0531600	SBP
LOC_Os05g47650	Os05g0549800	RAV	LOC_Os01g13540	Os01g0236700	Nin-like	LOC_Os02g07780	Os02g0174100	SBP	LOC_Os07g03770	Os07g0129700	TALE	LOC_Os01g14420	Os01g0246500	Nin-like	LOC_Os04g47640	Os04g0564000	Nin-like	LOC_Os08g07740	Os08g0174500	NF-YB	LOC_Os09g31438	Os09g0491532	SBP
LOC_Os04g33420	Os04g0408900	S1Fa-like	LOC_Os01g14420	Os01g0246500	Nin-like	LOC_Os03g61760	Os03g0833300	SBP	LOC_Os08g19650	Os08g0292900	TALE	LOC_Os02g04340	Os02g0136000	Nin-like	LOC_Os06g12360	Os06g0228950	Nin-like	LOC_Os08g29500	Os08g0383700	NF-YB	LOC_Os09g32944	Os09g0507100	SBP
LOC_Os04g33440	Os04g0408700	S1Fa-like	LOC_Os02g04340	Os02g0136000	Nin-like	LOC_Os04g56170	Os04g0656500	SBP	LOC_Os10g39030	Os10g0534900	TALE	LOC_Os03g03900	Os03g0131100	Nin-like	LOC_Os09g37710	Os09g0549450	Nin-like	LOC_Os02g07450	Os02g0170500	NF-YC	LOC_Os11g30370	Os11g0496600	SBP
LOC_Os01g18850	Os01g0292900	SBP	LOC_Os03g03900	Os03g0131100	Nin-like	LOC_Os05g33810	Os05g0408200	SBP	LOC_Os11g06020	Os11g0158832	TALE	LOC_Os04g41850	Os04g0495800	Nin-like	LOC_Os11g16290	Os11g0264300	Nin-like	LOC_Os03g14669	Os03g0251350	NF-YC	LOC_Os01g72490	Os01g0954500	SRS
LOC_Os01g69830	Os01g0922600	SBP	LOC_Os04g41850	Os04g0495800	Nin-like	LOC_Os06g44860	Os06g0659100	SBP	LOC_Os12g43950	Os12g0636200	TALE	LOC_Os04g47640	Os04g0564000	Nin-like	LOC_Os01g04750	Os01g0140700	RAV	LOC_Os03g63530	Os03g0852300	NF-YC	LOC_Os05g32070	Os05g0386201	SRS
LOC_Os02g04680	Os02g0139400	SBP	LOC_Os04g47640	Os04g0564000	Nin-like	LOC_Os06g45310	Os06g0663500	SBP	LOC_Os01g11550	Os01g0213800	TCP	LOC_Os06g12360	Os06g0228950	Nin-like	LOC_Os01g04800	Os01g0141000	RAV	LOC_Os05g41450	Os05g0494100	NF-YC	LOC_Os06g49830	Os06g0712600	SRS
LOC_Os02g07780	Os02g0174100	SBP	LOC_Os09g37710	Os09g0549450	Nin-like	LOC_Os06g49010	Os06g0703500	SBP	LOC_Os01g55750	Os01g0763200	TCP	LOC_Os09g37710	Os09g0549450	Nin-like	LOC_Os01g49830	Os01g0693400	RAV	LOC_Os06g45640	Os06g0667100	NF-YC	LOC_Os08g43410	Os08g0547600	SRS
LOC_Os03g61760	Os03g0833300	SBP	LOC_Os11g16290	Os11g0264300	Nin-like	LOC_Os07g32170	NA	SBP	LOC_Os01g69980	Os01g0924400	TCP	LOC_Os11g16290	Os11g0264300	Nin-like	LOC_Os05g47650	Os05g0549800	RAV	LOC_Os08g38780	Os08g0496500	NF-YC	LOC_Os10g41770	Os10g0567300	STAT
LOC_Os04g56170	Os04g0656500	SBP	LOC_Os01g04750	Os01g0140700	RAV	LOC_Os08g39890	Os08g0509600	SBP	LOC_Os02g51280	Os02g0747400	TCP	LOC_Os01g04750	Os01g0140700	RAV	LOC_Os04g33420	Os04g0408900	S1Fa-like	LOC_Os09g30310	Os09g0480700	NF-YC	LOC_Os01g19694	Os01g0302500	TALE
LOC_Os05g33810	Os05g0408200	SBP	LOC_Os01g04800	Os01g0141000	RAV	LOC_Os08g40260	Os08g0513700	SBP	LOC_Os03g49880	Os03g0706500	TCP	LOC_Os01g04800	Os01g0141000	RAV	LOC_Os04g33440	Os04g0408700	S1Fa-like	LOC_Os11g34200	Os11g0544700	NF-YC	LOC_Os01g62920	Os01g0848400	TALE
LOC_Os06g44860	Os06g0659100	SBP	LOC_Os01g49830	Os01g0693400	RAV	LOC_Os08g41940	Os08g0531600	SBP	LOC_Os03g57190	Os03g0785800	TCP	LOC_Os01g49830	Os01g0693400	RAV	LOC_Os01g18850	Os01g0292900	SBP	LOC_Os01g13540	Os01g0236700	Nin-like	LOC_Os02g08544	Os02g0182800	TALE
LOC_Os06g45310	Os06g0663500	SBP	LOC_Os05g47650	Os05g0549800	RAV	LOC_Os09g31438	Os09g0491532	SBP	LOC_Os04g11830	Os04g0194600	TCP	LOC_Os05g47650	Os05g0549800	RAV	LOC_Os01g69830	Os01g0922600	SBP	LOC_Os01g14420	Os01g0246500	Nin-like	LOC_Os02g13310	Os02g0226600	TALE
LOC_Os06g49010	Os06g0703500	SBP	LOC_Os04g33420	Os04g0408900	S1Fa-like	LOC_Os09g32944	Os09g0507100	SBP	LOC_Os05g43760	Os05g0513100	TCP	LOC_Os04g33420	Os04g0408900	S1Fa-like	LOC_Os02g04680	Os02g0139400	SBP	LOC_Os02g04340	Os02g0136000	Nin-like	LOC_Os03g03164	Os03g0123500	TALE
LOC_Os07g32170	NA	SBP	LOC_Os04g33440	Os04g0408700	S1Fa-like	LOC_Os11g30370	Os11g0496600	SBP	LOC_Os06g12230	Os06g0226700	TCP	LOC_Os04g33440	Os04g0408700	S1Fa-like	LOC_Os02g07780	Os02g0174100	SBP	LOC_Os03g03900	Os03g0131100	Nin-like	LOC_Os03g03260	Os03g0124000	TALE
LOC_Os08g39890	Os08g0509600	SBP	LOC_Os01g18850	Os01g0292900	SBP	LOC_Os01g72490	Os01g0954500	SRS	LOC_Os07g05720	Os07g0152000	TCP	LOC_Os01g18850	Os01g0292900	SBP	LOC_Os02g08070	Os02g0177300	SBP	LOC_Os04g41850	Os04g0495800	Nin-like	LOC_Os03g06930	Os03g0165300	TALE
LOC_Os08g40260	Os08g0513700	SBP	LOC_Os01g69830	Os01g0922600	SBP	LOC_Os05g32070	Os05g0386201	SRS	LOC_Os08g43160	Os08g0544800	TCP	LOC_Os01g69830	Os01g0922600	SBP	LOC_Os03g61760	Os03g0833300	SBP	LOC_Os04g47640	Os04g0564000	Nin-like	LOC_Os03g47016	Os03g0673000	TALE
LOC_Os08g41940	Os08g0531600	SBP	LOC_Os02g04680	Os02g0139400	SBP	LOC_Os06g49830	Os06g0712600	SRS	LOC_Os09g34950	Os09g0521300	TCP	LOC_Os02g04680	Os02g0139400	SBP	LOC_Os04g56170	Os04g0656500	SBP	LOC_Os06g12360	Os06g0228950	Nin-like	LOC_Os03g47740	Os03g0680800	TALE
LOC_Os09g31438	Os09g0491532	SBP	LOC_Os02g07780	Os02g0174100	SBP	LOC_Os08g43410	Os08g0547600	SRS	LOC_Os11g07460	Os11g0175700	TCP	LOC_Os02g07780	Os02g0174100	SBP	LOC_Os05g33810	Os05g0408200	SBP	LOC_Os09g37710	Os09g0549450	Nin-like	LOC_Os03g51690	Os03g0727000	TALE
LOC_Os09g32944	Os09g0507100	SBP	LOC_Os02g08070	Os02g0177300	SBP	LOC_Os09g36160	Os09g0531600	SRS	LOC_Os12g07480	Os12g0173300	TCP	LOC_Os03g61760	Os03g0833300	SBP	LOC_Os06g44860	Os06g0659100	SBP	LOC_Os11g16290	Os11g0264300	Nin-like	LOC_Os03g51710	Os03g0727200	TALE
LOC_Os11g30370	Os11g0496600	SBP	LOC_Os03g61760	Os03g0833300	SBP	LOC_Os10g41770	Os10g0567300	STAT	LOC_Os12g42190	Os12g0616400	TCP	LOC_Os04g56170	Os04g0656500	SBP	LOC_Os06g45310	Os06g0663500	SBP	LOC_Os01g04750	Os01g0140700	RAV	LOC_Os03g52239	Os03g0732100	TALE
LOC_Os01g72490	Os01g0954500	SRS	LOC_Os04g46580	Os04g0551500	SBP	LOC_Os01g19694	Os01g0302500	TALE	LOC_Os01g21590	Os01g0318400	Trihelix	LOC_Os05g33810	Os05g0408200	SBP	LOC_Os06g49010	Os06g0703500	SBP	LOC_Os01g04800	Os01g0141000	RAV	LOC_Os03g56110	Os03g0771500	TALE
LOC_Os05g32070	Os05g0386201	SRS	LOC_Os04g56170	Os04g0656500	SBP	LOC_Os01g62920	Os01g0848400	TALE	LOC_Os01g48320	Os01g0674000	Trihelix	LOC_Os06g44860	Os06g0659100	SBP	LOC_Os07g32170	NA	SBP	LOC_Os01g49830	Os01g0693400	RAV	LOC_Os05g03884	Os05g0129700	TALE
LOC_Os06g49830	Os06g0712600	SRS	LOC_Os05g33810	Os05g0408200	SBP	LOC_Os02g08544	Os02g0182800	TALE	LOC_Os01g52090	Os01g0718900	Trihelix	LOC_Os06g45310	Os06g0663500	SBP	LOC_Os08g39890	Os08g0509600	SBP	LOC_Os05g47650	Os05g0549800	RAV	LOC_Os05g38120	Os05g0455200	TALE
LOC_Os08g43410	Os08g0547600	SRS	LOC_Os06g44860	Os06g0659100	SBP	LOC_Os02g13310	Os02g0226600	TALE	LOC_Os01g70230	Os01g0927200	Trihelix	LOC_Os06g49010	Os06g0703500	SBP	LOC_Os08g40260	Os08g0513700	SBP	LOC_Os04g33420	Os04g0408900	S1Fa-like	LOC_Os06g01934	Os06g0108900	TALE
LOC_Os10g41770	Os10g0567300	STAT	LOC_Os06g45310	Os06g0663500	SBP	LOC_Os03g03164	Os03g0123500	TALE	LOC_Os02g01380	Os02g0104500	Trihelix	LOC_Os07g32170	NA	SBP	LOC_Os08g41940	Os08g0531600	SBP	LOC_Os04g33440	Os04g0408700	S1Fa-like	LOC_Os06g36680	Os06g0562300	TALE
LOC_Os01g19694	Os01g0302500	TALE	LOC_Os06g49010	Os06g0703500	SBP	LOC_Os03g03260	Os03g0124000	TALE	LOC_Os02g07800	Os02g0174300	Trihelix	LOC_Os08g39890	Os08g0509600	SBP	LOC_Os09g31438	Os09g0491532	SBP	LOC_Os01g18850	Os01g0292900	SBP	LOC_Os06g43860	Os06g0646600	TALE
LOC_Os01g62920	Os01g0848400	TALE	LOC_Os07g32170	NA	SBP	LOC_Os03g06930	Os03g0165300	TALE	LOC_Os02g31160	Os02g0516800	Trihelix	LOC_Os08g40260	Os08g0513700	SBP	LOC_Os09g32944	Os09g0507100	SBP	LOC_Os01g69830	Os01g0922600	SBP	LOC_Os07g03770	Os07g0129700	TALE
LOC_Os02g08544	Os02g0182800	TALE	LOC_Os08g39890	Os08g0509600	SBP	LOC_Os03g47016	Os03g0673000	TALE	LOC_Os02g33610	Os02g0539600	Trihelix	LOC_Os08g41940	Os08g0531600	SBP	LOC_Os11g30370	Os11g0496600	SBP	LOC_Os02g04680	Os02g0139400	SBP	LOC_Os08g19650	Os08g0292900	TALE
LOC_Os02g13310	Os02g0226600	TALE	LOC_Os08g40260	Os08g0513700	SBP	LOC_Os03g47740	Os03g0680800	TALE	LOC_Os02g33770	Os02g0542400	Trihelix	LOC_Os09g31438	Os09g0491532	SBP	LOC_Os01g72490	Os01g0954500	SRS	LOC_Os02g07780	Os02g0174100	SBP	LOC_Os10g39030	Os10g0534900	TALE
LOC_Os03g03164	Os03g0123500	TALE	LOC_Os08g41940	Os08g0531600	SBP	LOC_Os03g51690	Os03g0727000	TALE	LOC_Os02g35690	Os02g0565000	Trihelix	LOC_Os09g32944	Os09g0507100	SBP	LOC_Os05g32070	Os05g0386201	SRS	LOC_Os03g61760	Os03g0833300	SBP	LOC_Os11g06020	Os11g0158832	TALE
LOC_Os03g03260	Os03g0124000	TALE	LOC_Os09g31438	Os09g0491532	SBP	LOC_Os03g51710	Os03g0727200	TALE	LOC_Os02g43300	Os02g0648300	Trihelix	LOC_Os11g30370	Os11g0496600	SBP	LOC_Os06g49830	Os06g0712600	SRS	LOC_Os04g56170	Os04g0656500	SBP	LOC_Os12g43950	Os12g0636200	TALE
LOC_Os03g06930	Os03g0165300	TALE	LOC_Os09g32944	Os09g0507100	SBP	LOC_Os03g52239	Os03g0732100	TALE	LOC_Os03g02240	Os03g0113500	Trihelix	LOC_Os01g72490	Os01g0954500	SRS	LOC_Os08g43410	Os08g0547600	SRS	LOC_Os05g33810	Os05g0408200	SBP	LOC_Os01g11550	Os01g0213800	TCP
LOC_Os03g47016	Os03g0673000	TALE	LOC_Os11g30370	Os11g0496600	SBP	LOC_Os03g56110	Os03g0771500	TALE	LOC_Os03g18340	NA	Trihelix	LOC_Os05g32070	Os05g0386201	SRS	LOC_Os09g36160	Os09g0531600	SRS	LOC_Os06g44860	Os06g0659100	SBP	LOC_Os01g55750	Os01g0763200	TCP
LOC_Os03g47730	Os03g0680700	TALE	LOC_Os01g72490	Os01g0954500	SRS	LOC_Os05g03884	Os05g0129700	TALE	LOC_Os04g32590	Os04g0397500	Trihelix	LOC_Os06g49830	Os06g0712600	SRS	LOC_Os10g41770	Os10g0567300	STAT	LOC_Os06g45310	Os06g0663500	SBP	LOC_Os01g69980	Os01g0924400	TCP
LOC_Os03g47740	Os03g0680800	TALE	LOC_Os05g32070	Os05g0386201	SRS	LOC_Os05g38120	Os05g0455200	TALE	LOC_Os04g36790	Os04g0445600	Trihelix	LOC_Os08g43410	Os08g0547600	SRS	LOC_Os01g19694	Os01g0302500	TALE	LOC_Os06g49010	Os06g0703500	SBP	LOC_Os02g42380	Os02g0635800	TCP
LOC_Os03g51690	Os03g0727000	TALE	LOC_Os06g49830	Os06g0712600	SRS	LOC_Os06g01934	Os06g0108900	TALE	LOC_Os04g40930	Os04g0486400	Trihelix	LOC_Os09g36160	Os09g0531600	SRS	LOC_Os01g62920	Os01g0848400	TALE	LOC_Os07g32170	NA	SBP	LOC_Os02g51280	Os02g0747400	TCP
LOC_Os03g51710	Os03g0727200	TALE	LOC_Os08g43410	Os08g0547600	SRS	LOC_Os06g36680	Os06g0562300	TALE	LOC_Os04g45750	Os04g0541100	Trihelix	LOC_Os10g41770	Os10g0567300	STAT	LOC_Os02g08544	Os02g0182800	TALE	LOC_Os08g39890	Os08g0509600	SBP	LOC_Os03g57190	Os03g0785800	TCP
LOC_Os03g52239	Os03g0732100	TALE	LOC_Os09g36160	Os09g0531600	SRS	LOC_Os06g43860	Os06g0646600	TALE	LOC_Os04g45940	Os04g0543500	Trihelix	LOC_Os01g19694	Os01g0302500	TALE	LOC_Os02g13310	Os02g0226600	TALE	LOC_Os08g40260	Os08g0513700	SBP	LOC_Os04g11830	Os04g0194600	TCP
LOC_Os03g56110	Os03g0771500	TALE	LOC_Os10g41770	Os10g0567300	STAT	LOC_Os07g03770	Os07g0129700	TALE	LOC_Os04g51320	Os04g0602300	Trihelix	LOC_Os01g62920	Os01g0848400	TALE	LOC_Os03g03164	Os03g0123500	TALE	LOC_Os08g41940	Os08g0531600	SBP	LOC_Os05g43760	Os05g0513100	TCP
LOC_Os05g03884	Os05g0129700	TALE	LOC_Os01g19694	Os01g0302500	TALE	LOC_Os08g19650	Os08g0292900	TALE	LOC_Os05g03740	Os05g0128000	Trihelix	LOC_Os02g08544	Os02g0182800	TALE	LOC_Os03g03260	Os03g0124000	TALE	LOC_Os09g31438	Os09g0491532	SBP	LOC_Os06g12230	Os06g0226700	TCP
LOC_Os05g38120	Os05g0455200	TALE	LOC_Os01g62920	Os01g0848400	TALE	LOC_Os10g39030	Os10g0534900	TALE	LOC_Os05g48690	Os05g0560600	Trihelix	LOC_Os02g13310	Os02g0226600	TALE	LOC_Os03g06930	Os03g0165300	TALE	LOC_Os09g32944	Os09g0507100	SBP	LOC_Os07g05720	Os07g0152000	TCP
LOC_Os06g01934	Os06g0108900	TALE	LOC_Os02g08544	Os02g0182800	TALE	LOC_Os11g06020	Os11g0158832	TALE	LOC_Os08g37810	Os08g0484700	Trihelix	LOC_Os03g03164	Os03g0123500	TALE	LOC_Os03g47016	Os03g0673000	TALE	LOC_Os11g30370	Os11g0496600	SBP	LOC_Os08g43160	Os08g0544800	TCP
LOC_Os06g36680	Os06g0562300	TALE	LOC_Os02g13310	Os02g0226600	TALE	LOC_Os12g43950	Os12g0636200	TALE	LOC_Os09g38570	Os09g0558200	Trihelix	LOC_Os03g03260	Os03g0124000	TALE	LOC_Os03g47740	Os03g0680800	TALE	LOC_Os01g72490	Os01g0954500	SRS	LOC_Os09g34950	Os09g0521300	TCP
LOC_Os06g43860	Os06g0646600	TALE	LOC_Os03g03164	Os03g0123500	TALE	LOC_Os01g11550	Os01g0213800	TCP	LOC_Os10g37240	Os10g0516500	Trihelix	LOC_Os03g06930	Os03g0165300	TALE	LOC_Os03g51690	Os03g0727000	TALE	LOC_Os05g32070	Os05g0386201	SRS	LOC_Os11g07460	Os11g0175700	TCP
LOC_Os07g03770	Os07g0129700	TALE	LOC_Os03g03260	Os03g0124000	TALE	LOC_Os01g55750	Os01g0763200	TCP	LOC_Os10g41460	Os10g0564200	Trihelix	LOC_Os03g47016	Os03g0673000	TALE	LOC_Os03g51710	Os03g0727200	TALE	LOC_Os06g49830	Os06g0712600	SRS	LOC_Os12g07480	Os12g0173300	TCP
LOC_Os08g19650	Os08g0292900	TALE	LOC_Os03g06930	Os03g0165300	TALE	LOC_Os01g69980	Os01g0924400	TCP	LOC_Os11g06410	Os11g0163500	Trihelix	LOC_Os03g47740	Os03g0680800	TALE	LOC_Os03g52239	Os03g0732100	TALE	LOC_Os08g43410	Os08g0547600	SRS	LOC_Os12g42190	Os12g0616400	TCP
LOC_Os10g39030	Os10g0534900	TALE	LOC_Os03g47016	Os03g0673000	TALE	LOC_Os02g42380	Os02g0635800	TCP	LOC_Os12g06640	Os12g0163500	Trihelix	LOC_Os03g51690	Os03g0727000	TALE	LOC_Os03g56110	Os03g0771500	TALE	LOC_Os09g36160	Os09g0531600	SRS	LOC_Os01g21590	Os01g0318400	Trihelix
LOC_Os11g06020	Os11g0158832	TALE	LOC_Os03g47740	Os03g0680800	TALE	LOC_Os02g51280	Os02g0747400	TCP	LOC_Os01g54930	Os01g0753000	VOZ	LOC_Os03g51710	Os03g0727200	TALE	LOC_Os05g03884	Os05g0129700	TALE	LOC_Os10g41770	Os10g0567300	STAT	LOC_Os01g48320	Os01g0674000	Trihelix
LOC_Os12g43950	Os12g0636200	TALE	LOC_Os03g51690	Os03g0727000	TALE	LOC_Os03g57190	Os03g0785800	TCP	LOC_Os05g43950	Os05g0515700	VOZ	LOC_Os03g52239	Os03g0732100	TALE	LOC_Os05g38120	Os05g0455200	TALE	LOC_Os01g19694	Os01g0302500	TALE	LOC_Os01g52090	Os01g0718900	Trihelix
LOC_Os01g11550	Os01g0213800	TCP	LOC_Os03g51710	Os03g0727200	TALE	LOC_Os04g11830	Os04g0194600	TCP	LOC_Os01g60270	Os01g0818400	WOX	LOC_Os03g56110	Os03g0771500	TALE	LOC_Os06g01934	Os06g0108900	TALE	LOC_Os01g62920	Os01g0848400	TALE	LOC_Os01g70230	Os01g0927200	Trihelix
LOC_Os01g55750	Os01g0763200	TCP	LOC_Os03g52239	Os03g0732100	TALE	LOC_Os05g43760	Os05g0513100	TCP	LOC_Os01g62310	Os01g0840300	WOX	LOC_Os05g03884	Os05g0129700	TALE	LOC_Os06g36680	Os06g0562300	TALE	LOC_Os02g08544	Os02g0182800	TALE	LOC_Os02g01380	Os02g0104500	Trihelix
LOC_Os01g69980	Os01g0924400	TCP	LOC_Os03g56110	Os03g0771500	TALE	LOC_Os06g12230	Os06g0226700	TCP	LOC_Os03g20910	Os03g0325600	WOX	LOC_Os05g38120	Os05g0455200	TALE	LOC_Os06g43860	Os06g0646600	TALE	LOC_Os02g13310	Os02g0226600	TALE	LOC_Os02g07800	Os02g0174300	Trihelix
LOC_Os02g42380	Os02g0635800	TCP	LOC_Os05g03884	Os05g0129700	TALE	LOC_Os07g05720	Os07g0152000	TCP	LOC_Os07g48560	Os07g0684900	WOX	LOC_Os06g01934	Os06g0108900	TALE	LOC_Os07g03770	Os07g0129700	TALE	LOC_Os03g03164	Os03g0123500	TALE	LOC_Os02g31160	Os02g0516800	Trihelix
LOC_Os02g51280	Os02g0747400	TCP	LOC_Os05g38120	Os05g0455200	TALE	LOC_Os08g43160	Os08g0544800	TCP	LOC_Os01g08710	Os01g0182700	WRKY	LOC_Os06g36680	Os06g0562300	TALE	LOC_Os08g19650	Os08g0292900	TALE	LOC_Os03g03260	Os03g0124000	TALE	LOC_Os02g33610	Os02g0539600	Trihelix
LOC_Os03g57190	Os03g0785800	TCP	LOC_Os06g01934	Os06g0108900	TALE	LOC_Os11g07460	Os11g0175700	TCP	LOC_Os01g09080	Os01g0185900	WRKY	LOC_Os06g43860	Os06g0646600	TALE	LOC_Os10g39030	Os10g0534900	TALE	LOC_Os03g06930	Os03g0165300	TALE	LOC_Os02g33770	Os02g0542400	Trihelix
LOC_Os04g11830	Os04g0194600	TCP	LOC_Os06g36680	Os06g0562300	TALE	LOC_Os12g07480	Os12g0173300	TCP	LOC_Os01g09100	Os01g0186000	WRKY	LOC_Os07g03770	Os07g0129700	TALE	LOC_Os11g06020	Os11g0158832	TALE	LOC_Os03g47016	Os03g0673000	TALE	LOC_Os02g35690	Os02g0565000	Trihelix
LOC_Os05g43760	Os05g0513100	TCP	LOC_Os06g43860	Os06g0646600	TALE	LOC_Os12g42190	Os12g0616400	TCP	LOC_Os01g14440	Os01g0246700	WRKY	LOC_Os08g19650	Os08g0292900	TALE	LOC_Os12g43950	Os12g0636200	TALE	LOC_Os03g47740	Os03g0680800	TALE	LOC_Os02g43300	Os02g0648300	Trihelix
LOC_Os06g12230	Os06g0226700	TCP	LOC_Os07g03770	Os07g0129700	TALE	LOC_Os01g21590	Os01g0318400	Trihelix	LOC_Os01g18584	Os01g0289600	WRKY	LOC_Os10g39030	Os10g0534900	TALE	LOC_Os01g11550	Os01g0213800	TCP	LOC_Os03g51690	Os03g0727000	TALE	LOC_Os03g02240	Os03g0113500	Trihelix
LOC_Os07g05720	Os07g0152000	TCP	LOC_Os08g19650	Os08g0292900	TALE	LOC_Os01g48320	Os01g0674000	Trihelix	LOC_Os01g40260	Os01g0584900	WRKY	LOC_Os11g06020	Os11g0158832	TALE	LOC_Os01g55750	Os01g0763200	TCP	LOC_Os03g51710	Os03g0727200	TALE	LOC_Os03g18340	NA	Trihelix
LOC_Os08g43160	Os08g0544800	TCP	LOC_Os10g39030	Os10g0534900	TALE	LOC_Os01g52090	Os01g0718900	Trihelix	LOC_Os01g40430	Os01g0586800	WRKY	LOC_Os12g43950	Os12g0636200	TALE	LOC_Os01g69980	Os01g0924400	TCP	LOC_Os03g52239	Os03g0732100	TALE	LOC_Os04g32590	Os04g0397500	Trihelix
LOC_Os11g07460	Os11g0175700	TCP	LOC_Os11g06020	Os11g0158832	TALE	LOC_Os01g70230	Os01g0927200	Trihelix	LOC_Os01g43550	Os01g0624700	WRKY	LOC_Os01g11550	Os01g0213800	TCP	LOC_Os02g42380	Os02g0635800	TCP	LOC_Os03g56110	Os03g0771500	TALE	LOC_Os04g36790	Os04g0445600	Trihelix
LOC_Os12g07480	Os12g0173300	TCP	LOC_Os12g43950	Os12g0636200	TALE	LOC_Os02g01380	Os02g0104500	Trihelix	LOC_Os01g43650	Os01g0626400	WRKY	LOC_Os01g55750	Os01g0763200	TCP	LOC_Os02g51280	Os02g0747400	TCP	LOC_Os05g03884	Os05g0129700	TALE	LOC_Os04g40930	Os04g0486400	Trihelix
LOC_Os12g42190	Os12g0616400	TCP	LOC_Os01g11550	Os01g0213800	TCP	LOC_Os02g07800	Os02g0174300	Trihelix	LOC_Os01g46800	Os01g0656400	WRKY	LOC_Os01g69980	Os01g0924400	TCP	LOC_Os03g49880	Os03g0706500	TCP	LOC_Os05g38120	Os05g0455200	TALE	LOC_Os04g45750	Os04g0541100	Trihelix
LOC_Os01g21590	Os01g0318400	Trihelix	LOC_Os01g55750	Os01g0763200	TCP	LOC_Os02g31160	Os02g0516800	Trihelix	LOC_Os01g47560	Os01g0665750	WRKY	LOC_Os02g42380	Os02g0635800	TCP	LOC_Os03g57190	Os03g0785800	TCP	LOC_Os06g01934	Os06g0108900	TALE	LOC_Os04g45940	Os04g0543500	Trihelix
LOC_Os01g48320	Os01g0674000	Trihelix	LOC_Os01g69980	Os01g0924400	TCP	LOC_Os02g33610	Os02g0539600	Trihelix	LOC_Os01g51690	Os01g0714800	WRKY	LOC_Os02g51280	Os02g0747400	TCP	LOC_Os04g11830	Os04g0194600	TCP	LOC_Os06g36680	Os06g0562300	TALE	LOC_Os04g51320	Os04g0602300	Trihelix
LOC_Os01g52090	Os01g0718900	Trihelix	LOC_Os02g42380	Os02g0635800	TCP	LOC_Os02g33770	Os02g0542400	Trihelix	LOC_Os01g53040	Os01g0730700	WRKY	LOC_Os03g49880	Os03g0706500	TCP	LOC_Os05g43760	Os05g0513100	TCP	LOC_Os06g43860	Os06g0646600	TALE	LOC_Os05g03740	Os05g0128000	Trihelix
LOC_Os01g70230	Os01g0927200	Trihelix	LOC_Os02g51280	Os02g0747400	TCP	LOC_Os02g35690	Os02g0565000	Trihelix	LOC_Os01g53260	Os01g0734000	WRKY	LOC_Os03g57190	Os03g0785800	TCP	LOC_Os06g12230	Os06g0226700	TCP	LOC_Os07g03770	Os07g0129700	TALE	LOC_Os05g48690	Os05g0560600	Trihelix
LOC_Os02g01380	Os02g0104500	Trihelix	LOC_Os03g49880	Os03g0706500	TCP	LOC_Os02g43300	Os02g0648300	Trihelix	LOC_Os01g54600	Os01g0750100	WRKY	LOC_Os04g11830	Os04g0194600	TCP	LOC_Os07g05720	Os07g0152000	TCP	LOC_Os08g19650	Os08g0292900	TALE	LOC_Os08g37810	Os08g0484700	Trihelix
LOC_Os02g07800	Os02g0174300	Trihelix	LOC_Os03g57190	Os03g0785800	TCP	LOC_Os03g02240	Os03g0113500	Trihelix	LOC_Os01g60600	Os01g0821300	WRKY	LOC_Os04g44440	Os04g0526000	TCP	LOC_Os08g43160	Os08g0544800	TCP	LOC_Os10g39030	Os10g0534900	TALE	LOC_Os09g38570	Os09g0558200	Trihelix
LOC_Os02g31160	Os02g0516800	Trihelix	LOC_Os04g11830	Os04g0194600	TCP	LOC_Os03g18340	NA	Trihelix	LOC_Os01g60640	Os01g0821600	WRKY	LOC_Os05g43760	Os05g0513100	TCP	LOC_Os11g07460	Os11g0175700	TCP	LOC_Os11g06020	Os11g0158832	TALE	LOC_Os10g37240	Os10g0516500	Trihelix
LOC_Os02g33610	Os02g0539600	Trihelix	LOC_Os04g44440	Os04g0526000	TCP	LOC_Os04g32590	Os04g0397500	Trihelix	LOC_Os01g61080	Os01g0826400	WRKY	LOC_Os06g12230	Os06g0226700	TCP	LOC_Os12g07480	Os12g0173300	TCP	LOC_Os12g43950	Os12g0636200	TALE	LOC_Os10g41460	Os10g0564200	Trihelix
LOC_Os02g33770	Os02g0542400	Trihelix	LOC_Os05g43760	Os05g0513100	TCP	LOC_Os04g36790	Os04g0445600	Trihelix	LOC_Os02g08440	Os02g0181300	WRKY	LOC_Os07g05720	Os07g0152000	TCP	LOC_Os12g42190	Os12g0616400	TCP	LOC_Os01g11550	Os01g0213800	TCP	LOC_Os11g06410	Os11g0163500	Trihelix
LOC_Os02g35690	Os02g0565000	Trihelix	LOC_Os06g12230	Os06g0226700	TCP	LOC_Os04g40930	Os04g0486400	Trihelix	LOC_Os02g16540	Os02g0265200	WRKY	LOC_Os08g43160	Os08g0544800	TCP	LOC_Os01g21590	Os01g0318400	Trihelix	LOC_Os01g55750	Os01g0763200	TCP	LOC_Os12g06640	Os12g0163500	Trihelix
LOC_Os02g43300	Os02g0648300	Trihelix	LOC_Os07g05720	Os07g0152000	TCP	LOC_Os04g45750	Os04g0541100	Trihelix	LOC_Os02g26430	Os02g0462800	WRKY	LOC_Os09g34950	Os09g0521300	TCP	LOC_Os01g48320	Os01g0674000	Trihelix	LOC_Os01g69980	Os01g0924400	TCP	LOC_Os01g54930	Os01g0753000	VOZ
LOC_Os03g02240	Os03g0113500	Trihelix	LOC_Os08g43160	Os08g0544800	TCP	LOC_Os04g45940	Os04g0543500	Trihelix	LOC_Os02g47060	Os02g0698800	WRKY	LOC_Os11g07460	Os11g0175700	TCP	LOC_Os01g52090	Os01g0718900	Trihelix	LOC_Os02g42380	Os02g0635800	TCP	LOC_Os05g43950	Os05g0515700	VOZ
LOC_Os03g18340	NA	Trihelix	LOC_Os11g07460	Os11g0175700	TCP	LOC_Os04g51320	Os04g0602300	Trihelix	LOC_Os02g53100	Os02g0770500	WRKY	LOC_Os12g07480	Os12g0173300	TCP	LOC_Os02g01380	Os02g0104500	Trihelix	LOC_Os02g51280	Os02g0747400	TCP	LOC_Os01g60270	Os01g0818400	WOX
LOC_Os03g46350	Os03g0666300	Trihelix	LOC_Os12g07480	Os12g0173300	TCP	LOC_Os05g03740	Os05g0128000	Trihelix	LOC_Os03g20550	Os03g0321700	WRKY	LOC_Os12g42190	Os12g0616400	TCP	LOC_Os02g07800	Os02g0174300	Trihelix	LOC_Os03g49880	Os03g0706500	TCP	LOC_Os03g20910	Os03g0325600	WOX
LOC_Os04g32590	Os04g0397500	Trihelix	LOC_Os12g42190	Os12g0616400	TCP	LOC_Os05g48690	Os05g0560600	Trihelix	LOC_Os03g21710	Os03g0335200	WRKY	LOC_Os01g21590	Os01g0318400	Trihelix	LOC_Os02g31160	Os02g0516800	Trihelix	LOC_Os03g57190	Os03g0785800	TCP	LOC_Os07g48560	Os07g0684900	WOX
LOC_Os04g36790	Os04g0445600	Trihelix	LOC_Os01g21590	Os01g0318400	Trihelix	LOC_Os08g37810	Os08g0484700	Trihelix	LOC_Os03g33012	Os03g0444900	WRKY	LOC_Os01g48320	Os01g0674000	Trihelix	LOC_Os02g33610	Os02g0539600	Trihelix	LOC_Os04g11830	Os04g0194600	TCP	LOC_Os01g09080	Os01g0185900	WRKY
LOC_Os04g40930	Os04g0486400	Trihelix	LOC_Os01g48320	Os01g0674000	Trihelix	LOC_Os09g38570	Os09g0558200	Trihelix	LOC_Os03g53050	Os03g0741400	WRKY	LOC_Os01g52090	Os01g0718900	Trihelix	LOC_Os02g33770	Os02g0542400	Trihelix	LOC_Os05g43760	Os05g0513100	TCP	LOC_Os01g09100	Os01g0186000	WRKY
LOC_Os04g45750	Os04g0541100	Trihelix	LOC_Os01g52090	Os01g0718900	Trihelix	LOC_Os10g37240	Os10g0516500	Trihelix	LOC_Os03g55080	Os03g0758050	WRKY	LOC_Os01g70230	Os01g0927200	Trihelix	LOC_Os02g35690	Os02g0565000	Trihelix	LOC_Os06g12230	Os06g0226700	TCP	LOC_Os01g14440	Os01g0246700	WRKY
LOC_Os04g45940	Os04g0543500	Trihelix	LOC_Os02g01380	Os02g0104500	Trihelix	LOC_Os10g41460	Os10g0564200	Trihelix	LOC_Os03g55164	Os03g0758950	WRKY	LOC_Os02g01380	Os02g0104500	Trihelix	LOC_Os02g43300	Os02g0648300	Trihelix	LOC_Os07g05720	Os07g0152000	TCP	LOC_Os01g18584	Os01g0289600	WRKY
LOC_Os04g51320	Os04g0602300	Trihelix	LOC_Os02g07800	Os02g0174300	Trihelix	LOC_Os11g06410	Os11g0163500	Trihelix	LOC_Os04g21950	Os04g0287400	WRKY	LOC_Os02g07800	Os02g0174300	Trihelix	LOC_Os03g02240	Os03g0113500	Trihelix	LOC_Os08g43160	Os08g0544800	TCP	LOC_Os01g40260	Os01g0584900	WRKY
LOC_Os04g57530	Os04g0670900	Trihelix	LOC_Os02g31160	Os02g0516800	Trihelix	LOC_Os12g06640	Os12g0163500	Trihelix	LOC_Os04g46060	Os04g0545000	WRKY	LOC_Os02g31160	Os02g0516800	Trihelix	LOC_Os03g18340	NA	Trihelix	LOC_Os09g34950	Os09g0521300	TCP	LOC_Os01g40430	Os01g0586800	WRKY
LOC_Os05g03740	Os05g0128000	Trihelix	LOC_Os02g33610	Os02g0539600	Trihelix	LOC_Os01g54930	Os01g0753000	VOZ	LOC_Os04g51560	Os04g0605100	WRKY	LOC_Os02g33610	Os02g0539600	Trihelix	LOC_Os04g32590	Os04g0397500	Trihelix	LOC_Os11g07460	Os11g0175700	TCP	LOC_Os01g43550	Os01g0624700	WRKY
LOC_Os05g48690	Os05g0560600	Trihelix	LOC_Os02g33770	Os02g0542400	Trihelix	LOC_Os05g43950	Os05g0515700	VOZ	LOC_Os05g03900	Os05g0129800	WRKY	LOC_Os02g33770	Os02g0542400	Trihelix	LOC_Os04g36790	Os04g0445600	Trihelix	LOC_Os12g07480	Os12g0173300	TCP	LOC_Os01g43650	Os01g0626400	WRKY
LOC_Os08g37810	Os08g0484700	Trihelix	LOC_Os02g35690	Os02g0565000	Trihelix	LOC_Os01g60270	Os01g0818400	WOX	LOC_Os05g04640	Os05g0137500	WRKY	LOC_Os02g35690	Os02g0565000	Trihelix	LOC_Os04g40930	Os04g0486400	Trihelix	LOC_Os12g42190	Os12g0616400	TCP	LOC_Os01g46800	Os01g0656400	WRKY
LOC_Os09g38570	Os09g0558200	Trihelix	LOC_Os02g43300	Os02g0648300	Trihelix	LOC_Os03g20910	Os03g0325600	WOX	LOC_Os05g09020	Os05g0183100	WRKY	LOC_Os02g43300	Os02g0648300	Trihelix	LOC_Os04g45750	Os04g0541100	Trihelix	LOC_Os01g21590	Os01g0318400	Trihelix	LOC_Os01g47560	Os01g0665750	WRKY
LOC_Os10g37240	Os10g0516500	Trihelix	LOC_Os03g02240	Os03g0113500	Trihelix	LOC_Os07g48560	Os07g0684900	WOX	LOC_Os05g25770	Os05g0322900	WRKY	LOC_Os03g02240	Os03g0113500	Trihelix	LOC_Os04g45940	Os04g0543500	Trihelix	LOC_Os01g48320	Os01g0674000	Trihelix	LOC_Os01g51690	Os01g0714800	WRKY
LOC_Os10g41460	Os10g0564200	Trihelix	LOC_Os03g18340	NA	Trihelix	LOC_Os01g09080	Os01g0185900	WRKY	LOC_Os05g27730	Os05g0343400	WRKY	LOC_Os03g18340	NA	Trihelix	LOC_Os04g51320	Os04g0602300	Trihelix	LOC_Os01g52090	Os01g0718900	Trihelix	LOC_Os01g53040	Os01g0730700	WRKY
LOC_Os11g06410	Os11g0163500	Trihelix	LOC_Os04g32590	Os04g0397500	Trihelix	LOC_Os01g09100	Os01g0186000	WRKY	LOC_Os05g39720	Os05g0474800	WRKY	LOC_Os04g32590	Os04g0397500	Trihelix	LOC_Os05g03740	Os05g0128000	Trihelix	LOC_Os01g70230	Os01g0927200	Trihelix	LOC_Os01g53260	Os01g0734000	WRKY
LOC_Os12g06640	Os12g0163500	Trihelix	LOC_Os04g36790	Os04g0445600	Trihelix	LOC_Os01g14440	Os01g0246700	WRKY	LOC_Os05g46020	Os05g0537100	WRKY	LOC_Os04g36790	Os04g0445600	Trihelix	LOC_Os05g48690	Os05g0560600	Trihelix	LOC_Os02g01380	Os02g0104500	Trihelix	LOC_Os01g54600	Os01g0750100	WRKY
LOC_Os01g54930	Os01g0753000	VOZ	LOC_Os04g40930	Os04g0486400	Trihelix	LOC_Os01g18584	Os01g0289600	WRKY	LOC_Os05g49100	Os05g0565900	WRKY	LOC_Os04g40930	Os04g0486400	Trihelix	LOC_Os08g37810	Os08g0484700	Trihelix	LOC_Os02g07800	Os02g0174300	Trihelix	LOC_Os01g60600	Os01g0821300	WRKY
LOC_Os05g43950	Os05g0515700	VOZ	LOC_Os04g45750	Os04g0541100	Trihelix	LOC_Os01g40260	Os01g0584900	WRKY	LOC_Os05g49210	Os05g0567200	WRKY	LOC_Os04g45750	Os04g0541100	Trihelix	LOC_Os09g38570	Os09g0558200	Trihelix	LOC_Os02g31160	Os02g0516800	Trihelix	LOC_Os01g60640	Os01g0821600	WRKY
LOC_Os01g60270	Os01g0818400	WOX	LOC_Os04g45940	Os04g0543500	Trihelix	LOC_Os01g40430	Os01g0586800	WRKY	LOC_Os05g49620	Os05g0571200	WRKY	LOC_Os04g45940	Os04g0543500	Trihelix	LOC_Os10g37240	Os10g0516500	Trihelix	LOC_Os02g33610	Os02g0539600	Trihelix	LOC_Os01g61080	Os01g0826400	WRKY
LOC_Os03g20910	Os03g0325600	WOX	LOC_Os04g51320	Os04g0602300	Trihelix	LOC_Os01g43550	Os01g0624700	WRKY	LOC_Os05g50610	Os05g0583000	WRKY	LOC_Os04g51320	Os04g0602300	Trihelix	LOC_Os10g41460	Os10g0564200	Trihelix	LOC_Os02g33770	Os02g0542400	Trihelix	LOC_Os01g62510	NA	WRKY
LOC_Os07g48560	Os07g0684900	WOX	LOC_Os05g03740	Os05g0128000	Trihelix	LOC_Os01g43650	Os01g0626400	WRKY	LOC_Os05g50700	NA	WRKY	LOC_Os05g03740	Os05g0128000	Trihelix	LOC_Os11g06410	Os11g0163500	Trihelix	LOC_Os02g35690	Os02g0565000	Trihelix	LOC_Os01g74140	Os01g0972800	WRKY
LOC_Os01g08710	Os01g0182700	WRKY	LOC_Os05g48690	Os05g0560600	Trihelix	LOC_Os01g46800	Os01g0656400	WRKY	LOC_Os06g05380	Os06g0146250	WRKY	LOC_Os05g48690	Os05g0560600	Trihelix	LOC_Os12g06640	Os12g0163500	Trihelix	LOC_Os02g43300	Os02g0648300	Trihelix	LOC_Os02g08440	Os02g0181300	WRKY
LOC_Os01g09080	Os01g0185900	WRKY	LOC_Os08g37810	Os08g0484700	Trihelix	LOC_Os01g47560	Os01g0665750	WRKY	LOC_Os06g06360	Os06g0158100	WRKY	LOC_Os08g37810	Os08g0484700	Trihelix	LOC_Os01g54930	Os01g0753000	VOZ	LOC_Os03g02240	Os03g0113500	Trihelix	LOC_Os02g16540	Os02g0265200	WRKY
LOC_Os01g09100	Os01g0186000	WRKY	LOC_Os09g38570	Os09g0558200	Trihelix	LOC_Os01g51690	Os01g0714800	WRKY	LOC_Os06g30860	Os06g0504900	WRKY	LOC_Os09g38570	Os09g0558200	Trihelix	LOC_Os05g43950	Os05g0515700	VOZ	LOC_Os03g18340	NA	Trihelix	LOC_Os02g26430	Os02g0462800	WRKY
LOC_Os01g14440	Os01g0246700	WRKY	LOC_Os10g37240	Os10g0516500	Trihelix	LOC_Os01g53040	Os01g0730700	WRKY	LOC_Os06g44010	Os06g0649000	WRKY	LOC_Os10g37240	Os10g0516500	Trihelix	LOC_Os01g60270	Os01g0818400	WOX	LOC_Os04g32590	Os04g0397500	Trihelix	LOC_Os02g47060	Os02g0698800	WRKY
LOC_Os01g18584	Os01g0289600	WRKY	LOC_Os10g41460	Os10g0564200	Trihelix	LOC_Os01g53260	Os01g0734000	WRKY	LOC_Os07g02060	Os07g0111400	WRKY	LOC_Os10g41460	Os10g0564200	Trihelix	LOC_Os03g20910	Os03g0325600	WOX	LOC_Os04g36790	Os04g0445600	Trihelix	LOC_Os02g53100	Os02g0770500	WRKY
LOC_Os01g40260	Os01g0584900	WRKY	LOC_Os11g06410	Os11g0163500	Trihelix	LOC_Os01g54600	Os01g0750100	WRKY	LOC_Os07g27670	Os07g0460900	WRKY	LOC_Os11g06410	Os11g0163500	Trihelix	LOC_Os07g48560	Os07g0684900	WOX	LOC_Os04g40930	Os04g0486400	Trihelix	LOC_Os03g20550	Os03g0321700	WRKY
LOC_Os01g40430	Os01g0586800	WRKY	LOC_Os12g06640	Os12g0163500	Trihelix	LOC_Os01g60600	Os01g0821300	WRKY	LOC_Os07g39480	Os07g0583700	WRKY	LOC_Os12g06640	Os12g0163500	Trihelix	LOC_Os01g08710	Os01g0182700	WRKY	LOC_Os04g45750	Os04g0541100	Trihelix	LOC_Os03g21710	Os03g0335200	WRKY
LOC_Os01g43550	Os01g0624700	WRKY	LOC_Os01g54930	Os01g0753000	VOZ	LOC_Os01g60640	Os01g0821600	WRKY	LOC_Os07g40570	Os07g0596900	WRKY	LOC_Os01g54930	Os01g0753000	VOZ	LOC_Os01g09080	Os01g0185900	WRKY	LOC_Os04g45940	Os04g0543500	Trihelix	LOC_Os03g33012	Os03g0444900	WRKY
LOC_Os01g43650	Os01g0626400	WRKY	LOC_Os05g43950	Os05g0515700	VOZ	LOC_Os01g61080	Os01g0826400	WRKY	LOC_Os07g48260	Os07g0680400	WRKY	LOC_Os05g43950	Os05g0515700	VOZ	LOC_Os01g09100	Os01g0186000	WRKY	LOC_Os04g51320	Os04g0602300	Trihelix	LOC_Os03g53050	Os03g0741400	WRKY
LOC_Os01g46800	Os01g0656400	WRKY	LOC_Os01g60270	Os01g0818400	WOX	LOC_Os01g62510	NA	WRKY	LOC_Os08g09840	Os08g0198400	WRKY	LOC_Os01g60270	Os01g0818400	WOX	LOC_Os01g14440	Os01g0246700	WRKY	LOC_Os05g03740	Os05g0128000	Trihelix	LOC_Os03g55080	Os03g0758050	WRKY
LOC_Os01g47560	Os01g0665750	WRKY	LOC_Os03g20910	Os03g0325600	WOX	LOC_Os02g08440	Os02g0181300	WRKY	LOC_Os08g09900	Os08g0198900	WRKY	LOC_Os03g20910	Os03g0325600	WOX	LOC_Os01g18584	Os01g0289600	WRKY	LOC_Os05g48690	Os05g0560600	Trihelix	LOC_Os03g55164	Os03g0758950	WRKY
LOC_Os01g51690	Os01g0714800	WRKY	LOC_Os07g48560	Os07g0684900	WOX	LOC_Os02g16540	Os02g0265200	WRKY	LOC_Os08g13840	Os08g0235800	WRKY	LOC_Os07g48560	Os07g0684900	WOX	LOC_Os01g40260	Os01g0584900	WRKY	LOC_Os08g37810	Os08g0484700	Trihelix	LOC_Os03g58420	Os03g0798500	WRKY
LOC_Os01g53040	Os01g0730700	WRKY	LOC_Os01g08710	Os01g0182700	WRKY	LOC_Os02g26430	Os02g0462800	WRKY	LOC_Os08g17400	Os08g0276200	WRKY	LOC_Os01g08710	Os01g0182700	WRKY	LOC_Os01g40430	Os01g0586800	WRKY	LOC_Os09g38570	Os09g0558200	Trihelix	LOC_Os03g63810	Os03g0855100	WRKY
LOC_Os01g53260	Os01g0734000	WRKY	LOC_Os01g09080	Os01g0185900	WRKY	LOC_Os02g47060	Os02g0698800	WRKY	LOC_Os08g29660	Os08g0386200	WRKY	LOC_Os01g09080	Os01g0185900	WRKY	LOC_Os01g43550	Os01g0624700	WRKY	LOC_Os10g37240	Os10g0516500	Trihelix	LOC_Os04g21950	Os04g0287400	WRKY
LOC_Os01g54600	Os01g0750100	WRKY	LOC_Os01g09100	Os01g0186000	WRKY	LOC_Os02g53100	Os02g0770500	WRKY	LOC_Os08g38990	Os08g0499300	WRKY	LOC_Os01g09100	Os01g0186000	WRKY	LOC_Os01g43650	Os01g0626400	WRKY	LOC_Os10g41460	Os10g0564200	Trihelix	LOC_Os04g46060	Os04g0545000	WRKY
LOC_Os01g60600	Os01g0821300	WRKY	LOC_Os01g14440	Os01g0246700	WRKY	LOC_Os03g20550	Os03g0321700	WRKY	LOC_Os09g16510	Os09g0334500	WRKY	LOC_Os01g14440	Os01g0246700	WRKY	LOC_Os01g46800	Os01g0656400	WRKY	LOC_Os11g06410	Os11g0163500	Trihelix	LOC_Os04g51560	Os04g0605100	WRKY
LOC_Os01g60640	Os01g0821600	WRKY	LOC_Os01g18584	Os01g0289600	WRKY	LOC_Os03g21710	Os03g0335200	WRKY	LOC_Os09g25060	Os09g0417600	WRKY	LOC_Os01g18584	Os01g0289600	WRKY	LOC_Os01g47560	Os01g0665750	WRKY	LOC_Os12g06640	Os12g0163500	Trihelix	LOC_Os05g03900	Os05g0129800	WRKY
LOC_Os01g61080	Os01g0826400	WRKY	LOC_Os01g40260	Os01g0584900	WRKY	LOC_Os03g33012	Os03g0444900	WRKY	LOC_Os09g25070	Os09g0417800	WRKY	LOC_Os01g40260	Os01g0584900	WRKY	LOC_Os01g53040	Os01g0730700	WRKY	LOC_Os01g54930	Os01g0753000	VOZ	LOC_Os05g04640	Os05g0137500	WRKY
LOC_Os01g62510	NA	WRKY	LOC_Os01g40430	Os01g0586800	WRKY	LOC_Os03g53050	Os03g0741400	WRKY	LOC_Os09g30400	Os09g0481700	WRKY	LOC_Os01g40430	Os01g0586800	WRKY	LOC_Os01g53260	Os01g0734000	WRKY	LOC_Os05g43950	Os05g0515700	VOZ	LOC_Os05g09020	Os05g0183100	WRKY
LOC_Os02g08440	Os02g0181300	WRKY	LOC_Os01g43550	Os01g0624700	WRKY	LOC_Os03g55080	Os03g0758050	WRKY	LOC_Os10g42850	Os10g0579400	WRKY	LOC_Os01g43550	Os01g0624700	WRKY	LOC_Os01g54600	Os01g0750100	WRKY	LOC_Os01g60270	Os01g0818400	WOX	LOC_Os05g14370	Os05g0233100	WRKY
LOC_Os02g16540	Os02g0265200	WRKY	LOC_Os01g43650	Os01g0626400	WRKY	LOC_Os03g55164	Os03g0758950	WRKY	LOC_Os11g02480	Os11g0116900	WRKY	LOC_Os01g43650	Os01g0626400	WRKY	LOC_Os01g60600	Os01g0821300	WRKY	LOC_Os03g20910	Os03g0325600	WOX	LOC_Os05g25770	Os05g0322900	WRKY
LOC_Os02g26430	Os02g0462800	WRKY	LOC_Os01g46800	Os01g0656400	WRKY	LOC_Os03g63810	Os03g0855100	WRKY	LOC_Os11g02520	Os11g0117400	WRKY	LOC_Os01g46800	Os01g0656400	WRKY	LOC_Os01g60640	Os01g0821600	WRKY	LOC_Os07g48560	Os07g0684900	WOX	LOC_Os05g27730	Os05g0343400	WRKY
LOC_Os02g43560	Os02g0652100	WRKY	LOC_Os01g47560	Os01g0665750	WRKY	LOC_Os04g21950	Os04g0287400	WRKY	LOC_Os11g02530	Os11g0117500	WRKY	LOC_Os01g47560	Os01g0665750	WRKY	LOC_Os01g61080	Os01g0826400	WRKY	LOC_Os01g08710	Os01g0182700	WRKY	LOC_Os05g39720	Os05g0474800	WRKY
LOC_Os02g47060	Os02g0698800	WRKY	LOC_Os01g51690	Os01g0714800	WRKY	LOC_Os04g46060	Os04g0545000	WRKY	LOC_Os11g29870	Os11g0490900	WRKY	LOC_Os01g51690	Os01g0714800	WRKY	LOC_Os01g62510	NA	WRKY	LOC_Os01g09080	Os01g0185900	WRKY	LOC_Os05g46020	Os05g0537100	WRKY
LOC_Os02g53100	Os02g0770500	WRKY	LOC_Os01g53040	Os01g0730700	WRKY	LOC_Os04g51560	Os04g0605100	WRKY	LOC_Os11g45850	Os11g0685700	WRKY	LOC_Os01g53040	Os01g0730700	WRKY	LOC_Os01g74140	Os01g0972800	WRKY	LOC_Os01g09100	Os01g0186000	WRKY	LOC_Os05g49100	Os05g0565900	WRKY
LOC_Os03g20550	Os03g0321700	WRKY	LOC_Os01g53260	Os01g0734000	WRKY	LOC_Os05g03900	Os05g0129800	WRKY	LOC_Os11g45920	Os11g0686250	WRKY	LOC_Os01g53260	Os01g0734000	WRKY	LOC_Os02g08440	Os02g0181300	WRKY	LOC_Os01g14440	Os01g0246700	WRKY	LOC_Os05g49620	Os05g0571200	WRKY
LOC_Os03g21710	Os03g0335200	WRKY	LOC_Os01g54600	Os01g0750100	WRKY	LOC_Os05g04640	Os05g0137500	WRKY	LOC_Os12g01180	Os12g0102350	WRKY	LOC_Os01g54600	Os01g0750100	WRKY	LOC_Os02g16540	Os02g0265200	WRKY	LOC_Os01g18584	Os01g0289600	WRKY	LOC_Os05g50610	Os05g0583000	WRKY
LOC_Os03g33012	Os03g0444900	WRKY	LOC_Os01g60600	Os01g0821300	WRKY	LOC_Os05g09020	Os05g0183100	WRKY	LOC_Os12g02400	NA	WRKY	LOC_Os01g60600	Os01g0821300	WRKY	LOC_Os02g26430	Os02g0462800	WRKY	LOC_Os01g40260	Os01g0584900	WRKY	LOC_Os05g50700	NA	WRKY
LOC_Os03g45450	Os03g0657400	WRKY	LOC_Os01g60640	Os01g0821600	WRKY	LOC_Os05g14370	Os05g0233100	WRKY	LOC_Os12g02420	Os12g0116400	WRKY	LOC_Os01g60640	Os01g0821600	WRKY	LOC_Os02g43560	Os02g0652100	WRKY	LOC_Os01g40430	Os01g0586800	WRKY	LOC_Os06g05380	Os06g0146250	WRKY
LOC_Os03g53050	Os03g0741400	WRKY	LOC_Os01g61080	Os01g0826400	WRKY	LOC_Os05g25770	Os05g0322900	WRKY	LOC_Os12g02440	Os12g0116600	WRKY	LOC_Os01g61080	Os01g0826400	WRKY	LOC_Os02g47060	Os02g0698800	WRKY	LOC_Os01g43550	Os01g0624700	WRKY	LOC_Os06g06360	Os06g0158100	WRKY
LOC_Os03g55080	Os03g0758050	WRKY	LOC_Os01g74140	Os01g0972800	WRKY	LOC_Os05g27730	Os05g0343400	WRKY	LOC_Os12g02450	Os12g0116700	WRKY	LOC_Os01g74140	Os01g0972800	WRKY	LOC_Os02g53100	Os02g0770500	WRKY	LOC_Os01g43650	Os01g0626400	WRKY	LOC_Os06g30860	Os06g0504900	WRKY
LOC_Os03g55164	Os03g0758950	WRKY	LOC_Os02g08440	Os02g0181300	WRKY	LOC_Os05g39720	Os05g0474800	WRKY	LOC_Os12g32250	Os12g0507350	WRKY	LOC_Os02g08440	Os02g0181300	WRKY	LOC_Os03g20550	Os03g0321700	WRKY	LOC_Os01g46800	Os01g0656400	WRKY	LOC_Os06g44010	Os06g0649000	WRKY
LOC_Os03g58420	Os03g0798500	WRKY	LOC_Os02g16540	Os02g0265200	WRKY	LOC_Os05g40070	Os05g0478700	WRKY	LOC_Os12g40570	Os12g0597700	WRKY	LOC_Os02g16540	Os02g0265200	WRKY	LOC_Os03g21710	Os03g0335200	WRKY	LOC_Os01g47560	Os01g0665750	WRKY	LOC_Os07g02060	Os07g0111400	WRKY
LOC_Os03g63810	Os03g0855100	WRKY	LOC_Os02g26430	Os02g0462800	WRKY	LOC_Os05g46020	Os05g0537100	WRKY	LOC_Os02g06370	Os02g0158400	Whirly	LOC_Os02g26430	Os02g0462800	WRKY	LOC_Os03g33012	Os03g0444900	WRKY	LOC_Os01g51690	Os01g0714800	WRKY	LOC_Os07g27670	Os07g0460900	WRKY
LOC_Os04g21950	Os04g0287400	WRKY	LOC_Os02g43560	Os02g0652100	WRKY	LOC_Os05g49100	Os05g0565900	WRKY	LOC_Os06g05350	Os06g0145800	Whirly	LOC_Os02g43560	Os02g0652100	WRKY	LOC_Os03g45450	Os03g0657400	WRKY	LOC_Os01g53040	Os01g0730700	WRKY	LOC_Os07g39480	Os07g0583700	WRKY
LOC_Os04g39570	Os04g0471700	WRKY	LOC_Os02g47060	Os02g0698800	WRKY	LOC_Os05g49620	Os05g0571200	WRKY	LOC_Os02g42950	Os02g0643200	YABBY	LOC_Os02g47060	Os02g0698800	WRKY	LOC_Os03g53050	Os03g0741400	WRKY	LOC_Os01g53260	Os01g0734000	WRKY	LOC_Os07g40570	Os07g0596900	WRKY
LOC_Os04g46060	Os04g0545000	WRKY	LOC_Os02g53100	Os02g0770500	WRKY	LOC_Os05g50610	Os05g0583000	WRKY	LOC_Os03g44710	Os03g0650000	YABBY	LOC_Os02g53100	Os02g0770500	WRKY	LOC_Os03g55080	Os03g0758050	WRKY	LOC_Os01g54600	Os01g0750100	WRKY	LOC_Os07g48260	Os07g0680400	WRKY
LOC_Os04g51560	Os04g0605100	WRKY	LOC_Os03g20550	Os03g0321700	WRKY	LOC_Os05g50700	NA	WRKY	LOC_Os07g06620	Os07g0160100	YABBY	LOC_Os03g20550	Os03g0321700	WRKY	LOC_Os03g55164	Os03g0758950	WRKY	LOC_Os01g60600	Os01g0821300	WRKY	LOC_Os08g09840	Os08g0198400	WRKY
LOC_Os05g03900	Os05g0129800	WRKY	LOC_Os03g33012	Os03g0444900	WRKY	LOC_Os06g05380	Os06g0146250	WRKY	LOC_Os10g36420	Os10g0508300	YABBY	LOC_Os03g21710	Os03g0335200	WRKY	LOC_Os03g58420	Os03g0798500	WRKY	LOC_Os01g60640	Os01g0821600	WRKY	LOC_Os08g09900	Os08g0198900	WRKY
LOC_Os05g04640	Os05g0137500	WRKY	LOC_Os03g53050	Os03g0741400	WRKY	LOC_Os06g06360	Os06g0158100	WRKY	LOC_Os12g42610	Os12g0621100	YABBY	LOC_Os03g33012	Os03g0444900	WRKY	LOC_Os03g63810	Os03g0855100	WRKY	LOC_Os01g61080	Os01g0826400	WRKY	LOC_Os08g13840	Os08g0235800	WRKY
LOC_Os05g09020	Os05g0183100	WRKY	LOC_Os03g55080	Os03g0758050	WRKY	LOC_Os06g44010	Os06g0649000	WRKY	LOC_Os01g44430	NA	ZF-HD	LOC_Os03g45450	Os03g0657400	WRKY	LOC_Os04g21950	Os04g0287400	WRKY	LOC_Os02g08440	Os02g0181300	WRKY	LOC_Os08g17400	Os08g0276200	WRKY
LOC_Os05g25770	Os05g0322900	WRKY	LOC_Os03g55164	Os03g0758950	WRKY	LOC_Os07g02060	Os07g0111400	WRKY	LOC_Os02g47770	Os02g0706600	ZF-HD	LOC_Os03g53050	Os03g0741400	WRKY	LOC_Os04g39570	Os04g0471700	WRKY	LOC_Os02g16540	Os02g0265200	WRKY	LOC_Os08g29660	Os08g0386200	WRKY
LOC_Os05g27730	Os05g0343400	WRKY	LOC_Os03g63810	Os03g0855100	WRKY	LOC_Os07g39480	Os07g0583700	WRKY	LOC_Os05g50310	Os05g0579300	ZF-HD	LOC_Os03g55080	Os03g0758050	WRKY	LOC_Os04g46060	Os04g0545000	WRKY	LOC_Os02g26430	Os02g0462800	WRKY	LOC_Os08g38990	Os08g0499300	WRKY
LOC_Os05g39720	Os05g0474800	WRKY	LOC_Os04g21950	Os04g0287400	WRKY	LOC_Os07g40570	Os07g0596900	WRKY	LOC_Os08g34010	Os08g0438400	ZF-HD	LOC_Os03g55164	Os03g0758950	WRKY	LOC_Os04g51560	Os04g0605100	WRKY	LOC_Os02g43560	Os02g0652100	WRKY	LOC_Os09g16510	Os09g0334500	WRKY
LOC_Os05g46020	Os05g0537100	WRKY	LOC_Os04g39570	Os04g0471700	WRKY	LOC_Os07g48260	Os07g0680400	WRKY	LOC_Os09g24820	Os09g0414600	ZF-HD	LOC_Os03g58420	Os03g0798500	WRKY	LOC_Os05g03900	Os05g0129800	WRKY	LOC_Os02g47060	Os02g0698800	WRKY	LOC_Os09g25060	Os09g0417600	WRKY
LOC_Os05g49100	Os05g0565900	WRKY	LOC_Os04g46060	Os04g0545000	WRKY	LOC_Os08g09840	Os08g0198400	WRKY	LOC_Os09g29130	Os09g0466400	ZF-HD	LOC_Os03g63810	Os03g0855100	WRKY	LOC_Os05g04640	Os05g0137500	WRKY	LOC_Os02g53100	Os02g0770500	WRKY	LOC_Os09g25070	Os09g0417800	WRKY
LOC_Os05g49620	Os05g0571200	WRKY	LOC_Os04g51560	Os04g0605100	WRKY	LOC_Os08g09900	Os08g0198900	WRKY	LOC_Os11g03420	Os11g0128300	ZF-HD	LOC_Os04g21950	Os04g0287400	WRKY	LOC_Os05g09020	Os05g0183100	WRKY	LOC_Os03g20550	Os03g0321700	WRKY	LOC_Os09g30400	Os09g0481700	WRKY
LOC_Os05g50610	Os05g0583000	WRKY	LOC_Os05g03900	Os05g0129800	WRKY	LOC_Os08g13840	Os08g0235800	WRKY	LOC_Os12g03110	Os12g0124500	ZF-HD	LOC_Os04g39570	Os04g0471700	WRKY	LOC_Os05g25770	Os05g0322900	WRKY	LOC_Os03g21710	Os03g0335200	WRKY	LOC_Os11g02480	Os11g0116900	WRKY
LOC_Os06g05380	Os06g0146250	WRKY	LOC_Os05g04640	Os05g0137500	WRKY	LOC_Os08g17400	Os08g0276200	WRKY	LOC_Os12g10630	Os12g0208900	ZF-HD	LOC_Os04g46060	Os04g0545000	WRKY	LOC_Os05g27730	Os05g0343400	WRKY	LOC_Os03g33012	Os03g0444900	WRKY	LOC_Os11g02520	Os11g0117400	WRKY
LOC_Os06g06360	Os06g0158100	WRKY	LOC_Os05g09020	Os05g0183100	WRKY	LOC_Os08g29660	Os08g0386200	WRKY	LOC_Os01g01870	Os01g0108600	bHLH	LOC_Os04g51560	Os04g0605100	WRKY	LOC_Os05g39720	Os05g0474800	WRKY	LOC_Os03g53050	Os03g0741400	WRKY	LOC_Os11g29870	Os11g0490900	WRKY
LOC_Os06g30860	Os06g0504900	WRKY	LOC_Os05g25770	Os05g0322900	WRKY	LOC_Os08g38990	Os08g0499300	WRKY	LOC_Os01g06640	Os01g0159800	bHLH	LOC_Os05g03900	Os05g0129800	WRKY	LOC_Os05g46020	Os05g0537100	WRKY	LOC_Os03g55080	Os03g0758050	WRKY	LOC_Os11g45850	Os11g0685700	WRKY
LOC_Os06g44010	Os06g0649000	WRKY	LOC_Os05g27730	Os05g0343400	WRKY	LOC_Os09g16510	Os09g0334500	WRKY	LOC_Os01g09900	Os01g0195801	bHLH	LOC_Os05g04640	Os05g0137500	WRKY	LOC_Os05g49100	Os05g0565900	WRKY	LOC_Os03g55164	Os03g0758950	WRKY	LOC_Os11g45920	Os11g0686250	WRKY
LOC_Os07g02060	Os07g0111400	WRKY	LOC_Os05g39720	Os05g0474800	WRKY	LOC_Os09g25060	Os09g0417600	WRKY	LOC_Os01g09990	Os01g0196300	bHLH	LOC_Os05g09020	Os05g0183100	WRKY	LOC_Os05g49620	Os05g0571200	WRKY	LOC_Os03g63810	Os03g0855100	WRKY	LOC_Os12g01180	Os12g0102350	WRKY
LOC_Os07g39480	Os07g0583700	WRKY	LOC_Os05g46020	Os05g0537100	WRKY	LOC_Os09g25070	Os09g0417800	WRKY	LOC_Os01g11910	Os01g0218100	bHLH	LOC_Os05g14370	Os05g0233100	WRKY	LOC_Os05g50610	Os05g0583000	WRKY	LOC_Os04g21950	Os04g0287400	WRKY	LOC_Os12g02400	NA	WRKY
LOC_Os07g40570	Os07g0596900	WRKY	LOC_Os05g49100	Os05g0565900	WRKY	LOC_Os09g30400	Os09g0481700	WRKY	LOC_Os01g13460	Os01g0235700	bHLH	LOC_Os05g25770	Os05g0322900	WRKY	LOC_Os05g50700	NA	WRKY	LOC_Os04g39570	Os04g0471700	WRKY	LOC_Os12g02420	Os12g0116400	WRKY
LOC_Os07g48260	Os07g0680400	WRKY	LOC_Os05g49620	Os05g0571200	WRKY	LOC_Os11g02480	Os11g0116900	WRKY	LOC_Os01g38610	Os01g0566800	bHLH	LOC_Os05g27730	Os05g0343400	WRKY	LOC_Os06g05380	Os06g0146250	WRKY	LOC_Os04g46060	Os04g0545000	WRKY	LOC_Os12g02440	Os12g0116600	WRKY
LOC_Os08g09840	Os08g0198400	WRKY	LOC_Os05g50610	Os05g0583000	WRKY	LOC_Os11g02520	Os11g0117400	WRKY	LOC_Os01g39330	Os01g0575200	bHLH	LOC_Os05g39720	Os05g0474800	WRKY	LOC_Os06g06360	Os06g0158100	WRKY	LOC_Os04g51560	Os04g0605100	WRKY	LOC_Os12g02450	Os12g0116700	WRKY
LOC_Os08g09900	Os08g0198900	WRKY	LOC_Os06g05380	Os06g0146250	WRKY	LOC_Os11g02530	Os11g0117500	WRKY	LOC_Os01g50940	Os01g0705700	bHLH	LOC_Os05g46020	Os05g0537100	WRKY	LOC_Os06g44010	Os06g0649000	WRKY	LOC_Os05g03900	Os05g0129800	WRKY	LOC_Os12g32250	Os12g0507350	WRKY
LOC_Os08g13840	Os08g0235800	WRKY	LOC_Os06g06360	Os06g0158100	WRKY	LOC_Os11g29870	Os11g0490900	WRKY	LOC_Os01g51140	Os01g0707500	bHLH	LOC_Os05g49100	Os05g0565900	WRKY	LOC_Os07g02060	Os07g0111400	WRKY	LOC_Os05g04640	Os05g0137500	WRKY	LOC_Os12g40570	Os12g0597700	WRKY
LOC_Os08g17400	Os08g0276200	WRKY	LOC_Os06g44010	Os06g0649000	WRKY	LOC_Os11g45850	Os11g0685700	WRKY	LOC_Os01g56690	Os01g0773800	bHLH	LOC_Os05g49620	Os05g0571200	WRKY	LOC_Os07g27670	Os07g0460900	WRKY	LOC_Os05g09020	Os05g0183100	WRKY	LOC_Os02g06370	Os02g0158400	Whirly
LOC_Os08g29660	Os08g0386200	WRKY	LOC_Os07g02060	Os07g0111400	WRKY	LOC_Os11g45920	Os11g0686250	WRKY	LOC_Os01g57580	Os01g0784900	bHLH	LOC_Os05g50610	Os05g0583000	WRKY	LOC_Os07g39480	Os07g0583700	WRKY	LOC_Os05g14370	Os05g0233100	WRKY	LOC_Os06g05350	Os06g0145800	Whirly
LOC_Os08g38990	Os08g0499300	WRKY	LOC_Os07g39480	Os07g0583700	WRKY	LOC_Os12g01180	Os12g0102350	WRKY	LOC_Os01g64560	Os01g0865600	bHLH	LOC_Os05g50700	NA	WRKY	LOC_Os07g40570	Os07g0596900	WRKY	LOC_Os05g25770	Os05g0322900	WRKY	LOC_Os02g42950	Os02g0643200	YABBY
LOC_Os09g16510	Os09g0334500	WRKY	LOC_Os07g40570	Os07g0596900	WRKY	LOC_Os12g02400	NA	WRKY	LOC_Os01g67480	Os01g0900800	bHLH	LOC_Os06g05380	Os06g0146250	WRKY	LOC_Os07g48260	Os07g0680400	WRKY	LOC_Os05g27730	Os05g0343400	WRKY	LOC_Os03g11600	Os03g0215301	YABBY
LOC_Os09g25060	Os09g0417600	WRKY	LOC_Os07g48260	Os07g0680400	WRKY	LOC_Os12g02420	Os12g0116400	WRKY	LOC_Os01g68700	Os01g0915600	bHLH	LOC_Os06g06360	Os06g0158100	WRKY	LOC_Os08g09840	Os08g0198400	WRKY	LOC_Os05g39720	Os05g0474800	WRKY	LOC_Os03g44710	Os03g0650000	YABBY
LOC_Os09g25070	Os09g0417800	WRKY	LOC_Os08g09840	Os08g0198400	WRKY	LOC_Os12g02440	Os12g0116600	WRKY	LOC_Os01g70310	Os01g0928000	bHLH	LOC_Os06g44010	Os06g0649000	WRKY	LOC_Os08g09900	Os08g0198900	WRKY	LOC_Os05g40070	Os05g0478700	WRKY	LOC_Os07g06620	Os07g0160100	YABBY
LOC_Os09g30400	Os09g0481700	WRKY	LOC_Os08g09900	Os08g0198900	WRKY	LOC_Os12g02450	Os12g0116700	WRKY	LOC_Os01g72370	Os01g0952800	bHLH	LOC_Os07g02060	Os07g0111400	WRKY	LOC_Os08g13840	Os08g0235800	WRKY	LOC_Os05g45230	Os05g0528500	WRKY	LOC_Os07g38410	Os07g0571800	YABBY
LOC_Os10g42850	Os10g0579400	WRKY	LOC_Os08g13840	Os08g0235800	WRKY	LOC_Os12g32250	Os12g0507350	WRKY	LOC_Os02g02480	Os02g0116600	bHLH	LOC_Os07g27670	Os07g0460900	WRKY	LOC_Os08g17400	Os08g0276200	WRKY	LOC_Os05g46020	Os05g0537100	WRKY	LOC_Os10g36420	Os10g0508300	YABBY
LOC_Os11g02480	Os11g0116900	WRKY	LOC_Os08g17400	Os08g0276200	WRKY	LOC_Os12g40570	Os12g0597700	WRKY	LOC_Os02g02820	Os02g0120500	bHLH	LOC_Os07g39480	Os07g0583700	WRKY	LOC_Os08g29660	Os08g0386200	WRKY	LOC_Os05g49100	Os05g0565900	WRKY	LOC_Os12g42610	Os12g0621100	YABBY
LOC_Os11g02520	Os11g0117400	WRKY	LOC_Os08g29660	Os08g0386200	WRKY	LOC_Os02g06370	Os02g0158400	Whirly	LOC_Os02g12820	Os02g0221100	bHLH	LOC_Os07g40570	Os07g0596900	WRKY	LOC_Os08g38990	Os08g0499300	WRKY	LOC_Os05g49620	Os05g0571200	WRKY	LOC_Os01g44430	NA	ZF-HD
LOC_Os11g02530	Os11g0117500	WRKY	LOC_Os08g38990	Os08g0499300	WRKY	LOC_Os06g05350	Os06g0145800	Whirly	LOC_Os02g23823	Os02g0433600	bHLH	LOC_Os07g48260	Os07g0680400	WRKY	LOC_Os09g16510	Os09g0334500	WRKY	LOC_Os05g50610	Os05g0583000	WRKY	LOC_Os02g47770	Os02g0706600	ZF-HD
LOC_Os11g29870	Os11g0490900	WRKY	LOC_Os09g16510	Os09g0334500	WRKY	LOC_Os02g42950	Os02g0643200	YABBY	LOC_Os02g34320	Os02g0547600	bHLH	LOC_Os08g09800	Os08g0198000	WRKY	LOC_Os09g25060	Os09g0417600	WRKY	LOC_Os05g50700	NA	WRKY	LOC_Os04g35500	Os04g0434500	ZF-HD
LOC_Os11g45850	Os11g0685700	WRKY	LOC_Os09g25060	Os09g0417600	WRKY	LOC_Os03g11600	Os03g0215301	YABBY	LOC_Os02g35660	Os02g0564700	bHLH	LOC_Os08g09840	Os08g0198400	WRKY	LOC_Os09g25070	Os09g0417800	WRKY	LOC_Os06g05380	Os06g0146250	WRKY	LOC_Os05g50310	Os05g0579300	ZF-HD
LOC_Os11g45920	Os11g0686250	WRKY	LOC_Os09g25070	Os09g0417800	WRKY	LOC_Os03g44710	Os03g0650000	YABBY	LOC_Os02g39140	Os02g0603600	bHLH	LOC_Os08g09900	Os08g0198900	WRKY	LOC_Os09g30400	Os09g0481700	WRKY	LOC_Os06g06360	Os06g0158100	WRKY	LOC_Os08g34010	Os08g0438400	ZF-HD
LOC_Os12g01180	Os12g0102350	WRKY	LOC_Os09g30400	Os09g0481700	WRKY	LOC_Os04g45330	Os04g0536300	YABBY	LOC_Os02g46560	Os02g0691500	bHLH	LOC_Os08g13840	Os08g0235800	WRKY	LOC_Os10g42850	Os10g0579400	WRKY	LOC_Os06g44010	Os06g0649000	WRKY	LOC_Os09g24810	Os09g0414500	ZF-HD
LOC_Os12g02400	NA	WRKY	LOC_Os10g42850	Os10g0579400	WRKY	LOC_Os07g06620	Os07g0160100	YABBY	LOC_Os02g47660	Os02g0705500	bHLH	LOC_Os08g17400	Os08g0276200	WRKY	LOC_Os11g02470	Os11g0116600	WRKY	LOC_Os07g02060	Os07g0111400	WRKY	LOC_Os09g24820	Os09g0414600	ZF-HD
LOC_Os12g02420	Os12g0116400	WRKY	LOC_Os11g02470	Os11g0116600	WRKY	LOC_Os07g38410	Os07g0571800	YABBY	LOC_Os02g49480	Os02g0726700	bHLH	LOC_Os08g29660	Os08g0386200	WRKY	LOC_Os11g02480	Os11g0116900	WRKY	LOC_Os07g27670	Os07g0460900	WRKY	LOC_Os09g29130	Os09g0466400	ZF-HD
LOC_Os12g02440	Os12g0116600	WRKY	LOC_Os11g02480	Os11g0116900	WRKY	LOC_Os10g36420	Os10g0508300	YABBY	LOC_Os02g52190	Os02g0759000	bHLH	LOC_Os08g38990	Os08g0499300	WRKY	LOC_Os11g02520	Os11g0117400	WRKY	LOC_Os07g39480	Os07g0583700	WRKY	LOC_Os11g03420	Os11g0128300	ZF-HD
LOC_Os12g02450	Os12g0116700	WRKY	LOC_Os11g02520	Os11g0117400	WRKY	LOC_Os12g42610	Os12g0621100	YABBY	LOC_Os02g55250	Os02g0795800	bHLH	LOC_Os09g16510	Os09g0334500	WRKY	LOC_Os11g02530	Os11g0117500	WRKY	LOC_Os07g40570	Os07g0596900	WRKY	LOC_Os11g13930	Os11g0243300	ZF-HD
LOC_Os12g32250	Os12g0507350	WRKY	LOC_Os11g02530	Os11g0117500	WRKY	LOC_Os01g44430	NA	ZF-HD	LOC_Os02g56140	Os02g0805250	bHLH	LOC_Os09g25060	Os09g0417600	WRKY	LOC_Os11g29870	Os11g0490900	WRKY	LOC_Os07g48260	Os07g0680400	WRKY	LOC_Os12g03110	Os12g0124500	ZF-HD
LOC_Os12g40570	Os12g0597700	WRKY	LOC_Os11g29870	Os11g0490900	WRKY	LOC_Os02g47770	Os02g0706600	ZF-HD	LOC_Os03g04310	Os03g0135700	bHLH	LOC_Os09g25070	Os09g0417800	WRKY	LOC_Os11g45850	Os11g0685700	WRKY	LOC_Os08g09840	Os08g0198400	WRKY	LOC_Os12g10630	Os12g0208900	ZF-HD
LOC_Os02g06370	Os02g0158400	Whirly	LOC_Os11g45850	Os11g0685700	WRKY	LOC_Os05g50310	Os05g0579300	ZF-HD	LOC_Os03g08930	Os03g0188400	bHLH	LOC_Os09g30400	Os09g0481700	WRKY	LOC_Os11g45920	Os11g0686250	WRKY	LOC_Os08g09900	Os08g0198900	WRKY	LOC_Os01g01870	Os01g0108600	bHLH
LOC_Os06g05350	Os06g0145800	Whirly	LOC_Os11g45920	Os11g0686250	WRKY	LOC_Os08g34010	Os08g0438400	ZF-HD	LOC_Os03g12940	Os03g0232000	bHLH	LOC_Os10g42850	Os10g0579400	WRKY	LOC_Os12g01180	Os12g0102350	WRKY	LOC_Os08g13840	Os08g0235800	WRKY	LOC_Os01g06640	Os01g0159800	bHLH
LOC_Os02g42950	Os02g0643200	YABBY	LOC_Os12g01180	Os12g0102350	WRKY	LOC_Os09g24810	Os09g0414500	ZF-HD	LOC_Os03g26210	Os03g0379300	bHLH	LOC_Os11g02470	Os11g0116600	WRKY	LOC_Os12g02400	NA	WRKY	LOC_Os08g17400	Os08g0276200	WRKY	LOC_Os01g09900	Os01g0195801	bHLH
LOC_Os03g11600	Os03g0215301	YABBY	LOC_Os12g02400	NA	WRKY	LOC_Os09g24820	Os09g0414600	ZF-HD	LOC_Os03g27390	Os03g0391700	bHLH	LOC_Os11g02480	Os11g0116900	WRKY	LOC_Os12g02420	Os12g0116400	WRKY	LOC_Os08g29660	Os08g0386200	WRKY	LOC_Os01g09990	Os01g0196300	bHLH
LOC_Os03g44710	Os03g0650000	YABBY	LOC_Os12g02420	Os12g0116400	WRKY	LOC_Os09g29130	Os09g0466400	ZF-HD	LOC_Os03g43810	Os03g0639300	bHLH	LOC_Os11g02520	Os11g0117400	WRKY	LOC_Os12g02440	Os12g0116600	WRKY	LOC_Os08g38990	Os08g0499300	WRKY	LOC_Os01g11910	Os01g0218100	bHLH
LOC_Os04g45330	Os04g0536300	YABBY	LOC_Os12g02440	Os12g0116600	WRKY	LOC_Os11g03420	Os11g0128300	ZF-HD	LOC_Os03g51580	Os03g0725800	bHLH	LOC_Os11g02530	Os11g0117500	WRKY	LOC_Os12g02450	Os12g0116700	WRKY	LOC_Os09g16510	Os09g0334500	WRKY	LOC_Os01g13460	Os01g0235700	bHLH
LOC_Os07g06620	Os07g0160100	YABBY	LOC_Os12g02450	Os12g0116700	WRKY	LOC_Os12g03110	Os12g0124500	ZF-HD	LOC_Os03g51910	Os03g0728900	bHLH	LOC_Os11g29870	Os11g0490900	WRKY	LOC_Os12g32250	Os12g0507350	WRKY	LOC_Os09g25060	Os09g0417600	WRKY	LOC_Os01g38610	Os01g0566800	bHLH
LOC_Os10g36420	Os10g0508300	YABBY	LOC_Os12g32250	Os12g0507350	WRKY	LOC_Os12g10630	Os12g0208900	ZF-HD	LOC_Os03g53020	Os03g0741100	bHLH	LOC_Os11g45850	Os11g0685700	WRKY	LOC_Os12g40570	Os12g0597700	WRKY	LOC_Os09g25070	Os09g0417800	WRKY	LOC_Os01g39330	Os01g0575200	bHLH
LOC_Os12g42610	Os12g0621100	YABBY	LOC_Os12g40570	Os12g0597700	WRKY	LOC_Os01g01870	Os01g0108600	bHLH	LOC_Os03g55220	Os03g0759700	bHLH	LOC_Os11g45920	Os11g0686250	WRKY	LOC_Os02g06370	Os02g0158400	Whirly	LOC_Os09g30400	Os09g0481700	WRKY	LOC_Os01g50940	Os01g0705700	bHLH
LOC_Os01g44430	NA	ZF-HD	LOC_Os02g06370	Os02g0158400	Whirly	LOC_Os01g06640	Os01g0159800	bHLH	LOC_Os03g55550	Os03g0764200	bHLH	LOC_Os12g01180	Os12g0102350	WRKY	LOC_Os06g05350	Os06g0145800	Whirly	LOC_Os10g42850	Os10g0579400	WRKY	LOC_Os01g51140	Os01g0707500	bHLH
LOC_Os02g47770	Os02g0706600	ZF-HD	LOC_Os06g05350	Os06g0145800	Whirly	LOC_Os01g09900	Os01g0195801	bHLH	LOC_Os03g56950	Os03g0782500	bHLH	LOC_Os12g02400	NA	WRKY	LOC_Os02g42950	Os02g0643200	YABBY	LOC_Os11g02470	Os11g0116600	WRKY	LOC_Os01g56690	Os01g0773800	bHLH
LOC_Os04g35500	Os04g0434500	ZF-HD	LOC_Os02g42950	Os02g0643200	YABBY	LOC_Os01g09990	Os01g0196300	bHLH	LOC_Os03g58330	Os03g0797600	bHLH	LOC_Os12g02420	Os12g0116400	WRKY	LOC_Os03g11600	Os03g0215301	YABBY	LOC_Os11g02480	Os11g0116900	WRKY	LOC_Os01g57580	Os01g0784900	bHLH
LOC_Os05g50310	Os05g0579300	ZF-HD	LOC_Os03g11600	Os03g0215301	YABBY	LOC_Os01g11910	Os01g0218100	bHLH	LOC_Os03g58830	Os03g0802900	bHLH	LOC_Os12g02440	Os12g0116600	WRKY	LOC_Os03g44710	Os03g0650000	YABBY	LOC_Os11g02520	Os11g0117400	WRKY	LOC_Os01g64560	Os01g0865600	bHLH
LOC_Os08g34010	Os08g0438400	ZF-HD	LOC_Os03g44710	Os03g0650000	YABBY	LOC_Os01g13460	Os01g0235700	bHLH	LOC_Os03g59670	Os03g0811400	bHLH	LOC_Os12g02450	Os12g0116700	WRKY	LOC_Os04g45330	Os04g0536300	YABBY	LOC_Os11g02530	Os11g0117500	WRKY	LOC_Os01g67480	Os01g0900800	bHLH
LOC_Os08g37400	Os08g0479400	ZF-HD	LOC_Os04g45330	Os04g0536300	YABBY	LOC_Os01g38610	Os01g0566800	bHLH	LOC_Os04g23440	Os04g0300600	bHLH	LOC_Os12g32250	Os12g0507350	WRKY	LOC_Os07g06620	Os07g0160100	YABBY	LOC_Os11g29870	Os11g0490900	WRKY	LOC_Os01g68700	Os01g0915600	bHLH
LOC_Os09g24810	Os09g0414500	ZF-HD	LOC_Os07g06620	Os07g0160100	YABBY	LOC_Os01g39330	Os01g0575200	bHLH	LOC_Os04g23550	Os04g0301500	bHLH	LOC_Os12g40570	Os12g0597700	WRKY	LOC_Os10g36420	Os10g0508300	YABBY	LOC_Os11g45850	Os11g0685700	WRKY	LOC_Os01g70310	Os01g0928000	bHLH
LOC_Os09g24820	Os09g0414600	ZF-HD	LOC_Os10g36420	Os10g0508300	YABBY	LOC_Os01g50940	Os01g0705700	bHLH	LOC_Os04g28280	Os04g0350700	bHLH	LOC_Os02g06370	Os02g0158400	Whirly	LOC_Os12g42610	Os12g0621100	YABBY	LOC_Os11g45920	Os11g0686250	WRKY	LOC_Os01g72370	Os01g0952800	bHLH
LOC_Os09g29130	Os09g0466400	ZF-HD	LOC_Os12g42610	Os12g0621100	YABBY	LOC_Os01g51140	Os01g0707500	bHLH	LOC_Os04g35010	Os04g0429400	bHLH	LOC_Os06g05350	Os06g0145800	Whirly	LOC_Os01g44430	NA	ZF-HD	LOC_Os12g01180	Os12g0102350	WRKY	LOC_Os02g02480	Os02g0116600	bHLH
LOC_Os11g03420	Os11g0128300	ZF-HD	LOC_Os01g44430	NA	ZF-HD	LOC_Os01g56690	Os01g0773800	bHLH	LOC_Os04g41229	Os04g0489600	bHLH	LOC_Os02g42950	Os02g0643200	YABBY	LOC_Os02g47770	Os02g0706600	ZF-HD	LOC_Os12g02400	NA	WRKY	LOC_Os02g12820	Os02g0221100	bHLH
LOC_Os11g13930	Os11g0243300	ZF-HD	LOC_Os02g47770	Os02g0706600	ZF-HD	LOC_Os01g57580	Os01g0784900	bHLH	LOC_Os04g51070	Os04g0599300	bHLH	LOC_Os03g11600	Os03g0215301	YABBY	LOC_Os04g35500	Os04g0434500	ZF-HD	LOC_Os12g02420	Os12g0116400	WRKY	LOC_Os02g15760	Os02g0257500	bHLH
LOC_Os12g03110	Os12g0124500	ZF-HD	LOC_Os04g35500	Os04g0434500	ZF-HD	LOC_Os01g64560	Os01g0865600	bHLH	LOC_Os04g52770	Os04g0618600	bHLH	LOC_Os03g44710	Os03g0650000	YABBY	LOC_Os05g50310	Os05g0579300	ZF-HD	LOC_Os12g02440	Os12g0116600	WRKY	LOC_Os02g23823	Os02g0433600	bHLH
LOC_Os12g10630	Os12g0208900	ZF-HD	LOC_Os05g50310	Os05g0579300	ZF-HD	LOC_Os01g67480	Os01g0900800	bHLH	LOC_Os04g53990	Os04g0631600	bHLH	LOC_Os04g45330	Os04g0536300	YABBY	LOC_Os08g34010	Os08g0438400	ZF-HD	LOC_Os12g02450	Os12g0116700	WRKY	LOC_Os02g35660	Os02g0564700	bHLH
LOC_Os01g01870	Os01g0108600	bHLH	LOC_Os08g34010	Os08g0438400	ZF-HD	LOC_Os01g68700	Os01g0915600	bHLH	LOC_Os05g01256	Os05g0103000	bHLH	LOC_Os07g06620	Os07g0160100	YABBY	LOC_Os09g24810	Os09g0414500	ZF-HD	LOC_Os12g32250	Os12g0507350	WRKY	LOC_Os02g39140	Os02g0603600	bHLH
LOC_Os01g06640	Os01g0159800	bHLH	LOC_Os08g37400	Os08g0479400	ZF-HD	LOC_Os01g70310	Os01g0928000	bHLH	LOC_Os05g04740	Os05g0139100	bHLH	LOC_Os10g36420	Os10g0508300	YABBY	LOC_Os09g24820	Os09g0414600	ZF-HD	LOC_Os12g40570	Os12g0597700	WRKY	LOC_Os02g46560	Os02g0691500	bHLH
LOC_Os01g09900	Os01g0195801	bHLH	LOC_Os09g24810	Os09g0414500	ZF-HD	LOC_Os01g72370	Os01g0952800	bHLH	LOC_Os05g07120	Os05g0163900	bHLH	LOC_Os12g42610	Os12g0621100	YABBY	LOC_Os09g29130	Os09g0466400	ZF-HD	LOC_Os02g06370	Os02g0158400	Whirly	LOC_Os02g47660	Os02g0705500	bHLH
LOC_Os01g09990	Os01g0196300	bHLH	LOC_Os09g24820	Os09g0414600	ZF-HD	LOC_Os02g02480	Os02g0116600	bHLH	LOC_Os05g38140	Os05g0455400	bHLH	LOC_Os01g44430	NA	ZF-HD	LOC_Os11g03420	Os11g0128300	ZF-HD	LOC_Os06g05350	Os06g0145800	Whirly	LOC_Os02g49480	Os02g0726700	bHLH
LOC_Os01g11910	Os01g0218100	bHLH	LOC_Os09g29130	Os09g0466400	ZF-HD	LOC_Os02g12820	Os02g0221100	bHLH	LOC_Os05g42180	Os05g0501200	bHLH	LOC_Os02g47770	Os02g0706600	ZF-HD	LOC_Os11g13930	Os11g0243300	ZF-HD	LOC_Os02g42950	Os02g0643200	YABBY	LOC_Os02g51320	Os02g0747900	bHLH
LOC_Os01g13460	Os01g0235700	bHLH	LOC_Os11g03420	Os11g0128300	ZF-HD	LOC_Os02g23823	Os02g0433600	bHLH	LOC_Os05g46370	Os05g0541400	bHLH	LOC_Os05g50310	Os05g0579300	ZF-HD	LOC_Os12g03110	Os12g0124500	ZF-HD	LOC_Os03g44710	Os03g0650000	YABBY	LOC_Os02g52190	Os02g0759000	bHLH
LOC_Os01g38610	Os01g0566800	bHLH	LOC_Os11g13930	Os11g0243300	ZF-HD	LOC_Os02g34320	Os02g0547600	bHLH	LOC_Os05g50900	Os05g0586300	bHLH	LOC_Os08g34010	Os08g0438400	ZF-HD	LOC_Os12g10630	Os12g0208900	ZF-HD	LOC_Os04g45330	Os04g0536300	YABBY	LOC_Os02g55250	Os02g0795800	bHLH
LOC_Os01g39330	Os01g0575200	bHLH	LOC_Os12g03110	Os12g0124500	ZF-HD	LOC_Os02g35660	Os02g0564700	bHLH	LOC_Os06g06900	Os06g0164400	bHLH	LOC_Os09g24810	Os09g0414500	ZF-HD	LOC_Os01g01870	Os01g0108600	bHLH	LOC_Os07g06620	Os07g0160100	YABBY	LOC_Os02g56140	Os02g0805250	bHLH
LOC_Os01g50940	Os01g0705700	bHLH	LOC_Os12g10630	Os12g0208900	ZF-HD	LOC_Os02g39140	Os02g0603600	bHLH	LOC_Os06g09370	Os06g0193400	bHLH	LOC_Os09g24820	Os09g0414600	ZF-HD	LOC_Os01g06640	Os01g0159800	bHLH	LOC_Os07g38410	Os07g0571800	YABBY	LOC_Os03g03000	Os03g0122100	bHLH
LOC_Os01g51140	Os01g0707500	bHLH	LOC_Os01g01870	Os01g0108600	bHLH	LOC_Os02g46560	Os02g0691500	bHLH	LOC_Os06g16400	Os06g0275600	bHLH	LOC_Os09g29130	Os09g0466400	ZF-HD	LOC_Os01g09990	Os01g0196300	bHLH	LOC_Os10g36420	Os10g0508300	YABBY	LOC_Os03g04310	Os03g0135700	bHLH
LOC_Os01g56690	Os01g0773800	bHLH	LOC_Os01g06640	Os01g0159800	bHLH	LOC_Os02g47660	Os02g0705500	bHLH	LOC_Os06g37410	Os06g0570900	bHLH	LOC_Os11g03420	Os11g0128300	ZF-HD	LOC_Os01g11910	Os01g0218100	bHLH	LOC_Os12g42610	Os12g0621100	YABBY	LOC_Os03g08930	Os03g0188400	bHLH
LOC_Os01g57580	Os01g0784900	bHLH	LOC_Os01g09990	Os01g0196300	bHLH	LOC_Os02g51320	Os02g0747900	bHLH	LOC_Os06g50900	Os06g0724800	bHLH	LOC_Os11g13930	Os11g0243300	ZF-HD	LOC_Os01g13460	Os01g0235700	bHLH	LOC_Os01g44430	NA	ZF-HD	LOC_Os03g12940	Os03g0232000	bHLH
LOC_Os01g64560	Os01g0865600	bHLH	LOC_Os01g11910	Os01g0218100	bHLH	LOC_Os02g52190	Os02g0759000	bHLH	LOC_Os07g05010	Os07g0143200	bHLH	LOC_Os12g03110	Os12g0124500	ZF-HD	LOC_Os01g38610	Os01g0566800	bHLH	LOC_Os02g47770	Os02g0706600	ZF-HD	LOC_Os03g26210	Os03g0379300	bHLH
LOC_Os01g67480	Os01g0900800	bHLH	LOC_Os01g13460	Os01g0235700	bHLH	LOC_Os02g55250	Os02g0795800	bHLH	LOC_Os07g35870	Os07g0543000	bHLH	LOC_Os12g10630	Os12g0208900	ZF-HD	LOC_Os01g39330	Os01g0575200	bHLH	LOC_Os04g35500	Os04g0434500	ZF-HD	LOC_Os03g27390	Os03g0391700	bHLH
LOC_Os01g68700	Os01g0915600	bHLH	LOC_Os01g38610	Os01g0566800	bHLH	LOC_Os02g56140	Os02g0805250	bHLH	LOC_Os07g43530	Os07g0628500	bHLH	LOC_Os01g01870	Os01g0108600	bHLH	LOC_Os01g50940	Os01g0705700	bHLH	LOC_Os05g50310	Os05g0579300	ZF-HD	LOC_Os03g43810	Os03g0639300	bHLH
LOC_Os01g70310	Os01g0928000	bHLH	LOC_Os01g39330	Os01g0575200	bHLH	LOC_Os03g03000	Os03g0122100	bHLH	LOC_Os08g04390	Os08g0138500	bHLH	LOC_Os01g06640	Os01g0159800	bHLH	LOC_Os01g51140	Os01g0707500	bHLH	LOC_Os08g34010	Os08g0438400	ZF-HD	LOC_Os03g51580	Os03g0725800	bHLH
LOC_Os01g72370	Os01g0952800	bHLH	LOC_Os01g50940	Os01g0705700	bHLH	LOC_Os03g04310	Os03g0135700	bHLH	LOC_Os08g08160	Os08g0179400	bHLH	LOC_Os01g09900	Os01g0195801	bHLH	LOC_Os01g56690	Os01g0773800	bHLH	LOC_Os09g24810	Os09g0414500	ZF-HD	LOC_Os03g51910	Os03g0728900	bHLH
LOC_Os02g02480	Os02g0116600	bHLH	LOC_Os01g51140	Os01g0707500	bHLH	LOC_Os03g08930	Os03g0188400	bHLH	LOC_Os08g33590	Os08g0432800	bHLH	LOC_Os01g09930	NA	bHLH	LOC_Os01g57580	Os01g0784900	bHLH	LOC_Os09g24820	Os09g0414600	ZF-HD	LOC_Os03g53020	Os03g0741100	bHLH
LOC_Os02g12820	Os02g0221100	bHLH	LOC_Os01g56690	Os01g0773800	bHLH	LOC_Os03g12940	Os03g0232000	bHLH	LOC_Os08g38080	Os08g0487700	bHLH	LOC_Os01g09990	Os01g0196300	bHLH	LOC_Os01g64560	Os01g0865600	bHLH	LOC_Os09g29130	Os09g0466400	ZF-HD	LOC_Os03g55220	Os03g0759700	bHLH
LOC_Os02g23823	Os02g0433600	bHLH	LOC_Os01g57580	Os01g0784900	bHLH	LOC_Os03g15440	Os03g0260600	bHLH	LOC_Os08g38210	Os08g0490000	bHLH	LOC_Os01g11910	Os01g0218100	bHLH	LOC_Os01g67480	Os01g0900800	bHLH	LOC_Os11g03420	Os11g0128300	ZF-HD	LOC_Os03g55550	Os03g0764200	bHLH
LOC_Os02g35660	Os02g0564700	bHLH	LOC_Os01g64560	Os01g0865600	bHLH	LOC_Os03g26210	Os03g0379300	bHLH	LOC_Os08g39630	Os08g0506850	bHLH	LOC_Os01g13460	Os01g0235700	bHLH	LOC_Os01g68700	Os01g0915600	bHLH	LOC_Os11g13930	Os11g0243300	ZF-HD	LOC_Os03g56950	Os03g0782500	bHLH
LOC_Os02g39140	Os02g0603600	bHLH	LOC_Os01g67480	Os01g0900800	bHLH	LOC_Os03g27390	Os03g0391700	bHLH	LOC_Os08g41320	Os08g0524800	bHLH	LOC_Os01g38610	Os01g0566800	bHLH	LOC_Os01g70310	Os01g0928000	bHLH	LOC_Os12g03110	Os12g0124500	ZF-HD	LOC_Os03g58330	Os03g0797600	bHLH
LOC_Os02g46560	Os02g0691500	bHLH	LOC_Os01g68700	Os01g0915600	bHLH	LOC_Os03g42100	NA	bHLH	LOC_Os09g24490	Os09g0410700	bHLH	LOC_Os01g39330	Os01g0575200	bHLH	LOC_Os02g02480	Os02g0116600	bHLH	LOC_Os12g10630	Os12g0208900	ZF-HD	LOC_Os03g58830	Os03g0802900	bHLH
LOC_Os02g47660	Os02g0705500	bHLH	LOC_Os01g70310	Os01g0928000	bHLH	LOC_Os03g43810	Os03g0639300	bHLH	LOC_Os09g25040	Os09g0417400	bHLH	LOC_Os01g50940	Os01g0705700	bHLH	LOC_Os02g12820	Os02g0221100	bHLH	LOC_Os01g01600	Os01g0105700	bHLH	LOC_Os03g59670	Os03g0811400	bHLH
LOC_Os02g49480	Os02g0726700	bHLH	LOC_Os01g72370	Os01g0952800	bHLH	LOC_Os03g51580	Os03g0725800	bHLH	LOC_Os09g29830	Os09g0474100	bHLH	LOC_Os01g51140	Os01g0707500	bHLH	LOC_Os02g15760	Os02g0257500	bHLH	LOC_Os01g01870	Os01g0108600	bHLH	LOC_Os04g23440	Os04g0300600	bHLH
LOC_Os02g51320	Os02g0747900	bHLH	LOC_Os02g02480	Os02g0116600	bHLH	LOC_Os03g51910	Os03g0728900	bHLH	LOC_Os09g29930	Os09g0475400	bHLH	LOC_Os01g56690	Os01g0773800	bHLH	LOC_Os02g23823	Os02g0433600	bHLH	LOC_Os01g06640	Os01g0159800	bHLH	LOC_Os04g23550	Os04g0301500	bHLH
LOC_Os02g52190	Os02g0759000	bHLH	LOC_Os02g12820	Os02g0221100	bHLH	LOC_Os03g53020	Os03g0741100	bHLH	LOC_Os09g31300	Os09g0487900	bHLH	LOC_Os01g57580	Os01g0784900	bHLH	LOC_Os02g35660	Os02g0564700	bHLH	LOC_Os01g09900	Os01g0195801	bHLH	LOC_Os04g28280	Os04g0350700	bHLH
LOC_Os02g55250	Os02g0795800	bHLH	LOC_Os02g15760	Os02g0257500	bHLH	LOC_Os03g55220	Os03g0759700	bHLH	LOC_Os09g32510	Os09g0501600	bHLH	LOC_Os01g64560	Os01g0865600	bHLH	LOC_Os02g39140	Os02g0603600	bHLH	LOC_Os01g09990	Os01g0196300	bHLH	LOC_Os04g31290	Os04g0381700	bHLH
LOC_Os02g56140	Os02g0805250	bHLH	LOC_Os02g23823	Os02g0433600	bHLH	LOC_Os03g55550	Os03g0764200	bHLH	LOC_Os09g33580	Os09g0510500	bHLH	LOC_Os01g67480	Os01g0900800	bHLH	LOC_Os02g46560	Os02g0691500	bHLH	LOC_Os01g11910	Os01g0218100	bHLH	LOC_Os04g35010	Os04g0429400	bHLH
LOC_Os03g03000	Os03g0122100	bHLH	LOC_Os02g35660	Os02g0564700	bHLH	LOC_Os03g56950	Os03g0782500	bHLH	LOC_Os10g23050	Os10g0376900	bHLH	LOC_Os01g68700	Os01g0915600	bHLH	LOC_Os02g47660	Os02g0705500	bHLH	LOC_Os01g13460	Os01g0235700	bHLH	LOC_Os04g41229	Os04g0489600	bHLH
LOC_Os03g04310	Os03g0135700	bHLH	LOC_Os02g39140	Os02g0603600	bHLH	LOC_Os03g58330	Os03g0797600	bHLH	LOC_Os10g39750	Os10g0544200	bHLH	LOC_Os01g70310	Os01g0928000	bHLH	LOC_Os02g48060	Os02g0710300	bHLH	LOC_Os01g38610	Os01g0566800	bHLH	LOC_Os04g52770	Os04g0618600	bHLH
LOC_Os03g08930	Os03g0188400	bHLH	LOC_Os02g46560	Os02g0691500	bHLH	LOC_Os03g59670	Os03g0811400	bHLH	LOC_Os10g40740	Os10g0556200	bHLH	LOC_Os01g72370	Os01g0952800	bHLH	LOC_Os02g49480	Os02g0726700	bHLH	LOC_Os01g39330	Os01g0575200	bHLH	LOC_Os04g53990	Os04g0631600	bHLH
LOC_Os03g12940	Os03g0232000	bHLH	LOC_Os02g47660	Os02g0705500	bHLH	LOC_Os04g23440	Os04g0300600	bHLH	LOC_Os10g42430	Os10g0575000	bHLH	LOC_Os02g02480	Os02g0116600	bHLH	LOC_Os02g51320	Os02g0747900	bHLH	LOC_Os01g50940	Os01g0705700	bHLH	LOC_Os05g01256	Os05g0103000	bHLH
LOC_Os03g15440	Os03g0260600	bHLH	LOC_Os02g49480	Os02g0726700	bHLH	LOC_Os04g23550	Os04g0301500	bHLH	LOC_Os11g06010	Os11g0158500	bHLH	LOC_Os02g12820	Os02g0221100	bHLH	LOC_Os02g52190	Os02g0759000	bHLH	LOC_Os01g51140	Os01g0707500	bHLH	LOC_Os05g04740	Os05g0139100	bHLH
LOC_Os03g26210	Os03g0379300	bHLH	LOC_Os02g51320	Os02g0747900	bHLH	LOC_Os04g31290	Os04g0381700	bHLH	LOC_Os11g25560	Os11g0442500	bHLH	LOC_Os02g23823	Os02g0433600	bHLH	LOC_Os02g55250	Os02g0795800	bHLH	LOC_Os01g56690	Os01g0773800	bHLH	LOC_Os05g07120	Os05g0163900	bHLH
LOC_Os03g27390	Os03g0391700	bHLH	LOC_Os02g52190	Os02g0759000	bHLH	LOC_Os04g35010	Os04g0429400	bHLH	LOC_Os11g38870	Os11g0601700	bHLH	LOC_Os02g35660	Os02g0564700	bHLH	LOC_Os02g56140	Os02g0805250	bHLH	LOC_Os01g57580	Os01g0784900	bHLH	LOC_Os05g38140	Os05g0455400	bHLH
LOC_Os03g43810	Os03g0639300	bHLH	LOC_Os02g55250	Os02g0795800	bHLH	LOC_Os04g41229	Os04g0489600	bHLH	LOC_Os11g39000	Os11g0603000	bHLH	LOC_Os02g39140	Os02g0603600	bHLH	LOC_Os03g03000	Os03g0122100	bHLH	LOC_Os01g64560	Os01g0865600	bHLH	LOC_Os05g42180	Os05g0501200	bHLH
LOC_Os03g51580	Os03g0725800	bHLH	LOC_Os02g56140	Os02g0805250	bHLH	LOC_Os04g50090	Os04g0590800	bHLH	LOC_Os12g41650	Os12g0610200	bHLH	LOC_Os02g46560	Os02g0691500	bHLH	LOC_Os03g04310	Os03g0135700	bHLH	LOC_Os01g67480	Os01g0900800	bHLH	LOC_Os05g46370	Os05g0541400	bHLH
LOC_Os03g51910	Os03g0728900	bHLH	LOC_Os03g03000	Os03g0122100	bHLH	LOC_Os04g51070	Os04g0599300	bHLH	LOC_Os01g07880	Os01g0174000	bZIP	LOC_Os02g47660	Os02g0705500	bHLH	LOC_Os03g08930	Os03g0188400	bHLH	LOC_Os01g68700	Os01g0915600	bHLH	LOC_Os05g50900	Os05g0586300	bHLH
LOC_Os03g53020	Os03g0741100	bHLH	LOC_Os03g04310	Os03g0135700	bHLH	LOC_Os04g52770	Os04g0618600	bHLH	LOC_Os01g17260	Os01g0279900	bZIP	LOC_Os02g49480	Os02g0726700	bHLH	LOC_Os03g12940	Os03g0232000	bHLH	LOC_Os01g70310	Os01g0928000	bHLH	LOC_Os06g06900	Os06g0164400	bHLH
LOC_Os03g55220	Os03g0759700	bHLH	LOC_Os03g08930	Os03g0188400	bHLH	LOC_Os04g53990	Os04g0631600	bHLH	LOC_Os01g36220	Os01g0542700	bZIP	LOC_Os02g51320	Os02g0747900	bHLH	LOC_Os03g15440	Os03g0260600	bHLH	LOC_Os01g72370	Os01g0952800	bHLH	LOC_Os06g09370	Os06g0193400	bHLH
LOC_Os03g55550	Os03g0764200	bHLH	LOC_Os03g12940	Os03g0232000	bHLH	LOC_Os05g01256	Os05g0103000	bHLH	LOC_Os01g46970	Os01g0658900	bZIP	LOC_Os02g52190	Os02g0759000	bHLH	LOC_Os03g26210	Os03g0379300	bHLH	LOC_Os02g02480	Os02g0116600	bHLH	LOC_Os06g16400	Os06g0275600	bHLH
LOC_Os03g56950	Os03g0782500	bHLH	LOC_Os03g15440	Os03g0260600	bHLH	LOC_Os05g04740	Os05g0139100	bHLH	LOC_Os01g58760	Os01g0801901	bZIP	LOC_Os02g55250	Os02g0795800	bHLH	LOC_Os03g27390	Os03g0391700	bHLH	LOC_Os02g02820	Os02g0120500	bHLH	LOC_Os06g30090	Os06g0496400	bHLH
LOC_Os03g58330	Os03g0797600	bHLH	LOC_Os03g26210	Os03g0379300	bHLH	LOC_Os05g07120	Os05g0163900	bHLH	LOC_Os01g59350	Os01g0808100	bZIP	LOC_Os02g56140	Os02g0805250	bHLH	LOC_Os03g43810	Os03g0639300	bHLH	LOC_Os02g12820	Os02g0221100	bHLH	LOC_Os06g33450	Os06g0526100	bHLH
LOC_Os03g58830	Os03g0802900	bHLH	LOC_Os03g27390	Os03g0391700	bHLH	LOC_Os05g38140	Os05g0455400	bHLH	LOC_Os01g64000	Os01g0859300	bZIP	LOC_Os03g04310	Os03g0135700	bHLH	LOC_Os03g46860	Os03g0671800	bHLH	LOC_Os02g15760	Os02g0257500	bHLH	LOC_Os06g37410	Os06g0570900	bHLH
LOC_Os03g59670	Os03g0811400	bHLH	LOC_Os03g43810	Os03g0639300	bHLH	LOC_Os05g42180	Os05g0501200	bHLH	LOC_Os01g64020	Os01g0859500	bZIP	LOC_Os03g08930	Os03g0188400	bHLH	LOC_Os03g51580	Os03g0725800	bHLH	LOC_Os02g23823	Os02g0433600	bHLH	LOC_Os06g50900	Os06g0724800	bHLH
LOC_Os04g23440	Os04g0300600	bHLH	LOC_Os03g51580	Os03g0725800	bHLH	LOC_Os05g46370	Os05g0541400	bHLH	LOC_Os01g64730	Os01g0867300	bZIP	LOC_Os03g12940	Os03g0232000	bHLH	LOC_Os03g51910	Os03g0728900	bHLH	LOC_Os02g35660	Os02g0564700	bHLH	LOC_Os07g05010	Os07g0143200	bHLH
LOC_Os04g23550	Os04g0301500	bHLH	LOC_Os03g51910	Os03g0728900	bHLH	LOC_Os05g50900	Os05g0586300	bHLH	LOC_Os02g03580	Os02g0128200	bZIP	LOC_Os03g15440	Os03g0260600	bHLH	LOC_Os03g53020	Os03g0741100	bHLH	LOC_Os02g39140	Os02g0603600	bHLH	LOC_Os07g35870	Os07g0543000	bHLH
LOC_Os04g28280	Os04g0350700	bHLH	LOC_Os03g53020	Os03g0741100	bHLH	LOC_Os06g06900	Os06g0164400	bHLH	LOC_Os02g03960	Os02g0132500	bZIP	LOC_Os03g26210	Os03g0379300	bHLH	LOC_Os03g55220	Os03g0759700	bHLH	LOC_Os02g46560	Os02g0691500	bHLH	LOC_Os07g43530	Os07g0628500	bHLH
LOC_Os04g31290	Os04g0381700	bHLH	LOC_Os03g55220	Os03g0759700	bHLH	LOC_Os06g09370	Os06g0193400	bHLH	LOC_Os02g07840	Os02g0175100	bZIP	LOC_Os03g27390	Os03g0391700	bHLH	LOC_Os03g56950	Os03g0782500	bHLH	LOC_Os02g47660	Os02g0705500	bHLH	LOC_Os08g04390	Os08g0138500	bHLH
LOC_Os04g35010	Os04g0429400	bHLH	LOC_Os03g55550	Os03g0764200	bHLH	LOC_Os06g10820	Os06g0210600	bHLH	LOC_Os02g08540	Os02g0182700	bZIP	LOC_Os03g43810	Os03g0639300	bHLH	LOC_Os03g58330	Os03g0797600	bHLH	LOC_Os02g49480	Os02g0726700	bHLH	LOC_Os08g08160	Os08g0179400	bHLH
LOC_Os04g41229	Os04g0489600	bHLH	LOC_Os03g56950	Os03g0782500	bHLH	LOC_Os06g16400	Os06g0275600	bHLH	LOC_Os02g09830	Os02g0191600	bZIP	LOC_Os03g51580	Os03g0725800	bHLH	LOC_Os03g58830	Os03g0802900	bHLH	LOC_Os02g52190	Os02g0759000	bHLH	LOC_Os08g33590	Os08g0432800	bHLH
LOC_Os04g50090	Os04g0590800	bHLH	LOC_Os03g58330	Os03g0797600	bHLH	LOC_Os06g37410	Os06g0570900	bHLH	LOC_Os02g10140	Os02g0194900	bZIP	LOC_Os03g51910	Os03g0728900	bHLH	LOC_Os03g59670	Os03g0811400	bHLH	LOC_Os02g55250	Os02g0795800	bHLH	LOC_Os08g37290	Os08g0477900	bHLH
LOC_Os04g51070	Os04g0599300	bHLH	LOC_Os03g58830	Os03g0802900	bHLH	LOC_Os06g50900	Os06g0724800	bHLH	LOC_Os02g10860	Os02g0203000	bZIP	LOC_Os03g53020	Os03g0741100	bHLH	LOC_Os04g23440	Os04g0300600	bHLH	LOC_Os02g56140	Os02g0805250	bHLH	LOC_Os08g38080	Os08g0487700	bHLH
LOC_Os04g52770	Os04g0618600	bHLH	LOC_Os03g59670	Os03g0811400	bHLH	LOC_Os07g05010	Os07g0143200	bHLH	LOC_Os02g16680	Os02g0266800	bZIP	LOC_Os03g55220	Os03g0759700	bHLH	LOC_Os04g23550	Os04g0301500	bHLH	LOC_Os03g03000	Os03g0122100	bHLH	LOC_Os08g38210	Os08g0490000	bHLH
LOC_Os04g53990	Os04g0631600	bHLH	LOC_Os04g23440	Os04g0300600	bHLH	LOC_Os07g35870	Os07g0543000	bHLH	LOC_Os02g33560	Os02g0538900	bZIP	LOC_Os03g55550	Os03g0764200	bHLH	LOC_Os04g28280	Os04g0350700	bHLH	LOC_Os03g04310	Os03g0135700	bHLH	LOC_Os08g39630	Os08g0506850	bHLH
LOC_Os05g01256	Os05g0103000	bHLH	LOC_Os04g23550	Os04g0301500	bHLH	LOC_Os07g43530	Os07g0628500	bHLH	LOC_Os02g52780	Os02g0766700	bZIP	LOC_Os03g56950	Os03g0782500	bHLH	LOC_Os04g31290	Os04g0381700	bHLH	LOC_Os03g08930	Os03g0188400	bHLH	LOC_Os08g41320	Os08g0524800	bHLH
LOC_Os05g04740	Os05g0139100	bHLH	LOC_Os04g28280	Os04g0350700	bHLH	LOC_Os08g04390	Os08g0138500	bHLH	LOC_Os02g58670	Os02g0833600	bZIP	LOC_Os03g58330	Os03g0797600	bHLH	LOC_Os04g35010	Os04g0429400	bHLH	LOC_Os03g12940	Os03g0232000	bHLH	LOC_Os08g42470	Os08g0536800	bHLH
LOC_Os05g07120	Os05g0163900	bHLH	LOC_Os04g35010	Os04g0429400	bHLH	LOC_Os08g08160	Os08g0179400	bHLH	LOC_Os03g03550	Os03g0127500	bZIP	LOC_Os03g58830	Os03g0802900	bHLH	LOC_Os04g41229	Os04g0489600	bHLH	LOC_Os03g15440	Os03g0260600	bHLH	LOC_Os09g24490	Os09g0410700	bHLH
LOC_Os05g38140	Os05g0455400	bHLH	LOC_Os04g41229	Os04g0489600	bHLH	LOC_Os08g33590	Os08g0432800	bHLH	LOC_Os03g13614	Os03g0239400	bZIP	LOC_Os03g59670	Os03g0811400	bHLH	LOC_Os04g50090	Os04g0590800	bHLH	LOC_Os03g26210	Os03g0379300	bHLH	LOC_Os09g25040	Os09g0417400	bHLH
LOC_Os05g42180	Os05g0501200	bHLH	LOC_Os04g50090	Os04g0590800	bHLH	LOC_Os08g38080	Os08g0487700	bHLH	LOC_Os03g20310	Os03g0318600	bZIP	LOC_Os04g23440	Os04g0300600	bHLH	LOC_Os04g52770	Os04g0618600	bHLH	LOC_Os03g27390	Os03g0391700	bHLH	LOC_Os09g28210	Os09g0455300	bHLH
LOC_Os05g46370	Os05g0541400	bHLH	LOC_Os04g52770	Os04g0618600	bHLH	LOC_Os08g38210	Os08g0490000	bHLH	LOC_Os03g21800	Os03g0336200	bZIP	LOC_Os04g23550	Os04g0301500	bHLH	LOC_Os04g53990	Os04g0631600	bHLH	LOC_Os03g43810	Os03g0639300	bHLH	LOC_Os09g29830	Os09g0474100	bHLH
LOC_Os05g50900	Os05g0586300	bHLH	LOC_Os04g53990	Os04g0631600	bHLH	LOC_Os08g39630	Os08g0506850	bHLH	LOC_Os03g56010	Os03g0770000	bZIP	LOC_Os04g28280	Os04g0350700	bHLH	LOC_Os05g01256	Os05g0103000	bHLH	LOC_Os03g51580	Os03g0725800	bHLH	LOC_Os09g29930	Os09g0475400	bHLH
LOC_Os06g06900	Os06g0164400	bHLH	LOC_Os05g01256	Os05g0103000	bHLH	LOC_Os08g41320	Os08g0524800	bHLH	LOC_Os03g58250	Os03g0796900	bZIP	LOC_Os04g31290	Os04g0381700	bHLH	LOC_Os05g04740	Os05g0139100	bHLH	LOC_Os03g51910	Os03g0728900	bHLH	LOC_Os09g31300	Os09g0487900	bHLH
LOC_Os06g09370	Os06g0193400	bHLH	LOC_Os05g04740	Os05g0139100	bHLH	LOC_Os08g42470	Os08g0536800	bHLH	LOC_Os03g59460	Os03g0809200	bZIP	LOC_Os04g35010	Os04g0429400	bHLH	LOC_Os05g07120	Os05g0163900	bHLH	LOC_Os03g53020	Os03g0741100	bHLH	LOC_Os09g32510	Os09g0501600	bHLH
LOC_Os06g16400	Os06g0275600	bHLH	LOC_Os05g07120	Os05g0163900	bHLH	LOC_Os09g24490	Os09g0410700	bHLH	LOC_Os04g41820	Os04g0495500	bZIP	LOC_Os04g41229	Os04g0489600	bHLH	LOC_Os05g38140	Os05g0455400	bHLH	LOC_Os03g55220	Os03g0759700	bHLH	LOC_Os09g33580	Os09g0510500	bHLH
LOC_Os06g30090	Os06g0496400	bHLH	LOC_Os05g38140	Os05g0455400	bHLH	LOC_Os09g25040	Os09g0417400	bHLH	LOC_Os04g54474	Os04g0637000	bZIP	LOC_Os04g52770	Os04g0618600	bHLH	LOC_Os05g42180	Os05g0501200	bHLH	LOC_Os03g55550	Os03g0764200	bHLH	LOC_Os10g23050	Os10g0376900	bHLH
LOC_Os06g33450	Os06g0526100	bHLH	LOC_Os05g42180	Os05g0501200	bHLH	LOC_Os09g28210	Os09g0455300	bHLH	LOC_Os05g03860	Os05g0129300	bZIP	LOC_Os04g53990	Os04g0631600	bHLH	LOC_Os05g46370	Os05g0541400	bHLH	LOC_Os03g56950	Os03g0782500	bHLH	LOC_Os10g26410	Os10g0403800	bHLH
LOC_Os06g37410	Os06g0570900	bHLH	LOC_Os05g46370	Os05g0541400	bHLH	LOC_Os09g29830	Os09g0474100	bHLH	LOC_Os05g03865	NA	bZIP	LOC_Os05g01256	Os05g0103000	bHLH	LOC_Os05g50900	Os05g0586300	bHLH	LOC_Os03g58330	Os03g0797600	bHLH	LOC_Os10g39750	Os10g0544200	bHLH
LOC_Os06g50900	Os06g0724800	bHLH	LOC_Os05g50900	Os05g0586300	bHLH	LOC_Os09g29930	Os09g0475400	bHLH	LOC_Os05g34050	Os05g0411300	bZIP	LOC_Os05g04740	Os05g0139100	bHLH	LOC_Os06g06900	Os06g0164400	bHLH	LOC_Os03g58830	Os03g0802900	bHLH	LOC_Os10g40740	Os10g0556200	bHLH
LOC_Os07g05010	Os07g0143200	bHLH	LOC_Os05g51820	Os05g0597000	bHLH	LOC_Os09g31300	Os09g0487900	bHLH	LOC_Os05g36160	Os05g0437700	bZIP	LOC_Os05g07120	Os05g0163900	bHLH	LOC_Os06g09370	Os06g0193400	bHLH	LOC_Os03g59670	Os03g0811400	bHLH	LOC_Os10g42430	Os10g0575000	bHLH
LOC_Os07g35870	Os07g0543000	bHLH	LOC_Os06g06900	Os06g0164400	bHLH	LOC_Os09g32510	Os09g0501600	bHLH	LOC_Os05g37170	Os05g0443900	bZIP	LOC_Os05g38140	Os05g0455400	bHLH	LOC_Os06g10820	Os06g0210600	bHLH	LOC_Os04g23440	Os04g0300600	bHLH	LOC_Os11g06010	Os11g0158500	bHLH
LOC_Os07g43530	Os07g0628500	bHLH	LOC_Os06g09370	Os06g0193400	bHLH	LOC_Os09g33580	Os09g0510500	bHLH	LOC_Os05g41070	Os05g0489700	bZIP	LOC_Os05g42180	Os05g0501200	bHLH	LOC_Os06g12210	Os06g0226500	bHLH	LOC_Os04g23550	Os04g0301500	bHLH	LOC_Os11g25560	Os11g0442500	bHLH
LOC_Os08g04390	Os08g0138500	bHLH	LOC_Os06g10820	Os06g0210600	bHLH	LOC_Os10g23050	Os10g0376900	bHLH	LOC_Os05g41540	Os05g0495200	bZIP	LOC_Os05g46370	Os05g0541400	bHLH	LOC_Os06g16400	Os06g0275600	bHLH	LOC_Os04g28280	Os04g0350700	bHLH	LOC_Os11g32100	Os11g0523700	bHLH
LOC_Os08g08160	Os08g0179400	bHLH	LOC_Os06g16400	Os06g0275600	bHLH	LOC_Os10g39750	Os10g0544200	bHLH	LOC_Os05g49420	Os05g0569300	bZIP	LOC_Os05g50900	Os05g0586300	bHLH	LOC_Os06g30090	Os06g0496400	bHLH	LOC_Os04g31290	Os04g0381700	bHLH	LOC_Os11g38870	Os11g0601700	bHLH
LOC_Os08g33590	Os08g0432800	bHLH	LOC_Os06g33450	Os06g0526100	bHLH	LOC_Os10g40740	Os10g0556200	bHLH	LOC_Os06g10880	Os06g0211200	bZIP	LOC_Os06g06900	Os06g0164400	bHLH	LOC_Os06g33450	Os06g0526100	bHLH	LOC_Os04g35010	Os04g0429400	bHLH	LOC_Os12g41650	Os12g0610200	bHLH
LOC_Os08g37290	Os08g0477900	bHLH	LOC_Os06g50900	Os06g0724800	bHLH	LOC_Os10g42430	Os10g0575000	bHLH	LOC_Os06g41100	Os06g0614100	bZIP	LOC_Os06g09370	Os06g0193400	bHLH	LOC_Os06g50900	Os06g0724800	bHLH	LOC_Os04g41229	Os04g0489600	bHLH	LOC_Os01g07880	Os01g0174000	bZIP
LOC_Os08g37730	Os08g0483900	bHLH	LOC_Os07g05010	Os07g0143200	bHLH	LOC_Os11g06010	Os11g0158500	bHLH	LOC_Os06g41770	Os06g0622700	bZIP	LOC_Os06g10820	Os06g0210600	bHLH	LOC_Os07g05010	Os07g0143200	bHLH	LOC_Os04g51070	Os04g0599300	bHLH	LOC_Os01g11350	Os01g0211800	bZIP
LOC_Os08g38080	Os08g0487700	bHLH	LOC_Os07g09590	Os07g0193800	bHLH	LOC_Os11g25560	Os11g0442500	bHLH	LOC_Os06g43870	Os06g0646700	bZIP	LOC_Os06g12210	Os06g0226500	bHLH	LOC_Os07g09590	Os07g0193800	bHLH	LOC_Os04g52770	Os04g0618600	bHLH	LOC_Os01g17260	Os01g0279900	bZIP
LOC_Os08g38210	Os08g0490000	bHLH	LOC_Os07g35870	Os07g0543000	bHLH	LOC_Os11g32100	Os11g0523700	bHLH	LOC_Os06g45140	Os06g0662200	bZIP	LOC_Os06g16400	Os06g0275600	bHLH	LOC_Os07g35870	Os07g0543000	bHLH	LOC_Os04g53990	Os04g0631600	bHLH	LOC_Os01g36220	Os01g0542700	bZIP
LOC_Os08g39630	Os08g0506850	bHLH	LOC_Os07g43530	Os07g0628500	bHLH	LOC_Os11g38870	Os11g0601700	bHLH	LOC_Os06g50310	Os06g0716800	bZIP	LOC_Os06g30090	Os06g0496400	bHLH	LOC_Os07g43530	Os07g0628500	bHLH	LOC_Os05g01256	Os05g0103000	bHLH	LOC_Os01g46970	Os01g0658900	bZIP
LOC_Os08g41320	Os08g0524800	bHLH	LOC_Os08g04390	Os08g0138500	bHLH	LOC_Os11g39000	Os11g0603000	bHLH	LOC_Os06g50480	Os06g0719500	bZIP	LOC_Os06g50900	Os06g0724800	bHLH	LOC_Os08g04390	Os08g0138500	bHLH	LOC_Os05g04740	Os05g0139100	bHLH	LOC_Os01g55150	Os01g0756200	bZIP
LOC_Os08g42470	Os08g0536800	bHLH	LOC_Os08g08160	Os08g0179400	bHLH	LOC_Os12g41650	Os12g0610200	bHLH	LOC_Os06g50600	Os06g0720900	bZIP	LOC_Os07g05010	Os07g0143200	bHLH	LOC_Os08g08160	Os08g0179400	bHLH	LOC_Os05g07120	Os05g0163900	bHLH	LOC_Os01g58760	Os01g0801901	bZIP
LOC_Os09g24490	Os09g0410700	bHLH	LOC_Os08g33590	Os08g0432800	bHLH	LOC_Os01g07880	Os01g0174000	bZIP	LOC_Os06g50830	Os06g0724000	bZIP	LOC_Os07g09590	Os07g0193800	bHLH	LOC_Os08g33590	Os08g0432800	bHLH	LOC_Os05g38140	Os05g0455400	bHLH	LOC_Os01g59350	Os01g0808100	bZIP
LOC_Os09g25040	Os09g0417400	bHLH	LOC_Os08g36740	Os08g0471401	bHLH	LOC_Os01g11350	Os01g0211800	bZIP	LOC_Os07g08420	Os07g0182000	bZIP	LOC_Os07g35870	Os07g0543000	bHLH	LOC_Os08g36740	Os08g0471401	bHLH	LOC_Os05g42180	Os05g0501200	bHLH	LOC_Os01g59760	Os01g0813100	bZIP
LOC_Os09g29360	Os09g0468700	bHLH	LOC_Os08g37290	Os08g0477900	bHLH	LOC_Os01g17260	Os01g0279900	bZIP	LOC_Os07g10890	Os07g0209800	bZIP	LOC_Os07g43530	Os07g0628500	bHLH	LOC_Os08g37290	Os08g0477900	bHLH	LOC_Os05g46370	Os05g0541400	bHLH	LOC_Os01g64000	Os01g0859300	bZIP
LOC_Os09g29830	Os09g0474100	bHLH	LOC_Os08g37730	Os08g0483900	bHLH	LOC_Os01g36220	Os01g0542700	bZIP	LOC_Os07g44950	Os07g0644100	bZIP	LOC_Os08g04390	Os08g0138500	bHLH	LOC_Os08g37730	Os08g0483900	bHLH	LOC_Os05g50900	Os05g0586300	bHLH	LOC_Os01g64020	Os01g0859500	bZIP
LOC_Os09g29930	Os09g0475400	bHLH	LOC_Os08g38080	Os08g0487700	bHLH	LOC_Os01g46970	Os01g0658900	bZIP	LOC_Os07g48180	Os07g0679500	bZIP	LOC_Os08g08160	Os08g0179400	bHLH	LOC_Os08g38080	Os08g0487700	bHLH	LOC_Os06g06900	Os06g0164400	bHLH	LOC_Os01g64730	Os01g0867300	bZIP
LOC_Os09g31300	Os09g0487900	bHLH	LOC_Os08g38210	Os08g0490000	bHLH	LOC_Os01g55150	Os01g0756200	bZIP	LOC_Os07g48660	Os07g0686100	bZIP	LOC_Os08g33590	Os08g0432800	bHLH	LOC_Os08g38210	Os08g0490000	bHLH	LOC_Os06g09370	Os06g0193400	bHLH	LOC_Os02g03580	Os02g0128200	bZIP
LOC_Os09g32510	Os09g0501600	bHLH	LOC_Os08g39630	Os08g0506850	bHLH	LOC_Os01g58760	Os01g0801901	bZIP	LOC_Os07g48820	Os07g0687700	bZIP	LOC_Os08g37290	Os08g0477900	bHLH	LOC_Os08g39630	Os08g0506850	bHLH	LOC_Os06g10820	Os06g0210600	bHLH	LOC_Os02g03960	Os02g0132500	bZIP
LOC_Os09g33580	Os09g0510500	bHLH	LOC_Os08g41320	Os08g0524800	bHLH	LOC_Os01g59350	Os01g0808100	bZIP	LOC_Os08g07970	Os08g0176900	bZIP	LOC_Os08g37730	Os08g0483900	bHLH	LOC_Os08g41320	Os08g0524800	bHLH	LOC_Os06g16400	Os06g0275600	bHLH	LOC_Os02g07840	Os02g0175100	bZIP
LOC_Os09g34330	Os09g0519100	bHLH	LOC_Os08g42470	Os08g0536800	bHLH	LOC_Os01g59760	Os01g0813100	bZIP	LOC_Os08g26880	Os08g0357300	bZIP	LOC_Os08g38080	Os08g0487700	bHLH	LOC_Os08g42470	Os08g0536800	bHLH	LOC_Os06g37410	Os06g0570900	bHLH	LOC_Os02g08540	Os02g0182700	bZIP
LOC_Os10g23050	Os10g0376900	bHLH	LOC_Os09g24490	Os09g0410700	bHLH	LOC_Os01g64000	Os01g0859300	bZIP	LOC_Os08g36790	Os08g0472000	bZIP	LOC_Os08g38210	Os08g0490000	bHLH	LOC_Os09g24490	Os09g0410700	bHLH	LOC_Os06g50900	Os06g0724800	bHLH	LOC_Os02g09830	Os02g0191600	bZIP
LOC_Os10g26410	Os10g0403800	bHLH	LOC_Os09g25040	Os09g0417400	bHLH	LOC_Os01g64020	Os01g0859500	bZIP	LOC_Os08g38020	Os08g0487100	bZIP	LOC_Os08g39630	Os08g0506850	bHLH	LOC_Os09g25040	Os09g0417400	bHLH	LOC_Os07g05010	Os07g0143200	bHLH	LOC_Os02g10140	Os02g0194900	bZIP
LOC_Os10g39750	Os10g0544200	bHLH	LOC_Os09g28210	Os09g0455300	bHLH	LOC_Os01g64730	Os01g0867300	bZIP	LOC_Os08g43090	Os08g0543900	bZIP	LOC_Os08g41320	Os08g0524800	bHLH	LOC_Os09g28210	Os09g0455300	bHLH	LOC_Os07g35870	Os07g0543000	bHLH	LOC_Os02g10860	Os02g0203000	bZIP
LOC_Os10g40740	Os10g0556200	bHLH	LOC_Os09g29360	Os09g0468700	bHLH	LOC_Os02g03580	Os02g0128200	bZIP	LOC_Os09g10840	Os09g0280500	bZIP	LOC_Os08g42470	Os08g0536800	bHLH	LOC_Os09g29360	Os09g0468700	bHLH	LOC_Os07g43530	Os07g0628500	bHLH	LOC_Os02g14910	Os02g0247100	bZIP
LOC_Os10g42430	Os10g0575000	bHLH	LOC_Os09g29830	Os09g0474100	bHLH	LOC_Os02g03960	Os02g0132500	bZIP	LOC_Os09g13570	Os09g0306400	bZIP	LOC_Os09g24490	Os09g0410700	bHLH	LOC_Os09g29830	Os09g0474100	bHLH	LOC_Os08g04390	Os08g0138500	bHLH	LOC_Os02g16680	Os02g0266800	bZIP
LOC_Os11g06010	Os11g0158500	bHLH	LOC_Os09g29930	Os09g0475400	bHLH	LOC_Os02g07840	Os02g0175100	bZIP	LOC_Os09g13575	NA	bZIP	LOC_Os09g25040	Os09g0417400	bHLH	LOC_Os09g29930	Os09g0475400	bHLH	LOC_Os08g08160	Os08g0179400	bHLH	LOC_Os02g33560	Os02g0538900	bZIP
LOC_Os11g25560	Os11g0442500	bHLH	LOC_Os09g31300	Os09g0487900	bHLH	LOC_Os02g08540	Os02g0182700	bZIP	LOC_Os09g28310	Os09g0456200	bZIP	LOC_Os09g29360	Os09g0468700	bHLH	LOC_Os09g31300	Os09g0487900	bHLH	LOC_Os08g33590	Os08g0432800	bHLH	LOC_Os02g52780	Os02g0766700	bZIP
LOC_Os11g32100	Os11g0523700	bHLH	LOC_Os09g32510	Os09g0501600	bHLH	LOC_Os02g09830	Os02g0191600	bZIP	LOC_Os09g29820	Os09g0474000	bZIP	LOC_Os09g29830	Os09g0474100	bHLH	LOC_Os09g32510	Os09g0501600	bHLH	LOC_Os08g37290	Os08g0477900	bHLH	LOC_Os02g58670	Os02g0833600	bZIP
LOC_Os11g38870	Os11g0601700	bHLH	LOC_Os09g33580	Os09g0510500	bHLH	LOC_Os02g10140	Os02g0194900	bZIP	LOC_Os09g31390	Os09g0489500	bZIP	LOC_Os09g29930	Os09g0475400	bHLH	LOC_Os09g33580	Os09g0510500	bHLH	LOC_Os08g38080	Os08g0487700	bHLH	LOC_Os03g13614	Os03g0239400	bZIP
LOC_Os11g39000	Os11g0603000	bHLH	LOC_Os09g34330	Os09g0519100	bHLH	LOC_Os02g10860	Os02g0203000	bZIP	LOC_Os09g34060	Os09g0516200	bZIP	LOC_Os09g31300	Os09g0487900	bHLH	LOC_Os09g34330	Os09g0519100	bHLH	LOC_Os08g38210	Os08g0490000	bHLH	LOC_Os03g20310	Os03g0318600	bZIP
LOC_Os12g41650	Os12g0610200	bHLH	LOC_Os10g23050	Os10g0376900	bHLH	LOC_Os02g14910	Os02g0247100	bZIP	LOC_Os09g36910	Os09g0540800	bZIP	LOC_Os09g32510	Os09g0501600	bHLH	LOC_Os10g23050	Os10g0376900	bHLH	LOC_Os08g39630	Os08g0506850	bHLH	LOC_Os03g21800	Os03g0336200	bZIP
LOC_Os01g07880	Os01g0174000	bZIP	LOC_Os10g26410	Os10g0403800	bHLH	LOC_Os02g16680	Os02g0266800	bZIP	LOC_Os10g38820	Os10g0531900	bZIP	LOC_Os09g33580	Os09g0510500	bHLH	LOC_Os10g26410	Os10g0403800	bHLH	LOC_Os08g41320	Os08g0524800	bHLH	LOC_Os03g58250	Os03g0796900	bZIP
LOC_Os01g11350	Os01g0211800	bZIP	LOC_Os10g39750	Os10g0544200	bHLH	LOC_Os02g33560	Os02g0538900	bZIP	LOC_Os11g05480	Os11g0152700	bZIP	LOC_Os09g34330	Os09g0519100	bHLH	LOC_Os10g39750	Os10g0544200	bHLH	LOC_Os08g42470	Os08g0536800	bHLH	LOC_Os04g41820	Os04g0495500	bZIP
LOC_Os01g17260	Os01g0279900	bZIP	LOC_Os10g40740	Os10g0556200	bHLH	LOC_Os02g49560	Os02g0728001	bZIP	LOC_Os11g05640	Os11g0154900	bZIP	LOC_Os10g23050	Os10g0376900	bHLH	LOC_Os10g40740	Os10g0556200	bHLH	LOC_Os09g24490	Os09g0410700	bHLH	LOC_Os04g54474	Os04g0637000	bZIP
LOC_Os01g36220	Os01g0542700	bZIP	LOC_Os10g42430	Os10g0575000	bHLH	LOC_Os02g52780	Os02g0766700	bZIP	LOC_Os11g06170	Os11g0160500	bZIP	LOC_Os10g26410	Os10g0403800	bHLH	LOC_Os10g42430	Os10g0575000	bHLH	LOC_Os09g25040	Os09g0417400	bHLH	LOC_Os05g03860	Os05g0129300	bZIP
LOC_Os01g46970	Os01g0658900	bZIP	LOC_Os11g06010	Os11g0158500	bHLH	LOC_Os02g58670	Os02g0833600	bZIP	LOC_Os11g11100	Os11g0218000	bZIP	LOC_Os10g39750	Os10g0544200	bHLH	LOC_Os11g06010	Os11g0158500	bHLH	LOC_Os09g28210	Os09g0455300	bHLH	LOC_Os05g03865	NA	bZIP
LOC_Os01g55150	Os01g0756200	bZIP	LOC_Os11g25560	Os11g0442500	bHLH	LOC_Os03g13614	Os03g0239400	bZIP	LOC_Os12g05680	Os12g0152900	bZIP	LOC_Os10g40740	Os10g0556200	bHLH	LOC_Os11g25560	Os11g0442500	bHLH	LOC_Os09g29830	Os09g0474100	bHLH	LOC_Os05g34050	Os05g0411300	bZIP
LOC_Os01g58760	Os01g0801901	bZIP	LOC_Os11g32100	Os11g0523700	bHLH	LOC_Os03g20310	Os03g0318600	bZIP	LOC_Os12g06520	Os12g0162500	bZIP	LOC_Os10g42430	Os10g0575000	bHLH	LOC_Os11g32100	Os11g0523700	bHLH	LOC_Os09g29930	Os09g0475400	bHLH	LOC_Os05g36160	Os05g0437700	bZIP
LOC_Os01g59350	Os01g0808100	bZIP	LOC_Os11g38870	Os11g0601700	bHLH	LOC_Os03g21800	Os03g0336200	bZIP	LOC_Os12g09250	Os12g0194600	bZIP	LOC_Os11g06010	Os11g0158500	bHLH	LOC_Os11g38870	Os11g0601700	bHLH	LOC_Os09g31300	Os09g0487900	bHLH	LOC_Os05g37170	Os05g0443900	bZIP
LOC_Os01g59760	Os01g0813100	bZIP	LOC_Os11g39000	Os11g0603000	bHLH	LOC_Os03g56010	Os03g0770000	bZIP	LOC_Os12g13170	Os12g0233800	bZIP	LOC_Os11g25560	Os11g0442500	bHLH	LOC_Os11g39000	Os11g0603000	bHLH	LOC_Os09g32510	Os09g0501600	bHLH	LOC_Os05g41070	Os05g0489700	bZIP
LOC_Os01g64000	Os01g0859300	bZIP	LOC_Os12g41650	Os12g0610200	bHLH	LOC_Os03g58250	Os03g0796900	bZIP	LOC_Os12g37410	Os12g0560900	bZIP	LOC_Os11g32100	Os11g0523700	bHLH	LOC_Os12g41650	Os12g0610200	bHLH	LOC_Os09g33580	Os09g0510500	bHLH	LOC_Os05g41540	Os05g0495200	bZIP
LOC_Os01g64020	Os01g0859500	bZIP	LOC_Os01g07880	Os01g0174000	bZIP	LOC_Os04g41820	Os04g0495500	bZIP	LOC_Os12g37415	NA	bZIP	LOC_Os11g38870	Os11g0601700	bHLH	LOC_Os01g07880	Os01g0174000	bZIP	LOC_Os10g23050	Os10g0376900	bHLH	LOC_Os05g49420	Os05g0569300	bZIP
LOC_Os01g64730	Os01g0867300	bZIP	LOC_Os01g11350	Os01g0211800	bZIP	LOC_Os04g54474	Os04g0637000	bZIP	LOC_Os12g40920	Os12g0601800	bZIP	LOC_Os11g39000	Os11g0603000	bHLH	LOC_Os01g17260	Os01g0279900	bZIP	LOC_Os10g26410	Os10g0403800	bHLH	LOC_Os06g10880	Os06g0211200	bZIP
LOC_Os02g03580	Os02g0128200	bZIP	LOC_Os01g17260	Os01g0279900	bZIP	LOC_Os05g03860	Os05g0129300	bZIP	LOC_Os12g43790	Os12g0634500	bZIP	LOC_Os12g41650	Os12g0610200	bHLH	LOC_Os01g36220	Os01g0542700	bZIP	LOC_Os10g39750	Os10g0544200	bHLH	LOC_Os06g15480	Os06g0265400	bZIP
LOC_Os02g03960	Os02g0132500	bZIP	LOC_Os01g36220	Os01g0542700	bZIP	LOC_Os05g03865	NA	bZIP				LOC_Os01g07880	Os01g0174000	bZIP	LOC_Os01g46970	Os01g0658900	bZIP	LOC_Os10g40740	Os10g0556200	bHLH	LOC_Os06g41100	Os06g0614100	bZIP
LOC_Os02g07840	Os02g0175100	bZIP	LOC_Os01g46970	Os01g0658900	bZIP	LOC_Os05g34050	Os05g0411300	bZIP				LOC_Os01g11350	Os01g0211800	bZIP	LOC_Os01g55150	Os01g0756200	bZIP	LOC_Os10g42430	Os10g0575000	bHLH	LOC_Os06g41770	Os06g0622700	bZIP
LOC_Os02g08540	Os02g0182700	bZIP	LOC_Os01g55150	Os01g0756200	bZIP	LOC_Os05g36160	Os05g0437700	bZIP				LOC_Os01g17260	Os01g0279900	bZIP	LOC_Os01g58760	Os01g0801901	bZIP	LOC_Os11g06010	Os11g0158500	bHLH	LOC_Os06g43870	Os06g0646700	bZIP
LOC_Os02g09830	Os02g0191600	bZIP	LOC_Os01g58760	Os01g0801901	bZIP	LOC_Os05g37170	Os05g0443900	bZIP				LOC_Os01g36220	Os01g0542700	bZIP	LOC_Os01g59350	Os01g0808100	bZIP	LOC_Os11g25560	Os11g0442500	bHLH	LOC_Os06g45140	Os06g0662200	bZIP
LOC_Os02g10140	Os02g0194900	bZIP	LOC_Os01g59350	Os01g0808100	bZIP	LOC_Os05g41070	Os05g0489700	bZIP				LOC_Os01g46970	Os01g0658900	bZIP	LOC_Os01g59760	Os01g0813100	bZIP	LOC_Os11g32100	Os11g0523700	bHLH	LOC_Os06g50310	Os06g0716800	bZIP
LOC_Os02g10860	Os02g0203000	bZIP	LOC_Os01g59760	Os01g0813100	bZIP	LOC_Os05g41540	Os05g0495200	bZIP				LOC_Os01g55150	Os01g0756200	bZIP	LOC_Os01g64000	Os01g0859300	bZIP	LOC_Os11g38870	Os11g0601700	bHLH	LOC_Os06g50480	Os06g0719500	bZIP
LOC_Os02g14910	Os02g0247100	bZIP	LOC_Os01g64000	Os01g0859300	bZIP	LOC_Os05g49420	Os05g0569300	bZIP				LOC_Os01g58760	Os01g0801901	bZIP	LOC_Os01g64020	Os01g0859500	bZIP	LOC_Os12g32400	Os12g0508500	bHLH	LOC_Os06g50600	Os06g0720900	bZIP
LOC_Os02g16680	Os02g0266800	bZIP	LOC_Os01g64020	Os01g0859500	bZIP	LOC_Os06g10880	Os06g0211200	bZIP				LOC_Os01g59350	Os01g0808100	bZIP	LOC_Os01g64730	Os01g0867300	bZIP	LOC_Os12g41650	Os12g0610200	bHLH	LOC_Os06g50830	Os06g0724000	bZIP
LOC_Os02g33560	Os02g0538900	bZIP	LOC_Os01g64730	Os01g0867300	bZIP	LOC_Os06g41100	Os06g0614100	bZIP				LOC_Os01g59760	Os01g0813100	bZIP	LOC_Os02g03580	Os02g0128200	bZIP	LOC_Os01g07880	Os01g0174000	bZIP	LOC_Os07g08420	Os07g0182000	bZIP
LOC_Os02g49560	Os02g0728001	bZIP	LOC_Os02g03580	Os02g0128200	bZIP	LOC_Os06g41770	Os06g0622700	bZIP				LOC_Os01g64000	Os01g0859300	bZIP	LOC_Os02g03960	Os02g0132500	bZIP	LOC_Os01g11350	Os01g0211800	bZIP	LOC_Os07g10890	Os07g0209800	bZIP
LOC_Os02g52780	Os02g0766700	bZIP	LOC_Os02g03960	Os02g0132500	bZIP	LOC_Os06g43870	Os06g0646700	bZIP				LOC_Os01g64020	Os01g0859500	bZIP	LOC_Os02g07840	Os02g0175100	bZIP	LOC_Os01g17260	Os01g0279900	bZIP	LOC_Os07g44950	Os07g0644100	bZIP
LOC_Os02g58670	Os02g0833600	bZIP	LOC_Os02g07840	Os02g0175100	bZIP	LOC_Os06g45140	Os06g0662200	bZIP				LOC_Os01g64730	Os01g0867300	bZIP	LOC_Os02g08540	Os02g0182700	bZIP	LOC_Os01g36220	Os01g0542700	bZIP	LOC_Os07g48180	Os07g0679500	bZIP
LOC_Os03g13614	Os03g0239400	bZIP	LOC_Os02g08540	Os02g0182700	bZIP	LOC_Os06g50310	Os06g0716800	bZIP				LOC_Os02g03580	Os02g0128200	bZIP	LOC_Os02g09830	Os02g0191600	bZIP	LOC_Os01g46970	Os01g0658900	bZIP	LOC_Os07g48820	Os07g0687700	bZIP
LOC_Os03g20310	Os03g0318600	bZIP	LOC_Os02g09830	Os02g0191600	bZIP	LOC_Os06g50480	Os06g0719500	bZIP				LOC_Os02g03960	Os02g0132500	bZIP	LOC_Os02g10140	Os02g0194900	bZIP	LOC_Os01g58760	Os01g0801901	bZIP	LOC_Os08g07970	Os08g0176900	bZIP
LOC_Os03g20650	Os03g0322700	bZIP	LOC_Os02g10140	Os02g0194900	bZIP	LOC_Os06g50600	Os06g0720900	bZIP				LOC_Os02g07840	Os02g0175100	bZIP	LOC_Os02g10860	Os02g0203000	bZIP	LOC_Os01g59350	Os01g0808100	bZIP	LOC_Os08g26880	Os08g0357300	bZIP
LOC_Os03g21800	Os03g0336200	bZIP	LOC_Os02g10860	Os02g0203000	bZIP	LOC_Os06g50830	Os06g0724000	bZIP				LOC_Os02g08540	Os02g0182700	bZIP	LOC_Os02g14910	Os02g0247100	bZIP	LOC_Os01g59760	Os01g0813100	bZIP	LOC_Os08g36790	Os08g0472000	bZIP
LOC_Os03g58250	Os03g0796900	bZIP	LOC_Os02g14910	Os02g0247100	bZIP	LOC_Os07g08420	Os07g0182000	bZIP				LOC_Os02g09830	Os02g0191600	bZIP	LOC_Os02g16680	Os02g0266800	bZIP	LOC_Os01g64000	Os01g0859300	bZIP	LOC_Os08g38020	Os08g0487100	bZIP
LOC_Os04g41820	Os04g0495500	bZIP	LOC_Os02g16680	Os02g0266800	bZIP	LOC_Os07g10890	Os07g0209800	bZIP				LOC_Os02g10140	Os02g0194900	bZIP	LOC_Os02g33560	Os02g0538900	bZIP	LOC_Os01g64020	Os01g0859500	bZIP	LOC_Os08g43090	Os08g0543900	bZIP
LOC_Os04g54474	Os04g0637000	bZIP	LOC_Os02g33560	Os02g0538900	bZIP	LOC_Os07g44950	Os07g0644100	bZIP				LOC_Os02g10860	Os02g0203000	bZIP	LOC_Os02g52780	Os02g0766700	bZIP	LOC_Os01g64730	Os01g0867300	bZIP	LOC_Os08g43600	Os08g0549600	bZIP
LOC_Os05g03860	Os05g0129300	bZIP	LOC_Os02g49560	Os02g0728001	bZIP	LOC_Os07g48180	Os07g0679500	bZIP				LOC_Os02g14910	Os02g0247100	bZIP	LOC_Os02g58670	Os02g0833600	bZIP	LOC_Os02g03580	Os02g0128200	bZIP	LOC_Os09g10840	Os09g0280500	bZIP
LOC_Os05g03865	NA	bZIP	LOC_Os02g52780	Os02g0766700	bZIP	LOC_Os07g48660	Os07g0686100	bZIP				LOC_Os02g16680	Os02g0266800	bZIP	LOC_Os03g13614	Os03g0239400	bZIP	LOC_Os02g03960	Os02g0132500	bZIP	LOC_Os09g13570	Os09g0306400	bZIP
LOC_Os05g34050	Os05g0411300	bZIP	LOC_Os02g58670	Os02g0833600	bZIP	LOC_Os07g48820	Os07g0687700	bZIP				LOC_Os02g33560	Os02g0538900	bZIP	LOC_Os03g20310	Os03g0318600	bZIP	LOC_Os02g07840	Os02g0175100	bZIP	LOC_Os09g13575	NA	bZIP
LOC_Os05g36160	Os05g0437700	bZIP	LOC_Os03g03550	Os03g0127500	bZIP	LOC_Os08g07970	Os08g0176900	bZIP				LOC_Os02g49560	Os02g0728001	bZIP	LOC_Os03g20650	Os03g0322700	bZIP	LOC_Os02g08540	Os02g0182700	bZIP	LOC_Os09g28310	Os09g0456200	bZIP
LOC_Os05g37170	Os05g0443900	bZIP	LOC_Os03g13614	Os03g0239400	bZIP	LOC_Os08g26880	Os08g0357300	bZIP				LOC_Os02g52780	Os02g0766700	bZIP	LOC_Os03g21800	Os03g0336200	bZIP	LOC_Os02g09830	Os02g0191600	bZIP	LOC_Os09g29820	Os09g0474000	bZIP
LOC_Os05g41070	Os05g0489700	bZIP	LOC_Os03g20310	Os03g0318600	bZIP	LOC_Os08g36790	Os08g0472000	bZIP				LOC_Os02g58670	Os02g0833600	bZIP	LOC_Os03g58250	Os03g0796900	bZIP	LOC_Os02g10140	Os02g0194900	bZIP	LOC_Os09g31390	Os09g0489500	bZIP
LOC_Os05g41540	Os05g0495200	bZIP	LOC_Os03g21800	Os03g0336200	bZIP	LOC_Os08g38020	Os08g0487100	bZIP				LOC_Os03g13614	Os03g0239400	bZIP	LOC_Os04g41820	Os04g0495500	bZIP	LOC_Os02g10860	Os02g0203000	bZIP	LOC_Os09g34060	Os09g0516200	bZIP
LOC_Os05g49420	Os05g0569300	bZIP	LOC_Os03g58250	Os03g0796900	bZIP	LOC_Os08g43090	Os08g0543900	bZIP				LOC_Os03g20310	Os03g0318600	bZIP	LOC_Os04g54474	Os04g0637000	bZIP	LOC_Os02g16680	Os02g0266800	bZIP	LOC_Os09g36910	Os09g0540800	bZIP
LOC_Os06g10880	Os06g0211200	bZIP	LOC_Os04g41820	Os04g0495500	bZIP	LOC_Os09g10840	Os09g0280500	bZIP				LOC_Os03g20650	Os03g0322700	bZIP	LOC_Os05g03860	Os05g0129300	bZIP	LOC_Os02g33560	Os02g0538900	bZIP	LOC_Os10g38820	Os10g0531900	bZIP
LOC_Os06g15480	Os06g0265400	bZIP	LOC_Os04g54474	Os04g0637000	bZIP	LOC_Os09g13570	Os09g0306400	bZIP				LOC_Os03g21800	Os03g0336200	bZIP	LOC_Os05g03865	NA	bZIP	LOC_Os02g52780	Os02g0766700	bZIP	LOC_Os11g05480	Os11g0152700	bZIP
LOC_Os06g41100	Os06g0614100	bZIP	LOC_Os05g03860	Os05g0129300	bZIP	LOC_Os09g13575	NA	bZIP				LOC_Os03g58250	Os03g0796900	bZIP	LOC_Os05g34050	Os05g0411300	bZIP	LOC_Os02g58670	Os02g0833600	bZIP	LOC_Os11g05640	Os11g0154900	bZIP
LOC_Os06g41770	Os06g0622700	bZIP	LOC_Os05g03865	NA	bZIP	LOC_Os09g28310	Os09g0456200	bZIP				LOC_Os04g41820	Os04g0495500	bZIP	LOC_Os05g36160	Os05g0437700	bZIP	LOC_Os03g13614	Os03g0239400	bZIP	LOC_Os11g06170	Os11g0160500	bZIP
LOC_Os06g43870	Os06g0646700	bZIP	LOC_Os05g34050	Os05g0411300	bZIP	LOC_Os09g29820	Os09g0474000	bZIP				LOC_Os04g54474	Os04g0637000	bZIP	LOC_Os05g37170	Os05g0443900	bZIP	LOC_Os03g20310	Os03g0318600	bZIP	LOC_Os11g11100	Os11g0218000	bZIP
LOC_Os06g45140	Os06g0662200	bZIP	LOC_Os05g36160	Os05g0437700	bZIP	LOC_Os09g31390	Os09g0489500	bZIP				LOC_Os05g03860	Os05g0129300	bZIP	LOC_Os05g41070	Os05g0489700	bZIP	LOC_Os03g21800	Os03g0336200	bZIP	LOC_Os12g05680	Os12g0152900	bZIP
LOC_Os06g50310	Os06g0716800	bZIP	LOC_Os05g37170	Os05g0443900	bZIP	LOC_Os09g34060	Os09g0516200	bZIP				LOC_Os05g03865	NA	bZIP	LOC_Os05g41540	Os05g0495200	bZIP	LOC_Os03g58250	Os03g0796900	bZIP	LOC_Os12g06520	Os12g0162500	bZIP
LOC_Os06g50480	Os06g0719500	bZIP	LOC_Os05g41070	Os05g0489700	bZIP	LOC_Os09g36910	Os09g0540800	bZIP				LOC_Os05g34050	Os05g0411300	bZIP	LOC_Os05g49420	Os05g0569300	bZIP	LOC_Os04g41820	Os04g0495500	bZIP	LOC_Os12g09250	Os12g0194600	bZIP
LOC_Os06g50600	Os06g0720900	bZIP	LOC_Os05g41540	Os05g0495200	bZIP	LOC_Os10g38820	Os10g0531900	bZIP				LOC_Os05g36160	Os05g0437700	bZIP	LOC_Os06g10880	Os06g0211200	bZIP	LOC_Os04g54474	Os04g0637000	bZIP	LOC_Os12g13170	Os12g0233800	bZIP
LOC_Os06g50830	Os06g0724000	bZIP	LOC_Os05g49420	Os05g0569300	bZIP	LOC_Os11g05480	Os11g0152700	bZIP				LOC_Os05g37170	Os05g0443900	bZIP	LOC_Os06g15480	Os06g0265400	bZIP	LOC_Os05g03860	Os05g0129300	bZIP	LOC_Os12g37410	Os12g0560900	bZIP
LOC_Os07g08420	Os07g0182000	bZIP	LOC_Os06g10880	Os06g0211200	bZIP	LOC_Os11g05640	Os11g0154900	bZIP				LOC_Os05g41070	Os05g0489700	bZIP	LOC_Os06g39960	Os06g0601500	bZIP	LOC_Os05g03865	NA	bZIP	LOC_Os12g37415	NA	bZIP
LOC_Os07g10890	Os07g0209800	bZIP	LOC_Os06g15480	Os06g0265400	bZIP	LOC_Os11g06170	Os11g0160500	bZIP				LOC_Os05g41540	Os05g0495200	bZIP	LOC_Os06g41100	Os06g0614100	bZIP	LOC_Os05g34050	Os05g0411300	bZIP	LOC_Os12g40920	Os12g0601800	bZIP
LOC_Os07g44950	Os07g0644100	bZIP	LOC_Os06g41100	Os06g0614100	bZIP	LOC_Os11g11100	Os11g0218000	bZIP				LOC_Os05g49420	Os05g0569300	bZIP	LOC_Os06g41770	Os06g0622700	bZIP	LOC_Os05g36160	Os05g0437700	bZIP	LOC_Os12g43790	Os12g0634500	bZIP
LOC_Os07g48180	Os07g0679500	bZIP	LOC_Os06g41770	Os06g0622700	bZIP	LOC_Os12g05680	Os12g0152900	bZIP				LOC_Os06g10880	Os06g0211200	bZIP	LOC_Os06g43870	Os06g0646700	bZIP	LOC_Os05g37170	Os05g0443900	bZIP
LOC_Os07g48660	Os07g0686100	bZIP	LOC_Os06g43870	Os06g0646700	bZIP	LOC_Os12g06520	Os12g0162500	bZIP				LOC_Os06g15480	Os06g0265400	bZIP	LOC_Os06g45140	Os06g0662200	bZIP	LOC_Os05g41070	Os05g0489700	bZIP
LOC_Os07g48820	Os07g0687700	bZIP	LOC_Os06g45140	Os06g0662200	bZIP	LOC_Os12g09250	Os12g0194600	bZIP				LOC_Os06g39960	Os06g0601500	bZIP	LOC_Os06g50310	Os06g0716800	bZIP	LOC_Os05g41540	Os05g0495200	bZIP
LOC_Os08g07970	Os08g0176900	bZIP	LOC_Os06g50310	Os06g0716800	bZIP	LOC_Os12g13170	Os12g0233800	bZIP				LOC_Os06g41100	Os06g0614100	bZIP	LOC_Os06g50480	Os06g0719500	bZIP	LOC_Os05g49420	Os05g0569300	bZIP
LOC_Os08g26880	Os08g0357300	bZIP	LOC_Os06g50480	Os06g0719500	bZIP	LOC_Os12g37410	Os12g0560900	bZIP				LOC_Os06g41770	Os06g0622700	bZIP	LOC_Os06g50600	Os06g0720900	bZIP	LOC_Os06g10880	Os06g0211200	bZIP
LOC_Os08g36790	Os08g0472000	bZIP	LOC_Os06g50600	Os06g0720900	bZIP	LOC_Os12g37415	NA	bZIP				LOC_Os06g43870	Os06g0646700	bZIP	LOC_Os06g50830	Os06g0724000	bZIP	LOC_Os06g41100	Os06g0614100	bZIP
LOC_Os08g38020	Os08g0487100	bZIP	LOC_Os06g50830	Os06g0724000	bZIP	LOC_Os12g40920	Os12g0601800	bZIP				LOC_Os06g45140	Os06g0662200	bZIP	LOC_Os07g08420	Os07g0182000	bZIP	LOC_Os06g41770	Os06g0622700	bZIP
LOC_Os08g43090	Os08g0543900	bZIP	LOC_Os07g08420	Os07g0182000	bZIP	LOC_Os12g43790	Os12g0634500	bZIP				LOC_Os06g50310	Os06g0716800	bZIP	LOC_Os07g10890	Os07g0209800	bZIP	LOC_Os06g43870	Os06g0646700	bZIP
LOC_Os09g10840	Os09g0280500	bZIP	LOC_Os07g10890	Os07g0209800	bZIP							LOC_Os06g50480	Os06g0719500	bZIP	LOC_Os07g44950	Os07g0644100	bZIP	LOC_Os06g45140	Os06g0662200	bZIP
LOC_Os09g13570	Os09g0306400	bZIP	LOC_Os07g44950	Os07g0644100	bZIP							LOC_Os06g50600	Os06g0720900	bZIP	LOC_Os07g48180	Os07g0679500	bZIP	LOC_Os06g50310	Os06g0716800	bZIP
LOC_Os09g13575	NA	bZIP	LOC_Os07g48180	Os07g0679500	bZIP							LOC_Os06g50830	Os06g0724000	bZIP	LOC_Os07g48660	Os07g0686100	bZIP	LOC_Os06g50480	Os06g0719500	bZIP
LOC_Os09g28310	Os09g0456200	bZIP	LOC_Os07g48660	Os07g0686100	bZIP							LOC_Os07g08420	Os07g0182000	bZIP	LOC_Os07g48820	Os07g0687700	bZIP	LOC_Os06g50600	Os06g0720900	bZIP
LOC_Os09g29820	Os09g0474000	bZIP	LOC_Os07g48820	Os07g0687700	bZIP							LOC_Os07g10890	Os07g0209800	bZIP	LOC_Os08g07970	Os08g0176900	bZIP	LOC_Os06g50830	Os06g0724000	bZIP
LOC_Os09g31390	Os09g0489500	bZIP	LOC_Os08g07970	Os08g0176900	bZIP							LOC_Os07g44950	Os07g0644100	bZIP	LOC_Os08g26880	Os08g0357300	bZIP	LOC_Os07g08420	Os07g0182000	bZIP
LOC_Os09g34060	Os09g0516200	bZIP	LOC_Os08g26880	Os08g0357300	bZIP							LOC_Os07g48180	Os07g0679500	bZIP	LOC_Os08g36790	Os08g0472000	bZIP	LOC_Os07g10890	Os07g0209800	bZIP
LOC_Os09g36910	Os09g0540800	bZIP	LOC_Os08g36790	Os08g0472000	bZIP							LOC_Os07g48660	Os07g0686100	bZIP	LOC_Os08g38020	Os08g0487100	bZIP	LOC_Os07g44950	Os07g0644100	bZIP
LOC_Os10g38820	Os10g0531900	bZIP	LOC_Os08g38020	Os08g0487100	bZIP							LOC_Os07g48820	Os07g0687700	bZIP	LOC_Os08g43090	Os08g0543900	bZIP	LOC_Os07g48180	Os07g0679500	bZIP
LOC_Os11g05480	Os11g0152700	bZIP	LOC_Os08g43090	Os08g0543900	bZIP							LOC_Os08g07970	Os08g0176900	bZIP	LOC_Os09g10840	Os09g0280500	bZIP	LOC_Os07g48660	Os07g0686100	bZIP
LOC_Os11g06170	Os11g0160500	bZIP	LOC_Os09g10840	Os09g0280500	bZIP							LOC_Os08g26880	Os08g0357300	bZIP	LOC_Os09g13570	Os09g0306400	bZIP	LOC_Os07g48820	Os07g0687700	bZIP
LOC_Os11g11100	Os11g0218000	bZIP	LOC_Os09g13570	Os09g0306400	bZIP							LOC_Os08g36790	Os08g0472000	bZIP	LOC_Os09g13575	NA	bZIP	LOC_Os08g07970	Os08g0176900	bZIP
LOC_Os12g05680	Os12g0152900	bZIP	LOC_Os09g28310	Os09g0456200	bZIP							LOC_Os08g38020	Os08g0487100	bZIP	LOC_Os09g28310	Os09g0456200	bZIP	LOC_Os08g26880	Os08g0357300	bZIP
LOC_Os12g06520	Os12g0162500	bZIP	LOC_Os09g29820	Os09g0474000	bZIP							LOC_Os08g43090	Os08g0543900	bZIP	LOC_Os09g29820	Os09g0474000	bZIP	LOC_Os08g36790	Os08g0472000	bZIP
LOC_Os12g09250	Os12g0194600	bZIP	LOC_Os09g31390	Os09g0489500	bZIP							LOC_Os09g10840	Os09g0280500	bZIP	LOC_Os09g31390	Os09g0489500	bZIP	LOC_Os08g38020	Os08g0487100	bZIP
LOC_Os12g13170	Os12g0233800	bZIP	LOC_Os09g34060	Os09g0516200	bZIP							LOC_Os09g13570	Os09g0306400	bZIP	LOC_Os09g34060	Os09g0516200	bZIP	LOC_Os08g43090	Os08g0543900	bZIP
LOC_Os12g37410	Os12g0560900	bZIP	LOC_Os09g36910	Os09g0540800	bZIP							LOC_Os09g13575	NA	bZIP	LOC_Os09g36910	Os09g0540800	bZIP	LOC_Os09g10840	Os09g0280500	bZIP
LOC_Os12g37415	NA	bZIP	LOC_Os10g38820	Os10g0531900	bZIP							LOC_Os09g28310	Os09g0456200	bZIP	LOC_Os10g38820	Os10g0531900	bZIP	LOC_Os09g13570	Os09g0306400	bZIP
LOC_Os12g40920	Os12g0601800	bZIP	LOC_Os11g05480	Os11g0152700	bZIP							LOC_Os09g29820	Os09g0474000	bZIP	LOC_Os11g05480	Os11g0152700	bZIP	LOC_Os09g13575	NA	bZIP
LOC_Os12g43790	Os12g0634500	bZIP	LOC_Os11g05640	Os11g0154900	bZIP							LOC_Os09g31390	Os09g0489500	bZIP	LOC_Os11g05640	Os11g0154900	bZIP	LOC_Os09g28310	Os09g0456200	bZIP
			LOC_Os11g06170	Os11g0160500	bZIP							LOC_Os09g34060	Os09g0516200	bZIP	LOC_Os11g06170	Os11g0160500	bZIP	LOC_Os09g29820	Os09g0474000	bZIP
			LOC_Os11g11100	Os11g0218000	bZIP							LOC_Os09g36910	Os09g0540800	bZIP	LOC_Os11g11100	Os11g0218000	bZIP	LOC_Os09g31390	Os09g0489500	bZIP
			LOC_Os12g05680	Os12g0152900	bZIP							LOC_Os11g05480	Os11g0152700	bZIP	LOC_Os12g05680	Os12g0152900	bZIP	LOC_Os09g34060	Os09g0516200	bZIP
			LOC_Os12g06010	NA	bZIP							LOC_Os11g06170	Os11g0160500	bZIP	LOC_Os12g06010	NA	bZIP	LOC_Os09g36910	Os09g0540800	bZIP
			LOC_Os12g06520	Os12g0162500	bZIP							LOC_Os11g11100	Os11g0218000	bZIP	LOC_Os12g06520	Os12g0162500	bZIP	LOC_Os10g38820	Os10g0531900	bZIP
			LOC_Os12g09250	Os12g0194600	bZIP							LOC_Os12g05680	Os12g0152900	bZIP	LOC_Os12g09250	Os12g0194600	bZIP	LOC_Os11g05480	Os11g0152700	bZIP
			LOC_Os12g13170	Os12g0233800	bZIP							LOC_Os12g06520	Os12g0162500	bZIP	LOC_Os12g13170	Os12g0233800	bZIP	LOC_Os11g05640	Os11g0154900	bZIP
			LOC_Os12g37410	Os12g0560900	bZIP							LOC_Os12g09250	Os12g0194600	bZIP	LOC_Os12g37410	Os12g0560900	bZIP	LOC_Os11g06170	Os11g0160500	bZIP
			LOC_Os12g37415	NA	bZIP							LOC_Os12g13170	Os12g0233800	bZIP	LOC_Os12g37415	NA	bZIP	LOC_Os11g11100	Os11g0218000	bZIP
			LOC_Os12g40920	Os12g0601800	bZIP							LOC_Os12g37410	Os12g0560900	bZIP	LOC_Os12g40920	Os12g0601800	bZIP	LOC_Os12g05680	Os12g0152900	bZIP
			LOC_Os12g43790	Os12g0634500	bZIP							LOC_Os12g37415	NA	bZIP	LOC_Os12g43790	Os12g0634500	bZIP	LOC_Os12g06520	Os12g0162500	bZIP
												LOC_Os12g40920	Os12g0601800	bZIP				LOC_Os12g09250	Os12g0194600	bZIP
												LOC_Os12g43790	Os12g0634500	bZIP				LOC_Os12g13170	Os12g0233800	bZIP
																		LOC_Os12g37410	Os12g0560900	bZIP
																		LOC_Os12g37415	NA	bZIP
																		LOC_Os12g40920	Os12g0601800	bZIP
																		LOC_Os12g43790	Os12g0634500	bZIP
