# Supplementary material for: Transcriptome-Wide Analysis of Core Transcription Factors Associated with Defense Responses in Autotetraploid versus Diploid Rice under Saline Stress and Recovery
Source: Int J Mol Sci. 2023 Nov 5;24(21):15982. doi: 10.3390/ijms242115982 (PMC10650042; doi:10.3390/ijms242115982)
Supplement: Supplementary file 1 [file ijms-24-15982-s001.zip › ijms-2631516-Supplementary Table S3.xlsx]

## Sheet: 1
Table S3. Paired and multiple comparisons of DE-TFs in GFD-T and GFD-D at different time points.
T1 vs. T0			D1 vs. D0			T2 vs. T0			D2 vs. D0			RT vs. T0			RD vs. D0
LOC_Os08g06120	Os08g0157700	B3	LOC_Os04g56850	Os04g0664400	ARF	LOC_Os02g41800	Os02g0628600	ARF	LOC_Os02g04810	Os02g0141100	ARF	LOC_Os04g43910	Os04g0519700	ARF	LOC_Os01g54990	Os01g0753500	ARF
LOC_Os03g32220	Os03g0437100	C2H2	LOC_Os06g01860	Os06g0107800	B3	LOC_Os06g48950	Os06g0702600	ARF	LOC_Os01g62190	Os01g0839100	C2H2	LOC_Os11g32110	Os11g0523800	ARF	LOC_Os04g57610	Os04g0671900	ARF
LOC_Os03g32230	Os03g0437200	C2H2	LOC_Os07g37610	Os07g0563350	B3	LOC_Os01g63980	Os01g0859100	C2H2	LOC_Os01g63980	Os01g0859100	C2H2	LOC_Os02g45054	Os02g0672100	C2H2	LOC_Os05g48870	Os05g0563400	ARF
LOC_Os03g60560	Os03g0820300	C2H2	LOC_Os01g62130	Os01g0838600	C2H2	LOC_Os01g68160	Os01g0909500	C2H2	LOC_Os03g13400	Os03g0237250	C2H2	LOC_Os02g57790	Os02g0823900	C2H2	LOC_Os06g09660	Os06g0196700	ARF
LOC_Os07g40080	Os07g0590100	C2H2	LOC_Os02g57790	Os02g0823900	C2H2	LOC_Os02g08510	Os02g0182300	C2H2	LOC_Os03g32220	Os03g0437100	C2H2	LOC_Os01g68860	Os01g0917400	C3H	LOC_Os11g32110	Os11g0523800	ARF
LOC_Os02g49230	Os02g0724000	CO-like	LOC_Os03g15790	Os03g0264600	C2H2	LOC_Os03g10140	Os03g0197800	C2H2	LOC_Os03g32230	Os03g0437200	C2H2	LOC_Os07g38090	Os07g0568300	C3H	LOC_Os02g08500	Os02g0182100	ARR-B
LOC_Os01g10580	Os01g0202500	DBB	LOC_Os03g55540	Os03g0764100	C2H2	LOC_Os03g60560	Os03g0820300	C2H2	LOC_Os03g55540	Os03g0764100	C2H2	LOC_Os02g08150	Os02g0178100	CO-like	LOC_Os07g48200	Os07g0679700	B3
LOC_Os02g43170	Os02g0646200	DBB	LOC_Os03g60560	Os03g0820300	C2H2	LOC_Os03g60570	Os03g0820400	C2H2	LOC_Os03g60560	Os03g0820300	C2H2	LOC_Os04g42020	Os04g0497700	CO-like	LOC_Os07g39220	Os07g0580500	BES1
LOC_Os03g09170	Os03g0191900	ERF	LOC_Os03g60570	Os03g0820400	C2H2	LOC_Os04g02510	Os04g0115500	C2H2	LOC_Os03g60570	Os03g0820400	C2H2	LOC_Os06g44450	Os06g0654900	CO-like	LOC_Os01g39110	Os01g0572300	C2H2
LOC_Os03g22170	Os03g0341000	ERF	LOC_Os04g59380	Os04g0690100	C2H2	LOC_Os02g08150	Os02g0178100	CO-like	LOC_Os03g62230	Os03g0838800	C2H2	LOC_Os08g15050	Os08g0249000	CO-like	LOC_Os01g62130	Os01g0838600	C2H2
LOC_Os06g03670	Os06g0127100	ERF	LOC_Os05g02390	Os05g0114400	C2H2	LOC_Os02g39710	Os02g0610500	CO-like	LOC_Os04g02510	Os04g0115500	C2H2	LOC_Os08g42440	Os08g0536300	CO-like	LOC_Os01g62190	Os01g0839100	C2H2
LOC_Os08g31580	Os08g0408500	ERF	LOC_Os09g13680	Os09g0307400	C2H2	LOC_Os03g50310	Os03g0711100	CO-like	LOC_Os05g37190	Os05g0444200	C2H2	LOC_Os09g06464	Os09g0240200	CO-like	LOC_Os01g65080	Os01g0871200	C2H2
LOC_Os09g11480	Os09g0287000	ERF	LOC_Os01g09620	Os01g0192000	C3H	LOC_Os04g42020	Os04g0497700	CO-like	LOC_Os11g47630	Os11g0702400	C2H2	LOC_Os09g33550	Os09g0509700	CO-like	LOC_Os01g68160	Os01g0909500	C2H2
LOC_Os11g06770	Os11g0168500	ERF	LOC_Os05g10670	Os05g0195200	C3H	LOC_Os06g16370	Os06g0275000	CO-like	LOC_Os01g09620	Os01g0192000	C3H	LOC_Os01g10580	Os01g0202500	DBB	LOC_Os03g17150	Os03g0279700	C2H2
LOC_Os03g21660	NA	FAR1	LOC_Os02g39710	Os02g0610500	CO-like	LOC_Os06g44450	Os06g0654900	CO-like	LOC_Os05g03760	Os05g0128200	C3H	LOC_Os02g39360	Os02g0606200	DBB	LOC_Os03g31240	Os03g0425900	C2H2
LOC_Os02g43330	Os02g0649300	HD-ZIP	LOC_Os02g49230	Os02g0724000	CO-like	LOC_Os01g10580	Os01g0202500	DBB	LOC_Os02g39710	Os02g0610500	CO-like	LOC_Os05g11510	Os05g0204600	DBB	LOC_Os03g32220	Os03g0437100	C2H2
LOC_Os08g36220	Os08g0465000	HD-ZIP	LOC_Os06g16370	Os06g0275000	CO-like	LOC_Os02g39360	Os02g0606200	DBB	LOC_Os02g49230	Os02g0724000	CO-like	LOC_Os09g35880	Os09g0527900	DBB	LOC_Os03g32230	Os03g0437200	C2H2
LOC_Os02g32590	Os02g0527300	HSF	LOC_Os06g19444	Os06g0298200	CO-like	LOC_Os04g41560	Os04g0493000	DBB	LOC_Os04g42020	Os04g0497700	CO-like	LOC_Os01g15900	Os01g0264000	Dof	LOC_Os03g55540	Os03g0764100	C2H2
LOC_Os03g53340	Os03g0745000	HSF	LOC_Os08g15050	Os08g0249000	CO-like	LOC_Os05g11510	Os05g0204600	DBB	LOC_Os06g19444	Os06g0298200	CO-like	LOC_Os01g55340	Os01g0758200	Dof	LOC_Os03g60560	Os03g0820300	C2H2
LOC_Os06g35960	Os06g0553100	HSF	LOC_Os09g33550	Os09g0509700	CO-like	LOC_Os09g35880	Os09g0527900	DBB	LOC_Os06g44450	Os06g0654900	CO-like	LOC_Os03g07360	Os03g0169600	Dof	LOC_Os03g60570	Os03g0820400	C2H2
LOC_Os09g35790	Os09g0526600	HSF	LOC_Os12g41230	Os12g0605500	CPP	LOC_Os01g15900	Os01g0264000	Dof	LOC_Os09g33550	Os09g0509700	CO-like	LOC_Os07g48570	Os07g0685000	Dof	LOC_Os03g62230	Os03g0838800	C2H2
LOC_Os04g42950	Os04g0508500	MYB	LOC_Os01g10580	Os01g0202500	DBB	LOC_Os01g55340	Os01g0758200	Dof	LOC_Os02g39360	Os02g0606200	DBB	LOC_Os08g38220	Os08g0490100	Dof	LOC_Os04g02510	Os04g0115500	C2H2
LOC_Os05g37060	Os05g0442400	MYB	LOC_Os02g43170	Os02g0646200	DBB	LOC_Os12g06200	Os12g0158800	E2F/DP	LOC_Os05g11510	Os05g0204600	DBB	LOC_Os02g29550	Os02g0499000	ERF	LOC_Os04g08060	Os04g0162500	C2H2
LOC_Os01g09640	Os01g0192300	MYB_related	LOC_Os04g45690	Os04g0540200	DBB	LOC_Os02g13710	Os02g0231000	ERF	LOC_Os09g35880	Os09g0527900	DBB	LOC_Os02g43940	Os02g0656600	ERF	LOC_Os05g37190	Os05g0444200	C2H2
LOC_Os02g46030	Os02g0685200	MYB_related	LOC_Os01g15900	Os01g0264000	Dof	LOC_Os02g42585	Os02g0638650	ERF	LOC_Os01g15900	Os01g0264000	Dof	LOC_Os03g08470	Os03g0183000	ERF	LOC_Os07g40080	Os07g0590100	C2H2
LOC_Os05g10690	Os05g0195700	MYB_related	LOC_Os02g47810	Os02g0707200	Dof	LOC_Os02g43820	Os02g0655200	ERF	LOC_Os01g55340	Os01g0758200	Dof	LOC_Os04g46400	Os04g0549700	ERF	LOC_Os08g36390	Os08g0467100	C2H2
LOC_Os01g40430	Os01g0586800	WRKY	LOC_Os03g07360	Os03g0169600	Dof	LOC_Os02g43940	Os02g0656600	ERF	LOC_Os03g07360	Os03g0169600	Dof	LOC_Os08g34360	Os08g0442400	ERF	LOC_Os08g44050	Os08g0554400	C2H2
LOC_Os01g51690	Os01g0714800	WRKY	LOC_Os03g55610	Os03g0764900	Dof	LOC_Os02g45450	Os02g0677300	ERF	LOC_Os07g48570	Os07g0685000	Dof	LOC_Os09g11480	Os09g0287000	ERF	LOC_Os09g10980	Os09g0282300	C2H2
LOC_Os05g46020	Os05g0537100	WRKY	LOC_Os10g26620	Os10g0406300	Dof	LOC_Os03g08470	Os03g0183000	ERF	LOC_Os08g38220	Os08g0490100	Dof	LOC_Os03g21660	NA	FAR1	LOC_Os09g38340	Os09g0555700	C2H2
LOC_Os01g09900	Os01g0195801	bHLH	LOC_Os04g38400	Os04g0456900	EIL	LOC_Os03g08490	Os03g0183200	ERF	LOC_Os01g58420	Os01g0797600	ERF	LOC_Os01g74020	Os01g0971800	G2-like	LOC_Os11g47630	Os11g0702400	C2H2
LOC_Os01g09930	NA	bHLH	LOC_Os01g58420	Os01g0797600	ERF	LOC_Os03g09170	Os03g0191900	ERF	LOC_Os02g13710	Os02g0231000	ERF	LOC_Os05g40960	Os05g0488600	G2-like	LOC_Os12g39400	Os12g0583700	C2H2
LOC_Os01g09990	Os01g0196300	bHLH	LOC_Os02g42585	Os02g0638650	ERF	LOC_Os04g46400	Os04g0549700	ERF	LOC_Os02g32140	Os02g0521100	ERF	LOC_Os06g24070	Os06g0348800	G2-like	LOC_Os01g53650	Os01g0738400	C3H
LOC_Os03g55550	Os03g0764200	bHLH	LOC_Os02g43970	Os02g0657000	ERF	LOC_Os04g52090	Os04g0610400	ERF	LOC_Os02g42585	Os02g0638650	ERF	LOC_Os06g49040	Os06g0703900	G2-like	LOC_Os12g33090	Os12g0515500	C3H
LOC_Os09g28210	Os09g0455300	bHLH	LOC_Os02g52670	Os02g0764700	ERF	LOC_Os06g03670	Os06g0127100	ERF	LOC_Os02g45450	Os02g0677300	ERF	LOC_Os08g33050	Os08g0426866	G2-like	LOC_Os02g39710	Os02g0610500	CO-like
LOC_Os01g46970	Os01g0658900	bZIP	LOC_Os03g07830	Os03g0174400	ERF	LOC_Os08g31580	Os08g0408500	ERF	LOC_Os02g52670	Os02g0764700	ERF	LOC_Os06g39906	Os06g0601000	HB-other	LOC_Os02g49230	Os02g0724000	CO-like
LOC_Os02g52780	Os02g0766700	bZIP	LOC_Os03g09170	Os03g0191900	ERF	LOC_Os08g34360	Os08g0442400	ERF	LOC_Os02g54160	Os02g0782700	ERF	LOC_Os04g46350	Os04g0548700	HD-ZIP	LOC_Os04g42020	Os04g0497700	CO-like
LOC_Os09g28310	Os09g0456200	bZIP	LOC_Os04g32790	Os04g0399800	ERF	LOC_Os08g36920	Os08g0474000	ERF	LOC_Os02g55380	Os02g0797100	ERF	LOC_Os01g53220	Os01g0733200	HSF	LOC_Os06g19444	Os06g0298200	CO-like
LOC_Os09g29820	Os09g0474000	bZIP	LOC_Os04g48350	Os04g0572400	ERF	LOC_Os08g43210	NA	ERF	LOC_Os03g08470	Os03g0183000	ERF	LOC_Os02g13800	Os02g0232000	HSF	LOC_Os06g44450	Os06g0654900	CO-like
			LOC_Os04g52090	Os04g0610400	ERF	LOC_Os09g28440	Os09g0457900	ERF	LOC_Os03g08490	Os03g0183200	ERF	LOC_Os02g32590	Os02g0527300	HSF	LOC_Os08g15050	Os08g0249000	CO-like
			LOC_Os05g29810	Os05g0361700	ERF	LOC_Os10g41130	Os10g0560700	ERF	LOC_Os03g09170	Os03g0191900	ERF	LOC_Os03g06630	Os03g0161900	HSF	LOC_Os08g42440	Os08g0536300	CO-like
			LOC_Os05g34730	Os05g0420300	ERF	LOC_Os04g28580	Os04g0354200	FAR1	LOC_Os04g32620	Os04g0398000	ERF	LOC_Os08g41960	Os08g0531900	MIKC_MADS	LOC_Os09g33550	Os09g0509700	CO-like
			LOC_Os05g41760	Os05g0497200	ERF	LOC_Os11g05340	NA	FAR1	LOC_Os04g46400	Os04g0549700	ERF	LOC_Os05g37730	Os05g0449900	MYB	LOC_Os01g10580	Os01g0202500	DBB
			LOC_Os05g41780	Os05g0497300	ERF	LOC_Os01g74020	Os01g0971800	G2-like	LOC_Os04g46440	Os04g0550200	ERF	LOC_Os09g36250	Os09g0532900	MYB	LOC_Os02g39360	Os02g0606200	DBB
			LOC_Os06g03670	Os06g0127100	ERF	LOC_Os03g45194	Os03g0654600	G2-like	LOC_Os04g52090	Os04g0610400	ERF	LOC_Os09g36730	Os09g0538400	MYB	LOC_Os04g41560	Os04g0493000	DBB
			LOC_Os06g11860	Os06g0222400	ERF	LOC_Os06g24070	Os06g0348800	G2-like	LOC_Os05g36100	Os05g0437100	ERF	LOC_Os12g37970	Os12g0567300	MYB	LOC_Os05g11510	Os05g0204600	DBB
			LOC_Os07g22730	Os07g0410300	ERF	LOC_Os08g33050	Os08g0426866	G2-like	LOC_Os05g41780	Os05g0497300	ERF	LOC_Os01g43230	Os01g0619900	MYB_related	LOC_Os09g35880	Os09g0527900	DBB
			LOC_Os08g31580	Os08g0408500	ERF	LOC_Os11g47910	NA	GRAS	LOC_Os05g49700	Os05g0572000	ERF	LOC_Os02g45670	Os02g0680700	MYB_related	LOC_Os01g15900	Os01g0264000	Dof
			LOC_Os08g36920	Os08g0474000	ERF	LOC_Os06g39906	Os06g0601000	HB-other	LOC_Os06g03670	Os06g0127100	ERF	LOC_Os02g46030	Os02g0685200	MYB_related	LOC_Os01g48290	Os01g0673700	Dof
			LOC_Os09g35010	Os09g0522000	ERF	LOC_Os02g43330	Os02g0649300	HD-ZIP	LOC_Os06g11860	Os06g0222400	ERF	LOC_Os04g58020	Os04g0676700	MYB_related	LOC_Os01g55340	Os01g0758200	Dof
			LOC_Os11g06770	Os11g0168500	ERF	LOC_Os09g21180	Os09g0379600	HD-ZIP	LOC_Os07g22730	Os07g0410300	ERF	LOC_Os06g51260	Os06g0728700	MYB_related	LOC_Os07g48570	Os07g0685000	Dof
			LOC_Os11g13840	Os11g0242300	ERF	LOC_Os01g43590	Os01g0625300	HSF	LOC_Os08g31580	Os08g0408500	ERF	LOC_Os08g04840	Os08g0144000	MYB_related	LOC_Os08g38220	Os08g0490100	Dof
			LOC_Os03g21660	NA	FAR1	LOC_Os01g53220	Os01g0733200	HSF	LOC_Os08g34360	Os08g0442400	ERF	LOC_Os08g06110	Os08g0157600	MYB_related	LOC_Os10g26620	Os10g0406300	Dof
			LOC_Os02g07170	Os02g0168200	G2-like	LOC_Os02g32590	Os02g0527300	HSF	LOC_Os08g36920	Os08g0474000	ERF	LOC_Os08g39980	Os08g0510700	MYB_related	LOC_Os01g58420	Os01g0797600	ERF
			LOC_Os02g14490	Os02g0241200	G2-like	LOC_Os03g06630	Os03g0161900	HSF	LOC_Os09g28440	Os09g0457900	ERF	LOC_Os10g41260	Os10g0562100	MYB_related	LOC_Os01g64790	Os01g0868000	ERF
			LOC_Os03g45194	Os03g0654600	G2-like	LOC_Os06g35960	Os06g0553100	HSF	LOC_Os09g35010	Os09g0522000	ERF	LOC_Os12g37970	Os12g0567300	MYB_related	LOC_Os02g32140	Os02g0521100	ERF
			LOC_Os04g56990	Os04g0665600	G2-like	LOC_Os08g43334	Os08g0546800	HSF	LOC_Os09g35020	Os09g0522100	ERF	LOC_Os08g10080	Os08g0200600	NAC	LOC_Os02g42585	Os02g0638650	ERF
			LOC_Os06g40710	Os06g0609500	G2-like	LOC_Os01g03720	Os01g0128000	MYB	LOC_Os09g35030	Os09g0522200	ERF	LOC_Os01g13540	Os01g0236700	Nin-like	LOC_Os02g43790	Os02g0654700	ERF
			LOC_Os12g01490	Os12g0105600	G2-like	LOC_Os01g19330	Os01g0298400	MYB	LOC_Os10g41130	Os10g0560700	ERF	LOC_Os06g01934	Os06g0108900	TALE	LOC_Os02g43820	Os02g0655200	ERF
			LOC_Os01g54210	Os01g0745700	GATA	LOC_Os02g40530	Os02g0618400	MYB	LOC_Os10g41330	Os10g0562900	ERF	LOC_Os02g33610	Os02g0539600	Trihelix	LOC_Os02g43970	Os02g0657000	ERF
			LOC_Os05g44400	Os05g0520300	GATA	LOC_Os04g42950	Os04g0508500	MYB	LOC_Os04g28580	Os04g0354200	FAR1	LOC_Os01g51690	Os01g0714800	WRKY	LOC_Os02g52670	Os02g0764700	ERF
			LOC_Os10g40810	Os10g0557600	GATA	LOC_Os06g02250	Os06g0112700	MYB	LOC_Os04g36590	Os04g0443000	FAR1	LOC_Os07g02060	Os07g0111400	WRKY	LOC_Os02g54050	Os02g0781300	ERF
			LOC_Os06g03710	Os06g0127800	GRAS	LOC_Os07g37210	Os07g0558100	MYB	LOC_Os01g13740	Os01g0239000	G2-like	LOC_Os01g38610	Os01g0566800	bHLH	LOC_Os02g54160	Os02g0782700	ERF
			LOC_Os07g40020	Os07g0589200	GRAS	LOC_Os08g43550	NA	MYB	LOC_Os01g74020	Os01g0971800	G2-like	LOC_Os02g52190	Os02g0759000	bHLH	LOC_Os02g55380	Os02g0797100	ERF
			LOC_Os04g51190	Os04g0600900	GRF	LOC_Os09g01960	Os09g0106700	MYB	LOC_Os02g04640	Os02g0139000	G2-like	LOC_Os10g40740	Os10g0556200	bHLH	LOC_Os03g08470	Os03g0183000	ERF
			LOC_Os02g43330	Os02g0649300	HD-ZIP	LOC_Os09g36250	Os09g0532900	MYB	LOC_Os04g47890	Os04g0566600	G2-like	LOC_Os01g36220	Os01g0542700	bZIP	LOC_Os03g09170	Os03g0191900	ERF
			LOC_Os03g43930	Os03g0640800	HD-ZIP	LOC_Os12g37970	Os12g0567300	MYB	LOC_Os06g24070	Os06g0348800	G2-like	LOC_Os01g58760	Os01g0801901	bZIP	LOC_Os04g32620	Os04g0398000	ERF
			LOC_Os08g32080	Os08g0416000	HD-ZIP	LOC_Os01g09280	Os01g0187900	MYB_related	LOC_Os06g45890	Os06g0670300	G2-like	LOC_Os06g50310	Os06g0716800	bZIP	LOC_Os04g34970	Os04g0429050	ERF
			LOC_Os08g37580	Os08g0481400	HD-ZIP	LOC_Os01g09640	Os01g0192300	MYB_related	LOC_Os03g31880	Os03g0433200	GRAS	LOC_Os08g38020	Os08g0487100	bZIP	LOC_Os04g52090	Os04g0610400	ERF
			LOC_Os01g53220	Os01g0733200	HSF	LOC_Os01g43230	Os01g0619900	MYB_related	LOC_Os04g49110	Os04g0580300	GRAS	LOC_Os09g29820	Os09g0474000	bZIP	LOC_Os05g27930	Os05g0346200	ERF
			LOC_Os02g32590	Os02g0527300	HSF	LOC_Os02g45670	Os02g0680700	MYB_related	LOC_Os06g01620	Os06g0105350	GRAS	LOC_Os12g37415	NA	bZIP	LOC_Os05g36100	Os05g0437100	ERF
			LOC_Os03g53340	Os03g0745000	HSF	LOC_Os02g46030	Os02g0685200	MYB_related	LOC_Os06g03710	Os06g0127800	GRAS				LOC_Os05g49700	Os05g0572000	ERF
			LOC_Os06g35960	Os06g0553100	HSF	LOC_Os04g58020	Os04g0676700	MYB_related	LOC_Os07g36170	Os07g0545800	GRAS				LOC_Os06g03670	Os06g0127100	ERF
			LOC_Os07g08140	Os07g0178600	HSF	LOC_Os05g51160	Os05g0589400	MYB_related	LOC_Os02g35770	Os02g0565600	HD-ZIP				LOC_Os06g40150	Os06g0604000	ERF
			LOC_Os09g35790	Os09g0526600	HSF	LOC_Os06g51260	Os06g0728700	MYB_related	LOC_Os02g43330	Os02g0649300	HD-ZIP				LOC_Os07g12510	Os07g0227600	ERF
			LOC_Os06g06750	Os06g0162800	MIKC_MADS	LOC_Os08g06110	Os08g0157600	MYB_related	LOC_Os04g45810	Os04g0541700	HD-ZIP				LOC_Os07g42510	Os07g0617000	ERF
			LOC_Os01g12860	Os01g0229000	MYB	LOC_Os08g39980	Os08g0510700	MYB_related	LOC_Os08g36220	Os08g0465000	HD-ZIP				LOC_Os07g47790	Os07g0674800	ERF
			LOC_Os01g19330	Os01g0298400	MYB	LOC_Os12g37970	Os12g0567300	MYB_related	LOC_Os09g27450	Os09g0447000	HD-ZIP				LOC_Os08g31580	Os08g0408500	ERF
			LOC_Os02g46780	Os02g0695200	MYB	LOC_Os01g01430	Os01g0104200	NAC	LOC_Os01g53220	Os01g0733200	HSF				LOC_Os08g36920	Os08g0474000	ERF
			LOC_Os02g49986	Os02g0732600	MYB	LOC_Os01g48446	Os01g0675800	NAC	LOC_Os02g32590	Os02g0527300	HSF				LOC_Os08g43200	Os08g0545500	ERF
			LOC_Os05g46610	Os05g0543600	MYB	LOC_Os01g71790	Os01g0946200	NAC	LOC_Os03g06630	Os03g0161900	HSF				LOC_Os08g43210	NA	ERF
			LOC_Os06g43090	Os06g0637500	MYB	LOC_Os02g18460	Os02g0285900	NAC	LOC_Os05g45410	Os05g0530400	HSF				LOC_Os09g11460	Os09g0286600	ERF
			LOC_Os07g37210	Os07g0558100	MYB	LOC_Os02g56600	Os02g0810900	NAC	LOC_Os06g35960	Os06g0553100	HSF				LOC_Os09g11480	Os09g0287000	ERF
			LOC_Os08g33150	Os08g0428200	MYB	LOC_Os03g21060	Os03g0327800	NAC	LOC_Os08g43334	Os08g0546800	HSF				LOC_Os09g28440	Os09g0457900	ERF
			LOC_Os08g43550	NA	MYB	LOC_Os05g10620	Os05g0194500	NAC	LOC_Os03g14270	Os03g0246900	LBD				LOC_Os09g35010	Os09g0522000	ERF
			LOC_Os11g35390	Os11g0558200	MYB	LOC_Os06g51070	Os06g0726300	NAC	LOC_Os03g17810	Os03g0287400	LBD				LOC_Os09g35030	Os09g0522200	ERF
			LOC_Os12g37970	Os12g0567300	MYB	LOC_Os07g48450	Os07g0683200	NAC	LOC_Os11g01550	Os11g0106900	LBD				LOC_Os10g41130	Os10g0560700	ERF
			LOC_Os01g41900	Os01g0603300	MYB_related	LOC_Os08g06140	Os08g0157900	NAC	LOC_Os12g01550	Os12g0106200	LBD				LOC_Os11g06770	Os11g0168500	ERF
			LOC_Os02g46030	Os02g0685200	MYB_related	LOC_Os08g10080	Os08g0200600	NAC	LOC_Os04g31804	NA	M-type_MADS				LOC_Os12g41060	Os12g0603300	ERF
			LOC_Os05g10690	Os05g0195700	MYB_related	LOC_Os01g06550	Os01g0158900	NF-X1	LOC_Os01g03720	Os01g0128000	MYB				LOC_Os03g21660	NA	FAR1
			LOC_Os05g51160	Os05g0589400	MYB_related	LOC_Os03g29970	Os03g0413000	NF-YB	LOC_Os01g19330	Os01g0298400	MYB				LOC_Os06g49550	NA	FAR1
			LOC_Os12g37970	Os12g0567300	MYB_related	LOC_Os07g41580	Os07g0606600	NF-YB	LOC_Os01g49160	Os01g0685400	MYB				LOC_Os11g02964	Os11g0123066	FAR1
			LOC_Os01g64310	Os01g0862800	NAC	LOC_Os03g14669	Os03g0251350	NF-YC	LOC_Os01g64360	Os01g0863300	MYB				LOC_Os11g05340	NA	FAR1
			LOC_Os02g06950	Os02g0165400	NAC	LOC_Os06g01934	Os06g0108900	TALE	LOC_Os02g40530	Os02g0618400	MYB				LOC_Os01g13740	Os01g0239000	G2-like
			LOC_Os07g12340	Os07g0225300	NAC	LOC_Os02g33610	Os02g0539600	Trihelix	LOC_Os02g42870	Os02g0641900	MYB				LOC_Os01g74020	Os01g0971800	G2-like
			LOC_Os07g48450	Os07g0683200	NAC	LOC_Os01g43550	Os01g0624700	WRKY	LOC_Os03g20090	Os03g0315400	MYB				LOC_Os02g04640	Os02g0139000	G2-like
			LOC_Os09g33490	Os09g0509100	NAC	LOC_Os01g51690	Os01g0714800	WRKY	LOC_Os03g25550	Os03g0371800	MYB				LOC_Os02g07170	Os02g0168200	G2-like
			LOC_Os10g25620	Os10g0395700	NAC	LOC_Os02g26430	Os02g0462800	WRKY	LOC_Os04g42950	Os04g0508500	MYB				LOC_Os02g14490	Os02g0241200	G2-like
			LOC_Os10g38834	Os10g0532000	NAC	LOC_Os05g49620	Os05g0571200	WRKY	LOC_Os04g43680	Os04g0517100	MYB				LOC_Os04g47890	Os04g0566600	G2-like
			LOC_Os11g03370	Os11g0127600	NAC	LOC_Os08g29660	Os08g0386200	WRKY	LOC_Os05g04820	Os05g0140100	MYB				LOC_Os06g24070	Os06g0348800	G2-like
			LOC_Os05g49780	Os05g0573500	NF-YB	LOC_Os11g02480	Os11g0116900	WRKY	LOC_Os05g35500	Os05g0429900	MYB				LOC_Os06g45890	Os06g0670300	G2-like
			LOC_Os01g04750	Os01g0140700	RAV	LOC_Os03g11600	Os03g0215301	YABBY	LOC_Os05g46610	Os05g0543600	MYB				LOC_Os08g33050	Os08g0426866	G2-like
			LOC_Os08g39890	Os08g0509600	SBP	LOC_Os12g10630	Os12g0208900	ZF-HD	LOC_Os07g37210	Os07g0558100	MYB				LOC_Os12g01490	Os12g0105600	G2-like
			LOC_Os01g62920	Os01g0848400	TALE	LOC_Os01g09930	NA	bHLH	LOC_Os07g44090	Os07g0634900	MYB				LOC_Os01g24070	Os01g0343300	GATA
			LOC_Os01g11550	Os01g0213800	TCP	LOC_Os01g38610	Os01g0566800	bHLH	LOC_Os07g48870	Os07g0688200	MYB				LOC_Os01g54210	Os01g0745700	GATA
			LOC_Os02g33610	Os02g0539600	Trihelix	LOC_Os02g51320	Os02g0747900	bHLH	LOC_Os09g01960	Os09g0106700	MYB				LOC_Os10g40810	Os10g0557600	GATA
			LOC_Os02g33770	Os02g0542400	Trihelix	LOC_Os04g23550	Os04g0301500	bHLH	LOC_Os09g24800	Os09g0414300	MYB				LOC_Os01g45860	Os01g0646300	GRAS
			LOC_Os01g09080	Os01g0185900	WRKY	LOC_Os06g30090	Os06g0496400	bHLH	LOC_Os09g26170	Os09g0431300	MYB				LOC_Os01g65900	Os01g0881500	GRAS
			LOC_Os01g18584	Os01g0289600	WRKY	LOC_Os09g25040	Os09g0417400	bHLH	LOC_Os09g36250	Os09g0532900	MYB				LOC_Os01g71970	Os01g0948200	GRAS
			LOC_Os01g60640	Os01g0821600	WRKY	LOC_Os09g28210	Os09g0455300	bHLH	LOC_Os10g33810	Os10g0478300	MYB				LOC_Os04g35250	Os04g0432100	GRAS
			LOC_Os01g74140	Os01g0972800	WRKY	LOC_Os10g40740	Os10g0556200	bHLH	LOC_Os11g45740	Os11g0684000	MYB				LOC_Os04g49110	Os04g0580300	GRAS
			LOC_Os02g26430	Os02g0462800	WRKY	LOC_Os01g36220	Os01g0542700	bZIP	LOC_Os11g47460	Os11g0700500	MYB				LOC_Os06g03710	Os06g0127800	GRAS
			LOC_Os02g53100	Os02g0770500	WRKY	LOC_Os01g46970	Os01g0658900	bZIP	LOC_Os12g37690	Os12g0564100	MYB				LOC_Os07g36170	Os07g0545800	GRAS
			LOC_Os05g50610	Os05g0583000	WRKY	LOC_Os01g55150	Os01g0756200	bZIP	LOC_Os12g37970	Os12g0567300	MYB				LOC_Os07g38030	Os07g0567700	GRAS
			LOC_Os09g25070	Os09g0417800	WRKY	LOC_Os01g58760	Os01g0801901	bZIP	LOC_Os01g09280	Os01g0187900	MYB_related				LOC_Os11g03110	Os11g0124300	GRAS
			LOC_Os11g02520	Os11g0117400	WRKY	LOC_Os02g10860	Os02g0203000	bZIP	LOC_Os01g09640	Os01g0192300	MYB_related				LOC_Os11g04400	Os11g0139600	GRAS
			LOC_Os04g35500	Os04g0434500	ZF-HD	LOC_Os02g52780	Os02g0766700	bZIP	LOC_Os01g43230	Os01g0619900	MYB_related				LOC_Os11g47870	Os11g0705200	GRAS
			LOC_Os01g01870	Os01g0108600	bHLH	LOC_Os03g20650	Os03g0322700	bZIP	LOC_Os02g45670	Os02g0680700	MYB_related				LOC_Os12g02870	Os12g0122000	GRAS
			LOC_Os01g11910	Os01g0218100	bHLH	LOC_Os06g45140	Os06g0662200	bZIP	LOC_Os02g47744	Os02g0706400	MYB_related				LOC_Os12g38490	Os12g0573200	GRAS
			LOC_Os01g50940	Os01g0705700	bHLH	LOC_Os09g29820	Os09g0474000	bZIP	LOC_Os05g02420	Os05g0114700	MYB_related				LOC_Os08g32990	Os08g0426000	HB-other
			LOC_Os02g15760	Os02g0257500	bHLH	LOC_Os10g38820	Os10g0531900	bZIP	LOC_Os05g51160	Os05g0589400	MYB_related				LOC_Os01g57890	Os01g0788800	HD-ZIP
			LOC_Os02g39140	Os02g0603600	bHLH	LOC_Os12g40920	Os12g0601800	bZIP	LOC_Os06g51260	Os06g0728700	MYB_related				LOC_Os02g43330	Os02g0649300	HD-ZIP
			LOC_Os03g03000	Os03g0122100	bHLH	LOC_Os12g43790	Os12g0634500	bZIP	LOC_Os07g44090	Os07g0634900	MYB_related				LOC_Os03g07450	Os03g0170600	HD-ZIP
			LOC_Os03g59670	Os03g0811400	bHLH				LOC_Os08g06110	Os08g0157600	MYB_related				LOC_Os04g45810	Os04g0541700	HD-ZIP
			LOC_Os04g23550	Os04g0301500	bHLH				LOC_Os08g39980	Os08g0510700	MYB_related				LOC_Os04g46350	Os04g0548700	HD-ZIP
			LOC_Os04g41229	Os04g0489600	bHLH				LOC_Os11g47460	Os11g0700500	MYB_related				LOC_Os06g10600	Os06g0208100	HD-ZIP
			LOC_Os04g51070	Os04g0599300	bHLH				LOC_Os12g37970	Os12g0567300	MYB_related				LOC_Os08g32085	NA	HD-ZIP
			LOC_Os05g42180	Os05g0501200	bHLH				LOC_Os01g48446	Os01g0675800	NAC				LOC_Os08g36220	Os08g0465000	HD-ZIP
			LOC_Os05g50900	Os05g0586300	bHLH				LOC_Os01g64310	Os01g0862800	NAC				LOC_Os08g37580	Os08g0481400	HD-ZIP
			LOC_Os05g51820	Os05g0597000	bHLH				LOC_Os01g66120	Os01g0884300	NAC				LOC_Os09g21180	Os09g0379600	HD-ZIP
			LOC_Os06g10820	Os06g0210600	bHLH				LOC_Os02g56600	Os02g0810900	NAC				LOC_Os10g26500	Os10g0404900	HD-ZIP
			LOC_Os09g28210	Os09g0455300	bHLH				LOC_Os03g21030	Os03g0327100	NAC				LOC_Os12g41860	Os12g0612700	HD-ZIP
			LOC_Os09g29830	Os09g0474100	bHLH				LOC_Os03g21060	Os03g0327800	NAC				LOC_Os01g39020	Os01g0571300	HSF
			LOC_Os11g32100	Os11g0523700	bHLH				LOC_Os04g35660	Os04g0437000	NAC				LOC_Os01g53220	Os01g0733200	HSF
			LOC_Os11g39000	Os11g0603000	bHLH				LOC_Os05g10620	Os05g0194500	NAC				LOC_Os02g32590	Os02g0527300	HSF
			LOC_Os01g46970	Os01g0658900	bZIP				LOC_Os05g34830	Os05g0421600	NAC				LOC_Os03g06630	Os03g0161900	HSF
			LOC_Os01g64020	Os01g0859500	bZIP				LOC_Os05g37080	Os05g0442700	NAC				LOC_Os03g12370	Os03g0224700	HSF
			LOC_Os02g52780	Os02g0766700	bZIP				LOC_Os05g48850	Os05g0563000	NAC				LOC_Os03g53340	Os03g0745000	HSF
			LOC_Os04g41820	Os04g0495500	bZIP				LOC_Os06g04090	Os06g0131700	NAC				LOC_Os05g45410	Os05g0530400	HSF
			LOC_Os05g03865	NA	bZIP				LOC_Os07g12340	Os07g0225300	NAC				LOC_Os06g35960	Os06g0553100	HSF
			LOC_Os08g07970	Os08g0176900	bZIP				LOC_Os08g06140	Os08g0157900	NAC				LOC_Os06g36930	Os06g0565200	HSF
			LOC_Os09g10840	Os09g0280500	bZIP				LOC_Os08g10080	Os08g0200600	NAC				LOC_Os08g36700	Os08g0471000	HSF
			LOC_Os09g28310	Os09g0456200	bZIP				LOC_Os08g33670	Os08g0433500	NAC				LOC_Os08g43334	Os08g0546800	HSF
			LOC_Os09g31390	Os09g0489500	bZIP				LOC_Os09g33490	Os09g0509100	NAC				LOC_Os09g28354	Os09g0456800	HSF
			LOC_Os12g06010	NA	bZIP				LOC_Os10g25620	Os10g0395700	NAC				LOC_Os09g35790	Os09g0526600	HSF
			LOC_Os12g40920	Os12g0601800	bZIP				LOC_Os11g08210	Os11g0184900	NAC				LOC_Os03g17810	Os03g0287400	LBD
									LOC_Os12g03050	Os12g0123800	NAC				LOC_Os03g41330	Os03g0609500	LBD
									LOC_Os06g14190	Os06g0252300	NF-X1				LOC_Os04g31804	NA	M-type_MADS
									LOC_Os12g42400	Os12g0618600	NF-YA				LOC_Os01g19330	Os01g0298400	MYB
									LOC_Os01g70890	Os01g0935200	NF-YB				LOC_Os01g19970	Os01g0305900	MYB
									LOC_Os03g29970	Os03g0413000	NF-YB				LOC_Os01g36460	Os01g0545100	MYB
									LOC_Os07g41580	Os07g0606600	NF-YB				LOC_Os01g51260	Os01g0709000	MYB
									LOC_Os01g24460	NA	NF-YC				LOC_Os01g63460	Os01g0853700	MYB
									LOC_Os09g37710	Os09g0549450	Nin-like				LOC_Os01g64360	Os01g0863300	MYB
									LOC_Os07g32170	NA	SBP				LOC_Os01g65370	Os01g0874300	MYB
									LOC_Os01g72490	Os01g0954500	SRS				LOC_Os02g41510	Os02g0624300	MYB
									LOC_Os02g13310	Os02g0226600	TALE				LOC_Os03g20090	Os03g0315400	MYB
									LOC_Os03g52239	Os03g0732100	TALE				LOC_Os03g25550	Os03g0371800	MYB
									LOC_Os01g69980	Os01g0924400	TCP				LOC_Os04g42950	Os04g0508500	MYB
									LOC_Os12g42190	Os12g0616400	TCP				LOC_Os04g43680	Os04g0517100	MYB
									LOC_Os01g21590	Os01g0318400	Trihelix				LOC_Os05g04210	Os05g0132700	MYB
									LOC_Os02g33610	Os02g0539600	Trihelix				LOC_Os05g04820	Os05g0140100	MYB
									LOC_Os02g33770	Os02g0542400	Trihelix				LOC_Os05g37060	Os05g0442400	MYB
									LOC_Os03g02240	Os03g0113500	Trihelix				LOC_Os05g37730	Os05g0449900	MYB
									LOC_Os04g45940	Os04g0543500	Trihelix				LOC_Os07g37210	Os07g0558100	MYB
									LOC_Os01g09100	Os01g0186000	WRKY				LOC_Os07g44090	Os07g0634900	MYB
									LOC_Os01g14440	Os01g0246700	WRKY				LOC_Os07g48870	Os07g0688200	MYB
									LOC_Os01g43650	Os01g0626400	WRKY				LOC_Os08g33800	Os08g0435725	MYB
									LOC_Os01g60640	Os01g0821600	WRKY				LOC_Os08g34960	Os08g0450900	MYB
									LOC_Os01g61080	Os01g0826400	WRKY				LOC_Os08g37970	Os08g0486300	MYB
									LOC_Os02g08440	Os02g0181300	WRKY				LOC_Os09g01960	Os09g0106700	MYB
									LOC_Os02g26430	Os02g0462800	WRKY				LOC_Os10g33810	Os10g0478300	MYB
									LOC_Os05g09020	Os05g0183100	WRKY				LOC_Os11g45740	Os11g0684000	MYB
									LOC_Os05g27730	Os05g0343400	WRKY				LOC_Os11g47460	Os11g0700500	MYB
									LOC_Os05g39720	Os05g0474800	WRKY				LOC_Os12g13570	Os12g0238000	MYB
									LOC_Os05g46020	Os05g0537100	WRKY				LOC_Os12g37690	Os12g0564100	MYB
									LOC_Os05g49620	Os05g0571200	WRKY				LOC_Os12g37970	Os12g0567300	MYB
									LOC_Os05g50610	Os05g0583000	WRKY				LOC_Os12g38400	Os12g0572201	MYB
									LOC_Os06g44010	Os06g0649000	WRKY				LOC_Os01g09280	Os01g0187900	MYB_related
									LOC_Os08g29660	Os08g0386200	WRKY				LOC_Os01g09640	Os01g0192300	MYB_related
									LOC_Os11g02520	Os11g0117400	WRKY				LOC_Os02g45670	Os02g0680700	MYB_related
									LOC_Os11g29870	Os11g0490900	WRKY				LOC_Os02g47744	Os02g0706400	MYB_related
									LOC_Os08g37400	Os08g0479400	ZF-HD				LOC_Os03g31230	Os03g0425800	MYB_related
									LOC_Os09g24810	Os09g0414500	ZF-HD				LOC_Os04g49450	Os04g0583900	MYB_related
									LOC_Os01g38610	Os01g0566800	bHLH				LOC_Os05g07010	Os05g0162800	MYB_related
									LOC_Os01g68700	Os01g0915600	bHLH				LOC_Os06g08290	Os06g0181300	MYB_related
									LOC_Os02g34320	Os02g0547600	bHLH				LOC_Os06g45840	Os06g0669700	MYB_related
									LOC_Os03g08930	Os03g0188400	bHLH				LOC_Os07g44090	Os07g0634900	MYB_related
									LOC_Os03g53020	Os03g0741100	bHLH				LOC_Os08g04840	Os08g0144000	MYB_related
									LOC_Os03g58830	Os03g0802900	bHLH				LOC_Os08g06110	Os08g0157600	MYB_related
									LOC_Os03g59670	Os03g0811400	bHLH				LOC_Os09g31454	Os09g0491660	MYB_related
									LOC_Os04g23440	Os04g0300600	bHLH				LOC_Os11g47460	Os11g0700500	MYB_related
									LOC_Os04g23550	Os04g0301500	bHLH				LOC_Os12g37970	Os12g0567300	MYB_related
									LOC_Os04g28280	Os04g0350700	bHLH				LOC_Os01g01430	Os01g0104200	NAC
									LOC_Os04g41229	Os04g0489600	bHLH				LOC_Os01g15640	Os01g0261200	NAC
									LOC_Os06g10820	Os06g0210600	bHLH				LOC_Os01g48446	Os01g0675800	NAC
									LOC_Os06g30090	Os06g0496400	bHLH				LOC_Os01g60020	Os01g0816100	NAC
									LOC_Os06g50900	Os06g0724800	bHLH				LOC_Os01g64310	Os01g0862800	NAC
									LOC_Os08g08160	Os08g0179400	bHLH				LOC_Os01g66120	Os01g0884300	NAC
									LOC_Os08g33590	Os08g0432800	bHLH				LOC_Os02g12310	Os02g0214500	NAC
									LOC_Os08g41320	Os08g0524800	bHLH				LOC_Os02g36880	Os02g0579000	NAC
									LOC_Os09g24490	Os09g0410700	bHLH				LOC_Os03g21030	Os03g0327100	NAC
									LOC_Os09g28210	Os09g0455300	bHLH				LOC_Os03g21060	Os03g0327800	NAC
									LOC_Os10g26410	Os10g0403800	bHLH				LOC_Os03g56580	Os03g0777000	NAC
									LOC_Os10g40740	Os10g0556200	bHLH				LOC_Os03g60080	Os03g0815100	NAC
									LOC_Os11g25560	Os11g0442500	bHLH				LOC_Os04g52810	Os04g0619000	NAC
									LOC_Os11g39000	Os11g0603000	bHLH				LOC_Os05g10620	Os05g0194500	NAC
									LOC_Os01g07880	Os01g0174000	bZIP				LOC_Os05g34830	Os05g0421600	NAC
									LOC_Os01g36220	Os01g0542700	bZIP				LOC_Os06g04090	Os06g0131700	NAC
									LOC_Os01g46970	Os01g0658900	bZIP				LOC_Os06g46270	Os06g0675600	NAC
									LOC_Os01g64000	Os01g0859300	bZIP				LOC_Os07g04560	Os07g0138200	NAC
									LOC_Os02g03580	Os02g0128200	bZIP				LOC_Os07g12340	Os07g0225300	NAC
									LOC_Os02g03960	Os02g0132500	bZIP				LOC_Os08g06140	Os08g0157900	NAC
									LOC_Os02g09830	Os02g0191600	bZIP				LOC_Os08g10080	Os08g0200600	NAC
									LOC_Os02g52780	Os02g0766700	bZIP				LOC_Os08g44820	Os08g0562200	NAC
									LOC_Os06g45140	Os06g0662200	bZIP				LOC_Os09g33490	Os09g0509100	NAC
									LOC_Os07g08420	Os07g0182000	bZIP				LOC_Os11g03370	Os11g0127600	NAC
									LOC_Os07g48180	Os07g0679500	bZIP				LOC_Os11g08210	Os11g0184900	NAC
									LOC_Os08g26880	Os08g0357300	bZIP				LOC_Os12g03050	Os12g0123800	NAC
									LOC_Os09g28310	Os09g0456200	bZIP				LOC_Os06g14190	Os06g0252300	NF-X1
									LOC_Os09g29820	Os09g0474000	bZIP				LOC_Os02g53620	Os02g0776400	NF-YA
									LOC_Os12g40920	Os12g0601800	bZIP				LOC_Os12g42400	Os12g0618600	NF-YA
															LOC_Os03g29970	Os03g0413000	NF-YB
															LOC_Os03g14669	Os03g0251350	NF-YC
															LOC_Os04g41850	Os04g0495800	Nin-like
															LOC_Os09g37710	Os09g0549450	Nin-like
															LOC_Os02g04680	Os02g0139400	SBP
															LOC_Os07g32170	NA	SBP
															LOC_Os08g39890	Os08g0509600	SBP
															LOC_Os09g32944	Os09g0507100	SBP
															LOC_Os01g72490	Os01g0954500	SRS
															LOC_Os03g52239	Os03g0732100	TALE
															LOC_Os06g01934	Os06g0108900	TALE
															LOC_Os01g55750	Os01g0763200	TCP
															LOC_Os01g69980	Os01g0924400	TCP
															LOC_Os02g42380	Os02g0635800	TCP
															LOC_Os02g51280	Os02g0747400	TCP
															LOC_Os03g57190	Os03g0785800	TCP
															LOC_Os08g43160	Os08g0544800	TCP
															LOC_Os02g07800	Os02g0174300	Trihelix
															LOC_Os02g33610	Os02g0539600	Trihelix
															LOC_Os02g33770	Os02g0542400	Trihelix
															LOC_Os03g02240	Os03g0113500	Trihelix
															LOC_Os04g45940	Os04g0543500	Trihelix
															LOC_Os04g51320	Os04g0602300	Trihelix
															LOC_Os05g48690	Os05g0560600	Trihelix
															LOC_Os01g54930	Os01g0753000	VOZ
															LOC_Os01g62310	Os01g0840300	WOX
															LOC_Os01g09080	Os01g0185900	WRKY
															LOC_Os01g14440	Os01g0246700	WRKY
															LOC_Os01g18584	Os01g0289600	WRKY
															LOC_Os01g40430	Os01g0586800	WRKY
															LOC_Os01g43650	Os01g0626400	WRKY
															LOC_Os01g46800	Os01g0656400	WRKY
															LOC_Os01g53040	Os01g0730700	WRKY
															LOC_Os01g53260	Os01g0734000	WRKY
															LOC_Os01g60600	Os01g0821300	WRKY
															LOC_Os01g60640	Os01g0821600	WRKY
															LOC_Os01g61080	Os01g0826400	WRKY
															LOC_Os02g08440	Os02g0181300	WRKY
															LOC_Os02g26430	Os02g0462800	WRKY
															LOC_Os02g53100	Os02g0770500	WRKY
															LOC_Os03g20550	Os03g0321700	WRKY
															LOC_Os03g53050	Os03g0741400	WRKY
															LOC_Os05g09020	Os05g0183100	WRKY
															LOC_Os05g27730	Os05g0343400	WRKY
															LOC_Os05g39720	Os05g0474800	WRKY
															LOC_Os05g49100	Os05g0565900	WRKY
															LOC_Os05g49620	Os05g0571200	WRKY
															LOC_Os06g05380	Os06g0146250	WRKY
															LOC_Os06g06360	Os06g0158100	WRKY
															LOC_Os06g44010	Os06g0649000	WRKY
															LOC_Os08g09840	Os08g0198400	WRKY
															LOC_Os08g29660	Os08g0386200	WRKY
															LOC_Os09g25060	Os09g0417600	WRKY
															LOC_Os09g25070	Os09g0417800	WRKY
															LOC_Os11g02520	Os11g0117400	WRKY
															LOC_Os11g29870	Os11g0490900	WRKY
															LOC_Os12g02420	Os12g0116400	WRKY
															LOC_Os12g32250	Os12g0507350	WRKY
															LOC_Os01g44430	NA	ZF-HD
															LOC_Os04g35500	Os04g0434500	ZF-HD
															LOC_Os08g34010	Os08g0438400	ZF-HD
															LOC_Os08g37400	Os08g0479400	ZF-HD
															LOC_Os09g24810	Os09g0414500	ZF-HD
															LOC_Os01g06640	Os01g0159800	bHLH
															LOC_Os01g38610	Os01g0566800	bHLH
															LOC_Os01g39330	Os01g0575200	bHLH
															LOC_Os01g56690	Os01g0773800	bHLH
															LOC_Os01g72370	Os01g0952800	bHLH
															LOC_Os02g34320	Os02g0547600	bHLH
															LOC_Os02g47660	Os02g0705500	bHLH
															LOC_Os02g51320	Os02g0747900	bHLH
															LOC_Os03g53020	Os03g0741100	bHLH
															LOC_Os03g55550	Os03g0764200	bHLH
															LOC_Os04g23550	Os04g0301500	bHLH
															LOC_Os04g31290	Os04g0381700	bHLH
															LOC_Os04g53990	Os04g0631600	bHLH
															LOC_Os05g04740	Os05g0139100	bHLH
															LOC_Os05g07120	Os05g0163900	bHLH
															LOC_Os06g37410	Os06g0570900	bHLH
															LOC_Os08g37290	Os08g0477900	bHLH
															LOC_Os08g38210	Os08g0490000	bHLH
															LOC_Os08g39630	Os08g0506850	bHLH
															LOC_Os08g42470	Os08g0536800	bHLH
															LOC_Os09g32510	Os09g0501600	bHLH
															LOC_Os10g26410	Os10g0403800	bHLH
															LOC_Os10g39750	Os10g0544200	bHLH
															LOC_Os10g40740	Os10g0556200	bHLH
															LOC_Os11g32100	Os11g0523700	bHLH
															LOC_Os01g07880	Os01g0174000	bZIP
															LOC_Os01g36220	Os01g0542700	bZIP
															LOC_Os01g46970	Os01g0658900	bZIP
															LOC_Os01g55150	Os01g0756200	bZIP
															LOC_Os01g64000	Os01g0859300	bZIP
															LOC_Os01g64020	Os01g0859500	bZIP
															LOC_Os01g64730	Os01g0867300	bZIP
															LOC_Os02g03580	Os02g0128200	bZIP
															LOC_Os02g08540	Os02g0182700	bZIP
															LOC_Os02g09830	Os02g0191600	bZIP
															LOC_Os02g10140	Os02g0194900	bZIP
															LOC_Os02g52780	Os02g0766700	bZIP
															LOC_Os03g20310	Os03g0318600	bZIP
															LOC_Os03g58250	Os03g0796900	bZIP
															LOC_Os03g59460	Os03g0809200	bZIP
															LOC_Os05g03860	Os05g0129300	bZIP
															LOC_Os05g49420	Os05g0569300	bZIP
															LOC_Os06g15480	Os06g0265400	bZIP
															LOC_Os07g08420	Os07g0182000	bZIP
															LOC_Os07g44950	Os07g0644100	bZIP
															LOC_Os08g26880	Os08g0357300	bZIP
															LOC_Os08g43090	Os08g0543900	bZIP
															LOC_Os09g10840	Os09g0280500	bZIP
															LOC_Os09g28310	Os09g0456200	bZIP
															LOC_Os11g05640	Os11g0154900	bZIP
															LOC_Os12g37410	Os12g0560900	bZIP
															LOC_Os12g40920	Os12g0601800	bZIP

## Sheet: 2
T1 vs. T0 VS. D1 vs. D0			T2 vs. T0 VS. D2 vs. D0			RT vs. T0 VS. RD vs. D0
LOC_Os03g60560	Os03g0820300	C2H2	LOC_Os01g63980	Os01g0859100	C2H2	LOC_Os11g32110	Os11g0523800	ARF
LOC_Os02g49230	Os02g0724000	CO-like	LOC_Os03g60560	Os03g0820300	C2H2	LOC_Os04g42020	Os04g0497700	CO-like
LOC_Os01g10580	Os01g0202500	DBB	LOC_Os03g60570	Os03g0820400	C2H2	LOC_Os06g44450	Os06g0654900	CO-like
LOC_Os02g43170	Os02g0646200	DBB	LOC_Os04g02510	Os04g0115500	C2H2	LOC_Os08g15050	Os08g0249000	CO-like
LOC_Os03g09170	Os03g0191900	ERF	LOC_Os02g39710	Os02g0610500	CO-like	LOC_Os08g42440	Os08g0536300	CO-like
LOC_Os06g03670	Os06g0127100	ERF	LOC_Os04g42020	Os04g0497700	CO-like	LOC_Os09g33550	Os09g0509700	CO-like
LOC_Os08g31580	Os08g0408500	ERF	LOC_Os06g44450	Os06g0654900	CO-like	LOC_Os01g10580	Os01g0202500	DBB
LOC_Os11g06770	Os11g0168500	ERF	LOC_Os02g39360	Os02g0606200	DBB	LOC_Os02g39360	Os02g0606200	DBB
LOC_Os03g21660	NA	FAR1	LOC_Os05g11510	Os05g0204600	DBB	LOC_Os05g11510	Os05g0204600	DBB
LOC_Os02g43330	Os02g0649300	HD-ZIP	LOC_Os09g35880	Os09g0527900	DBB	LOC_Os09g35880	Os09g0527900	DBB
LOC_Os02g32590	Os02g0527300	HSF	LOC_Os01g15900	Os01g0264000	Dof	LOC_Os01g15900	Os01g0264000	Dof
LOC_Os03g53340	Os03g0745000	HSF	LOC_Os01g55340	Os01g0758200	Dof	LOC_Os01g55340	Os01g0758200	Dof
LOC_Os06g35960	Os06g0553100	HSF	LOC_Os02g13710	Os02g0231000	ERF	LOC_Os07g48570	Os07g0685000	Dof
LOC_Os09g35790	Os09g0526600	HSF	LOC_Os02g42585	Os02g0638650	ERF	LOC_Os08g38220	Os08g0490100	Dof
LOC_Os02g46030	Os02g0685200	MYB_related	LOC_Os02g45450	Os02g0677300	ERF	LOC_Os03g08470	Os03g0183000	ERF
LOC_Os05g10690	Os05g0195700	MYB_related	LOC_Os03g08470	Os03g0183000	ERF	LOC_Os09g11480	Os09g0287000	ERF
LOC_Os09g28210	Os09g0455300	bHLH	LOC_Os03g08490	Os03g0183200	ERF	LOC_Os03g21660	NA	FAR1
LOC_Os01g46970	Os01g0658900	bZIP	LOC_Os03g09170	Os03g0191900	ERF	LOC_Os01g74020	Os01g0971800	G2-like
LOC_Os02g52780	Os02g0766700	bZIP	LOC_Os04g46400	Os04g0549700	ERF	LOC_Os06g24070	Os06g0348800	G2-like
LOC_Os09g28310	Os09g0456200	bZIP	LOC_Os04g52090	Os04g0610400	ERF	LOC_Os08g33050	Os08g0426866	G2-like
			LOC_Os06g03670	Os06g0127100	ERF	LOC_Os04g46350	Os04g0548700	HD-ZIP
			LOC_Os08g31580	Os08g0408500	ERF	LOC_Os01g53220	Os01g0733200	HSF
			LOC_Os08g34360	Os08g0442400	ERF	LOC_Os02g32590	Os02g0527300	HSF
			LOC_Os08g36920	Os08g0474000	ERF	LOC_Os03g06630	Os03g0161900	HSF
			LOC_Os09g28440	Os09g0457900	ERF	LOC_Os05g37730	Os05g0449900	MYB
			LOC_Os10g41130	Os10g0560700	ERF	LOC_Os12g37970	Os12g0567300	MYB
			LOC_Os04g28580	Os04g0354200	FAR1	LOC_Os02g45670	Os02g0680700	MYB_related
			LOC_Os01g74020	Os01g0971800	G2-like	LOC_Os08g04840	Os08g0144000	MYB_related
			LOC_Os06g24070	Os06g0348800	G2-like	LOC_Os08g06110	Os08g0157600	MYB_related
			LOC_Os02g43330	Os02g0649300	HD-ZIP	LOC_Os12g37970	Os12g0567300	MYB_related
			LOC_Os01g53220	Os01g0733200	HSF	LOC_Os08g10080	Os08g0200600	NAC
			LOC_Os02g32590	Os02g0527300	HSF	LOC_Os06g01934	Os06g0108900	TALE
			LOC_Os03g06630	Os03g0161900	HSF	LOC_Os02g33610	Os02g0539600	Trihelix
			LOC_Os06g35960	Os06g0553100	HSF	LOC_Os01g38610	Os01g0566800	bHLH
			LOC_Os08g43334	Os08g0546800	HSF	LOC_Os10g40740	Os10g0556200	bHLH
			LOC_Os01g03720	Os01g0128000	MYB	LOC_Os01g36220	Os01g0542700	bZIP
			LOC_Os01g19330	Os01g0298400	MYB
			LOC_Os02g40530	Os02g0618400	MYB
			LOC_Os04g42950	Os04g0508500	MYB
			LOC_Os07g37210	Os07g0558100	MYB
			LOC_Os09g01960	Os09g0106700	MYB
			LOC_Os09g36250	Os09g0532900	MYB
			LOC_Os12g37970	Os12g0567300	MYB
			LOC_Os01g09280	Os01g0187900	MYB_related
			LOC_Os01g09640	Os01g0192300	MYB_related
			LOC_Os01g43230	Os01g0619900	MYB_related
			LOC_Os02g45670	Os02g0680700	MYB_related
			LOC_Os05g51160	Os05g0589400	MYB_related
			LOC_Os06g51260	Os06g0728700	MYB_related
			LOC_Os08g06110	Os08g0157600	MYB_related
			LOC_Os08g39980	Os08g0510700	MYB_related
			LOC_Os12g37970	Os12g0567300	MYB_related
			LOC_Os01g48446	Os01g0675800	NAC
			LOC_Os02g56600	Os02g0810900	NAC
			LOC_Os03g21060	Os03g0327800	NAC
			LOC_Os05g10620	Os05g0194500	NAC
			LOC_Os08g06140	Os08g0157900	NAC
			LOC_Os08g10080	Os08g0200600	NAC
			LOC_Os03g29970	Os03g0413000	NF-YB
			LOC_Os07g41580	Os07g0606600	NF-YB
			LOC_Os02g33610	Os02g0539600	Trihelix
			LOC_Os02g26430	Os02g0462800	WRKY
			LOC_Os05g49620	Os05g0571200	WRKY
			LOC_Os08g29660	Os08g0386200	WRKY
			LOC_Os01g38610	Os01g0566800	bHLH
			LOC_Os04g23550	Os04g0301500	bHLH
			LOC_Os06g30090	Os06g0496400	bHLH
			LOC_Os09g28210	Os09g0455300	bHLH
			LOC_Os10g40740	Os10g0556200	bHLH
			LOC_Os01g36220	Os01g0542700	bZIP
			LOC_Os01g46970	Os01g0658900	bZIP
			LOC_Os02g52780	Os02g0766700	bZIP
			LOC_Os06g45140	Os06g0662200	bZIP
			LOC_Os09g29820	Os09g0474000	bZIP
			LOC_Os12g40920	Os12g0601800	bZIP
