# Supplementary material for: Transcriptome-Wide Analysis of Core Transcription Factors Associated with Defense Responses in Autotetraploid versus Diploid Rice under Saline Stress and Recovery
Source: Int J Mol Sci. 2023 Nov 5;24(21):15982. doi: 10.3390/ijms242115982 (PMC10650042; doi:10.3390/ijms242115982)
Supplement: Supplementary file 1 [file ijms-24-15982-s001.zip › ijms-2631516-Supplementary Table S4.xlsx]

## Sheet: GFD-T
Table S4. Upset plots derived unique and shared DE-TFs at each time point of intra-group comparisons in GFD-T and GFD-D.
T1 vs. T0	T2 vs. T0	RT vs. T0	Count	Genes
TRUE	TRUE	TRUE	5	LOC_Os01g10580	LOC_Os02g32590	LOC_Os02g46030	LOC_Os01g51690	LOC_Os09g29820
FALSE	TRUE	TRUE	34	LOC_Os04g42020	LOC_Os06g44450	LOC_Os02g39360	LOC_Os05g11510	LOC_Os09g35880	LOC_Os01g15900	LOC_Os01g55340	LOC_Os03g08470	LOC_Os04g46400	LOC_Os08g34360	LOC_Os01g74020	LOC_Os06g24070	LOC_Os01g53220	LOC_Os03g06630	LOC_Os09g36250	LOC_Os12g37970	LOC_Os01g43230	LOC_Os02g45670	LOC_Os06g51260	LOC_Os08g06110	LOC_Os08g39980	LOC_Os08g10080	LOC_Os02g33610	LOC_Os01g38610	LOC_Os10g40740	LOC_Os01g36220	LOC_Os02g08150	LOC_Os02g43940	LOC_Os08g33050	LOC_Os06g39906	LOC_Os04g58020	LOC_Os06g01934	LOC_Os01g58760	LOC_Os12g37970
TRUE	FALSE	TRUE	2	LOC_Os03g21660	LOC_Os09g11480
FALSE	FALSE	TRUE	29	LOC_Os11g32110	LOC_Os08g15050	LOC_Os08g42440	LOC_Os09g33550	LOC_Os07g48570	LOC_Os08g38220	LOC_Os04g46350	LOC_Os05g37730	LOC_Os08g04840	LOC_Os04g43910	LOC_Os02g45054	LOC_Os02g57790	LOC_Os01g68860	LOC_Os07g38090	LOC_Os09g06464	LOC_Os03g07360	LOC_Os02g29550	LOC_Os05g40960	LOC_Os06g49040	LOC_Os02g13800	LOC_Os08g41960	LOC_Os09g36730	LOC_Os10g41260	LOC_Os01g13540	LOC_Os07g02060	LOC_Os02g52190	LOC_Os06g50310	LOC_Os08g38020	LOC_Os12g37415
TRUE	TRUE	FALSE	12	LOC_Os03g60560	LOC_Os03g09170	LOC_Os06g03670	LOC_Os08g31580	LOC_Os02g43330	LOC_Os06g35960	LOC_Os09g28210	LOC_Os01g46970	LOC_Os02g52780	LOC_Os04g42950	LOC_Os01g09640	LOC_Os01g09930
FALSE	TRUE	FALSE	71	LOC_Os01g63980	LOC_Os03g60570	LOC_Os04g02510	LOC_Os02g39710	LOC_Os02g13710	LOC_Os02g42585	LOC_Os02g45450	LOC_Os03g08490	LOC_Os04g52090	LOC_Os08g36920	LOC_Os09g28440	LOC_Os10g41130	LOC_Os04g28580	LOC_Os08g43334	LOC_Os01g03720	LOC_Os01g19330	LOC_Os02g40530	LOC_Os07g37210	LOC_Os09g01960	LOC_Os01g09280	LOC_Os05g51160	LOC_Os01g48446	LOC_Os02g56600	LOC_Os03g21060	LOC_Os05g10620	LOC_Os08g06140	LOC_Os03g29970	LOC_Os07g41580	LOC_Os02g26430	LOC_Os05g49620	LOC_Os08g29660	LOC_Os04g23550	LOC_Os06g30090	LOC_Os06g45140	LOC_Os12g40920	LOC_Os02g41800	LOC_Os06g48950	LOC_Os01g68160	LOC_Os02g08510	LOC_Os03g10140	LOC_Os03g50310	LOC_Os06g16370	LOC_Os04g41560	LOC_Os12g06200	LOC_Os02g43820	LOC_Os08g43210
TRUE	FALSE	FALSE	19	LOC_Os02g49230	LOC_Os02g43170	LOC_Os11g06770	LOC_Os03g53340	LOC_Os09g35790	LOC_Os05g10690	LOC_Os09g28310	LOC_Os08g06120	LOC_Os03g32220	LOC_Os03g32230	LOC_Os07g40080	LOC_Os03g22170	LOC_Os08g36220	LOC_Os05g37060	LOC_Os01g40430	LOC_Os05g46020	LOC_Os01g09900	LOC_Os01g09990	LOC_Os03g55550
[truncated: 25 more columns]

## Sheet: GFD-D
D1 vs. D0	D2 vs. D0	RD vs. D0	Count	Genes
TRUE	TRUE	TRUE	39	LOC_Os03g60560	LOC_Os02g49230	LOC_Os03g09170	LOC_Os06g03670	LOC_Os08g31580	LOC_Os02g43330	LOC_Os02g32590	LOC_Os06g35960	LOC_Os01g46970	LOC_Os02g52780	LOC_Os09g28310	LOC_Os03g55540	LOC_Os03g60570	LOC_Os02g39710	LOC_Os06g19444	LOC_Os09g33550	LOC_Os01g15900	LOC_Os01g58420	LOC_Os02g42585	LOC_Os02g52670	LOC_Os04g52090	LOC_Os08g36920	LOC_Os09g35010	LOC_Os06g03710	LOC_Os01g53220	LOC_Os01g19330	LOC_Os07g37210	LOC_Os12g37970	LOC_Os01g64310	LOC_Os07g12340	LOC_Os09g33490	LOC_Os02g33610	LOC_Os02g33770	LOC_Os01g60640	LOC_Os02g26430	LOC_Os11g02520	LOC_Os04g23550	LOC_Os12g40920	LOC_Os12g37970
FALSE	TRUE	TRUE	106	LOC_Os04g02510	LOC_Os04g42020	LOC_Os06g44450	LOC_Os02g39360	LOC_Os05g11510	LOC_Os09g35880	LOC_Os01g55340	LOC_Os03g08470	LOC_Os09g28440	LOC_Os10g41130	LOC_Os01g74020	LOC_Os06g24070	LOC_Os03g06630	LOC_Os08g43334	LOC_Os04g42950	LOC_Os09g01960	LOC_Os01g09280	LOC_Os01g09640	LOC_Os02g45670	LOC_Os08g06110	LOC_Os01g48446	LOC_Os03g21060	LOC_Os05g10620	LOC_Os08g06140	LOC_Os08g10080	LOC_Os03g29970	LOC_Os05g49620	LOC_Os08g29660	LOC_Os01g38610	LOC_Os10g40740	LOC_Os01g36220	LOC_Os01g62190	LOC_Os03g32220	LOC_Os03g32230	LOC_Os03g62230	LOC_Os05g37190	LOC_Os11g47630	LOC_Os07g48570	LOC_Os08g38220	LOC_Os02g32140	LOC_Os02g54160	LOC_Os02g55380	LOC_Os04g32620	LOC_Os05g36100	LOC_Os05g49700	LOC_Os09g35030
TRUE	FALSE	TRUE	25	LOC_Os01g10580	LOC_Os11g06770	LOC_Os03g21660	LOC_Os03g53340	LOC_Os09g35790	LOC_Os01g62130	LOC_Os08g15050	LOC_Os10g26620	LOC_Os02g43970	LOC_Os02g07170	LOC_Os02g14490	LOC_Os12g01490	LOC_Os01g54210	LOC_Os10g40810	LOC_Os08g37580	LOC_Os11g03370	LOC_Os08g39890	LOC_Os01g09080	LOC_Os01g18584	LOC_Os02g53100	LOC_Os09g25070	LOC_Os04g35500	LOC_Os11g32100	LOC_Os01g64020	LOC_Os09g10840
FALSE	FALSE	TRUE	166	LOC_Os11g32110	LOC_Os08g42440	LOC_Os09g11480	LOC_Os08g33050	LOC_Os04g46350	LOC_Os05g37730	LOC_Os08g04840	LOC_Os06g01934	LOC_Os01g54990	LOC_Os04g57610	LOC_Os05g48870	LOC_Os06g09660	LOC_Os02g08500	LOC_Os07g48200	LOC_Os07g39220	LOC_Os01g39110	LOC_Os01g65080	LOC_Os01g68160	LOC_Os03g17150	LOC_Os03g31240	LOC_Os04g08060	LOC_Os07g40080	LOC_Os08g36390	LOC_Os08g44050	LOC_Os09g10980	LOC_Os09g38340	LOC_Os12g39400	LOC_Os01g53650	LOC_Os12g33090	LOC_Os04g41560	LOC_Os01g48290	LOC_Os01g64790	LOC_Os02g43790	LOC_Os02g43820	LOC_Os02g54050	LOC_Os04g34970	LOC_Os05g27930	LOC_Os06g40150	LOC_Os07g12510	LOC_Os07g42510	LOC_Os07g47790	LOC_Os08g43200	LOC_Os08g43210	LOC_Os09g11460	LOC_Os12g41060	LOC_Os06g49550
TRUE	TRUE	FALSE	14	LOC_Os09g28210	LOC_Os01g09620	LOC_Os03g07360	LOC_Os05g41780	LOC_Os06g11860	LOC_Os07g22730	LOC_Os05g46610	LOC_Os05g51160	LOC_Os10g25620	LOC_Os05g50610	LOC_Os03g59670	LOC_Os04g41229	LOC_Os06g10820	LOC_Os11g39000
FALSE	TRUE	FALSE	62	LOC_Os01g63980	LOC_Os02g13710	LOC_Os02g45450	LOC_Os03g08490	LOC_Os04g46400	LOC_Os08g34360	LOC_Os04g28580	LOC_Os01g03720	LOC_Os02g40530	LOC_Os09g36250	LOC_Os01g43230	LOC_Os06g51260	LOC_Os08g39980	LOC_Os02g56600	LOC_Os07g41580	LOC_Os06g30090	LOC_Os06g45140	LOC_Os09g29820	LOC_Os02g04810	LOC_Os03g13400	LOC_Os05g03760	LOC_Os04g46440	LOC_Os09g35020	LOC_Os10g41330	LOC_Os04g36590	LOC_Os03g31880	LOC_Os06g01620	LOC_Os02g35770	LOC_Os09g27450	LOC_Os03g14270	LOC_Os11g01550	LOC_Os12g01550	LOC_Os01g49160	LOC_Os02g42870	LOC_Os05g35500	LOC_Os09g24800	LOC_Os09g26170	LOC_Os05g02420	LOC_Os04g35660	LOC_Os05g37080	LOC_Os05g48850	LOC_Os08g33670	LOC_Os01g70890	LOC_Os01g24460	LOC_Os02g13310	LOC_Os12g42190
TRUE	FALSE	FALSE	67	LOC_Os02g43170	LOC_Os02g46030	LOC_Os05g10690	LOC_Os04g56850	LOC_Os06g01860	LOC_Os07g37610	LOC_Os02g57790	LOC_Os03g15790	LOC_Os04g59380	LOC_Os05g02390	LOC_Os09g13680	LOC_Os05g10670	LOC_Os06g16370	LOC_Os12g41230	LOC_Os04g45690	LOC_Os02g47810	LOC_Os03g55610	LOC_Os04g38400	LOC_Os03g07830	LOC_Os04g32790	LOC_Os04g48350	LOC_Os05g29810	LOC_Os05g34730	LOC_Os05g41760	LOC_Os11g13840	LOC_Os03g45194	LOC_Os04g56990	LOC_Os06g40710	LOC_Os05g44400	LOC_Os07g40020	LOC_Os04g51190	LOC_Os03g43930	LOC_Os08g32080	LOC_Os07g08140	LOC_Os06g06750	LOC_Os01g12860	LOC_Os02g46780	LOC_Os02g49986	LOC_Os06g43090	LOC_Os08g33150	LOC_Os08g43550	LOC_Os11g35390	LOC_Os01g41900	LOC_Os02g06950	LOC_Os07g48450	LOC_Os10g38834
[truncated: 120 more columns]
