# Supplementary material for: Transcriptome-Wide Analysis of Core Transcription Factors Associated with Defense Responses in Autotetraploid versus Diploid Rice under Saline Stress and Recovery
Source: Int J Mol Sci. 2023 Nov 5;24(21):15982. doi: 10.3390/ijms242115982 (PMC10650042; doi:10.3390/ijms242115982)
Supplement: Supplementary file 1 [file ijms-24-15982-s001.zip › ijms-2631516-Supplementary Table S5.xlsx]

## Sheet: D1 vs. D0
Table S5. GO annotation of DE-TFs derived from intro-group comparisons of GFD-T and GFD-D.
ID	Locus ID	Count-D1	Count-D0	log2FoldChange	FDR	Regulated	Family	Term
LOC_Os09g28210	Os09g0455300	665	7.33333	6.5567	6.42837e-13	Up	bHLH	regulation of transcription, DNA-templated
LOC_Os09g29830	Os09g0474100	558.667	167	1.78924	0.0166912	Up	bHLH	regulation of transcription, DNA-templated
LOC_Os11g32100	Os11g0523700	1285	98.3333	3.79242	5.97298e-05	Up	bHLH	regulation of transcription, DNA-templated
LOC_Os01g12860	Os01g0229000	188.333	76.6667	1.33058	0.0450915	Up	MYB	regulation of transcription, DNA-templated
LOC_Os01g19330	Os01g0298400	196	96.3333	1.01375	0.0386636	Up	MYB	regulation of transcription, DNA-templated
LOC_Os06g43090	Os06g0637500	3428	1400	1.2929	0.0345244	Up	MYB	regulation of transcription, DNA-templated
LOC_Os12g37970	Os12g0567300	761.667	1927	-1.36295	0.00653191	Down	MYB	regulation of transcription, DNA-templated
LOC_Os12g37970	Os12g0567300	761.667	1927	-1.36295	0.00653191	Down	MYB	regulation of transcription, DNA-templated
LOC_Os01g64310	Os01g0862800	344.667	63.3333	2.43523	7.19717e-08	Up	NAC	regulation of transcription, DNA-templated
LOC_Os07g12340	Os07g0225300	1359	448.333	1.58949	1.26751e-05	Up	NAC	regulation of transcription, DNA-templated
LOC_Os07g48450	Os07g0683200	10054.3	23489.7	-1.22784	0.00218373	Down	NAC	regulation of transcription, DNA-templated
LOC_Os09g33490	Os09g0509100	338.333	1075	-1.67067	0.00281888	Down	NAC	regulation of transcription, DNA-templated
LOC_Os10g38834	Os10g0532000	39	2	3.83508	0.0433256	Up	NAC	regulation of transcription, DNA-templated
LOC_Os02g47810	Os02g0707200	178	54.3333	1.74433	0.00105769	Up	Dof	regulation of transcription, DNA-templated
LOC_Os03g07360	Os03g0169600	1668	3573.33	-1.10149	0.000655124	Down	Dof	regulation of transcription, DNA-templated
LOC_Os03g55610	Os03g0764900	119.333	38	1.69731	0.0396937	Up	Dof	regulation of transcription, DNA-templated
LOC_Os10g26620	Os10g0406300	1517	3437.67	-1.19751	0.00159646	Down	Dof	regulation of transcription, DNA-templated
LOC_Os01g46970	Os01g0658900	1040	496.333	1.06243	0.0212895	Up	bZIP	regulation of transcription, DNA-templated
LOC_Os07g40020	Os07g0589200	131.333	49.3333	1.43108	0.0175879	Up	GRAS	regulation of transcription, DNA-templated
LOC_Os01g11910	Os01g0218100	351.333	894.667	-1.35121	4.64699e-05	Down	bHLH	regulation of transcription, DNA-templated
LOC_Os01g50940	Os01g0705700	1989.33	451	2.11901	0.0012803	Up	bHLH	regulation of transcription, DNA-templated
LOC_Os03g59670	Os03g0811400	268	106.333	1.33718	0.000397386	Up	bHLH	regulation of transcription, DNA-templated
LOC_Os04g23550	Os04g0301500	220.333	31.3333	2.79878	2.5631e-06	Up	bHLH	regulation of transcription, DNA-templated
LOC_Os04g51070	Os04g0599300	12.3333	85.6667	-2.76313	0.00592817	Down	bHLH	regulation of transcription, DNA-templated
LOC_Os09g31390	Os09g0489500	30	149.333	-2.32432	1.35371e-05	Down	bZIP	transcription, DNA-templated
LOC_Os09g10840	Os09g0280500	94	263.333	-1.4968	0.0236118	Down	bZIP	transcription, DNA-templated
LOC_Os01g01870	Os01g0108600	504	238.333	1.05999	0.0289585	Up	bHLH	regulation of transcription from RNA polymerase II promoter
LOC_Os01g53220	Os01g0733200	131.667	36.6667	1.86552	0.00225585	Up	HSF	regulation of transcription from RNA polymerase II promoter
LOC_Os02g32590	Os02g0527300	481.333	49.6667	3.32738	6.15294e-09	Up	HSF	regulation of transcription from RNA polymerase II promoter
LOC_Os03g53340	Os03g0745000	143.333	8.66667	4.03405	0.000348244	Up	HSF	regulation of transcription from RNA polymerase II promoter
LOC_Os06g35960	Os06g0553100	757.333	345.333	1.12653	0.0248299	Up	HSF	regulation of transcription from RNA polymerase II promoter
LOC_Os07g08140	Os07g0178600	290.667	71	2.08004	0.0153964	Up	HSF	regulation of transcription from RNA polymerase II promoter
LOC_Os09g35790	Os09g0526600	2134.67	935.333	1.20335	6.79158e-05	Up	HSF	regulation of transcription from RNA polymerase II promoter
LOC_Os03g03000	Os03g0122100	291.667	60.6667	2.29169	0.00921317	Up	bHLH	regulation of transcription from RNA polymerase II promoter
LOC_Os04g41229	Os04g0489600	2452.67	6361.33	-1.37806	0.0199002	Down	bHLH	regulation of transcription from RNA polymerase II promoter
LOC_Os05g50900	Os05g0586300	89.3333	182	-1.00364	0.0389234	Down	bHLH	regulation of transcription from RNA polymerase II promoter
LOC_Os05g49780	Os05g0573500	172	71.6667	1.25917	0.0294938	Up	NF-YB	regulation of transcription from RNA polymerase II promoter
LOC_Os02g43330	Os02g0649300	9822	885.667	3.4564	2.0825e-07	Up	HD-ZIP	positive regulation of transcription, DNA-templated
LOC_Os08g32080	Os08g0416000	8680.33	17805.3	-1.03542	0.0152319	Down	HD-ZIP	positive regulation of transcription, DNA-templated
LOC_Os08g37580	Os08g0481400	399.667	1561.67	-1.9445	0.00210195	Down	HD-ZIP	positive regulation of transcription, DNA-templated
LOC_Os09g28310	Os09g0456200	1198.67	356	1.77148	1.83046e-05	Up	bZIP	positive regulation of transcription, DNA-templated
LOC_Os08g39890	Os08g0509600	789.333	326	1.3072	0.00963673	Up	SBP	positive regulation of transcription, DNA-templated
LOC_Os01g64020	Os01g0859500	578	1673	-1.5831	0.0392725	Down	bZIP	positive regulation of transcription, DNA-templated; transcription, DNA-templated
LOC_Os04g51190	Os04g0600900	2226.33	369.667	2.63579	0.00125821	Up	GRF	regulation of transcription, DNA-templated;transcription, DNA-templated
LOC_Os02g39140	Os02g0603600	941	2004.67	-1.09918	0.0329422	Down	bHLH	regulation of transcription, DNA-templated; regulation of transcription from RNA polymerase II promoter
LOC_Os04g38400	Os04g0456900	34	4.33333	2.98704	0.039674	Up	EIL	ethylene-activated signaling pathway
LOC_Os02g52670	Os02g0764700	40.3333	5	3.04182	0.00930504	Up	ERF	ethylene-activated signaling pathway
LOC_Os05g29810	Os05g0361700	877	284	1.59359	0.0284869	Up	ERF	ethylene-activated signaling pathway
LOC_Os07g22730	Os07g0410300	113.333	15	2.90721	0.000235054	Up	ERF	ethylene-activated signaling pathway
LOC_Os08g36920	Os08g0474000	58.6667	2.33333	4.63652	3.49632e-06	Up	ERF	ethylene-activated signaling pathway
LOC_Os11g06770	Os11g0168500	127.667	24.6667	2.36033	0.000292926	Up	ERF	ethylene-activated signaling pathway
LOC_Os01g58420	Os01g0797600	4958.67	1126	2.14811	2.4813e-08	Up	ERF	response to water deprivation
LOC_Os11g03370	Os11g0127600	125.333	267.667	-1.08643	0.0400784	Down	NAC	response to water deprivation; (positive) regulation of transcription, DNA-templated
LOC_Os02g52780	Os02g0766700	2703.67	640	2.07912	1.10208e-09	Up	bZIP	response to water deprivation; positive regulation of transcription, DNA-templated
LOC_Os01g54210	Os01g0745700	1179.67	130	3.2042	7.52912e-16	Up	GATA	cell differentiation; positive regulation of transcription, DNA-templated
LOC_Os05g44400	Os05g0520300	434	81	2.45067	3.78913e-08	Up	GATA	cell differentiation; regulation of transcription, DNA-templated
LOC_Os10g40810	Os10g0557600	1093.67	141.333	3.0044	0.00148153	Up	GATA	cell differentiation; regulation of transcription, DNA-templated
LOC_Os06g06750	Os06g0162800	42.3333	229.667	-2.45472	0.00029698	Down	MIKC_MADS	cell differentiation; regulation of transcription from RNA polymerase II promoter
LOC_Os02g49986	Os02g0732600	94.6667	14.6667	2.75056	0.00603966	Up	MYB	cell differentiation
LOC_Os06g16370	Os06g0275000	51.3333	191	-1.90806	5.12485e-06	Down	CO-like	cell differentiation
LOC_Os08g15050	Os08g0249000	1787	795.667	1.17186	0.0354767	Up	CO-like	photomorphogenesis; regulation of transcription, DNA-templated
LOC_Os01g10580	Os01g0202500	790	214	1.8992	0.00076577	Up	DBB	photomorphogenesis; regulation of transcription, DNA-templated
LOC_Os02g43170	Os02g0646200	43.3333	261.667	-2.58887	0.00384771	Down	DBB	photomorphogenesis; regulation of transcription, DNA-templated
LOC_Os04g45690	Os04g0540200	243	723.333	-1.57455	0.0437301	Down	DBB	photomorphogenesis; regulation of transcription, DNA-templated
LOC_Os01g09080	Os01g0185900	213.667	678	-1.68318	0.000425183	Down	WRKY	response to stimulus
LOC_Os01g18584	Os01g0289600	651.667	1828.33	-1.48399	0.00050634	Down	WRKY	response to stimulus
LOC_Os01g60640	Os01g0821600	141	49.6667	1.5057	0.00975501	Up	WRKY	response to stimulus
LOC_Os01g74140	Os01g0972800	30.6667	2.66667	3.53111	0.000279966	Up	WRKY	response to stimulus
LOC_Os02g26430	Os02g0462800	127.667	32.6667	1.99472	0.013189	Up	WRKY	response to stimulus
LOC_Os02g53100	Os02g0770500	135.667	487	-1.83151	0.0231825	Down	WRKY	response to stimulus
LOC_Os05g50610	Os05g0583000	158	76.6667	1.05536	0.030575	Up	WRKY	response to stimulus
LOC_Os11g02520	Os11g0117400	287.333	1123.33	-1.99017	0.00397319	Down	WRKY	response to stimulus
LOC_Os02g15760	Os02g0257500	49.3333	5.33333	3.25852	0.0111454	Up	bHLH	stomatal complex development; (positive) regulation of transcription, DNA-templated
LOC_Os05g51820	Os05g0597000	38.3333	0	7.72252	4.66445e-06	Up	bHLH	stomatal complex development; positive regulation of transcription, DNA-templated

## Sheet: T1 vs. T0
ID	Locus ID	Count-T1	Count-T0	log2FoldChange	FDR	Regulated	Family	Term
LOC_Os04g42950	Os04g0508500	71.6667	5.66667	3.92318	0.0101666	Up	MYB	regulation of transcription, DNA-templated
LOC_Os01g09990	Os01g0196300	195	2003	-3.39469	0.00490379	Down	bHLH	regulation of transcription, DNA-templated
LOC_Os09g28210	Os09g0455300	1192.67	11	7.05969	8.48971e-14	Up	bHLH	regulation of transcription, DNA-templated
LOC_Os01g10580	Os01g0202500	1372	110	3.84104	1.08983e-10	Up	DBB	photomorphogenesis
LOC_Os02g43170	Os02g0646200	46.3333	891	-3.88504	0.0323791	Down	DBB	photomorphogenesis
LOC_Os01g46970	Os01g0658900	1148.67	341.667	1.83609	0.0211996	Up	bZIP	regulation of transcription, DNA-templated
LOC_Os02g52780	Os02g0766700	3713.67	607.333	2.8102	1.20597e-07	Up	bZIP	abscisic acid-activated signaling pathway
LOC_Os09g28310	Os09g0456200	1586	751.667	1.25346	0.0437957	Up	bZIP	abscisic acid-activated signaling pathway
LOC_Os09g29820	Os09g0474000	87.3333	364	-1.98015	0.0376229	Down	bZIP	positive regulation of transcription, DNA-templated
LOC_Os02g43330	Os02g0649300	14302	495	4.98585	1.1238e-11	Up	HD-ZIP	positive regulation of transcription, DNA-templated
LOC_Os09g11480	Os09g0287000	5058	1410.33	1.93901	0.00147073	Up	ERF	ethylene-activated signaling pathway
LOC_Os11g06770	Os11g0168500	141	29.3333	2.44698	0.030989	Up	ERF	ethylene-activated signaling pathway
LOC_Os03g22170	Os03g0341000	169	1304	-2.91893	0.00357452	Down	ERF	ethylene-activated signaling pathway

## Sheet: D2 vs. D0
ID	Locus ID	Count-D2	Count-D0	log2FoldChange	FDR	Regulated	Family	Term
LOC_Os03g32230	Os03g0437200	4505.67	734.333	2.4442	5.98581e-09	Up	C2H2	response to water deprivation
LOC_Os02g39360	Os02g0606200	1960	23721	-3.81571	1.20694e-10	Down	DBB	photomorphogenesis; regulation of transcription, DNA-templated
LOC_Os05g11510	Os05g0204600	64.3333	522	-3.23007	6.12884e-07	Down	DBB	photomorphogenesis; regulation of transcription, DNA-templated
LOC_Os09g35880	Os09g0527900	474	3671.67	-3.15657	4.17795e-18	Down	DBB	photomorphogenesis; regulation of transcription, DNA-templated
LOC_Os07g48870	Os07g0688200	1100.33	432.333	1.15886	0.0425566	Up	MYB	regulation of transcription, DNA-templated
LOC_Os09g01960	Os09g0106700	3916.67	1317.33	1.38557	0.0244025	Up	MYB	regulation of transcription, DNA-templated
LOC_Os11g45740	Os11g0684000	6508.33	2119	1.43286	2.82851e-05	Up	MYB	regulation of transcription, DNA-templated
LOC_Os11g47460	Os11g0700500	567	2656.33	-2.42955	4.57898e-17	Down	MYB	regulation of transcription, DNA-templated
LOC_Os12g37690	Os12g0564100	1210.33	314	1.7566	6.11373e-11	Up	MYB	regulation of transcription, DNA-templated
LOC_Os12g37970	Os12g0567300	416.333	1927	-2.41126	6.1458e-16	Down	MYB	regulation of transcription, DNA-templated
LOC_Os01g03720	Os01g0128000	811.667	321.333	1.15826	0.0359805	Up	MYB	regulation of transcription, DNA-templated
LOC_Os01g19330	Os01g0298400	764.333	96.3333	2.80405	3.19761e-07	Up	MYB	regulation of transcription, DNA-templated
LOC_Os02g40530	Os02g0618400	401.667	41.3333	3.11389	6.95271e-10	Up	MYB	regulation of transcription, DNA-templated
LOC_Os04g42950	Os04g0508500	97.6667	5.66667	3.95699	2.44683e-08	Up	MYB	regulation of transcription, DNA-templated
LOC_Os05g02420	Os05g0114700	19790.3	38881.7	-1.17718	0.000487972	Down	MYB_related	regulation of transcription, DNA-templated
LOC_Os11g47460	Os11g0700500	567	2656.33	-2.42955	4.57898e-17	Down	MYB_related	regulation of transcription, DNA-templated
LOC_Os12g37970	Os12g0567300	416.333	1927	-2.41126	6.1458e-16	Down	MYB_related	regulation of transcription, DNA-templated
LOC_Os01g48446	Os01g0675800	931	197.667	2.06272	4.1335e-08	Up	NAC	regulation of transcription, DNA-templated
LOC_Os01g64310	Os01g0862800	165	63.3333	1.19394	0.0324455	Up	NAC	regulation of transcription, DNA-templated
LOC_Os02g56600	Os02g0810900	3772.33	422.667	3.01407	0.00114256	Up	NAC	regulation of transcription, DNA-templated
LOC_Os03g21030	Os03g0327100	20533.7	2732.67	2.72541	1.93503e-14	Up	NAC	regulation of transcription, DNA-templated
LOC_Os03g21060	Os03g0327800	9997.33	3473	1.35356	2.2559e-08	Up	NAC	regulation of transcription, DNA-templated
LOC_Os04g35660	Os04g0437000	210.333	28	2.7691	0.00983063	Up	NAC	regulation of transcription, DNA-templated
LOC_Os05g10620	Os05g0194500	433.667	147.667	1.35429	0.0136521	Up	NAC	regulation of transcription, DNA-templated
LOC_Os05g34830	Os05g0421600	8041	3355.67	1.05456	0.0149658	Up	NAC	regulation of transcription, DNA-templated
LOC_Os05g37080	Os05g0442700	442.667	118	1.73448	0.00395454	Up	NAC	regulation of transcription, DNA-templated
LOC_Os05g48850	Os05g0563000	419	41.6667	3.25752	0.0265717	Up	NAC	regulation of transcription, DNA-templated
LOC_Os06g04090	Os06g0131700	60.6667	186.667	-1.82055	0.0180408	Down	NAC	regulation of transcription, DNA-templated
LOC_Os07g12340	Os07g0225300	2303.33	448.333	2.19697	3.01105e-09	Up	NAC	regulation of transcription, DNA-templated
LOC_Os08g06140	Os08g0157900	8658.33	3592.67	1.08997	8.32083e-05	Up	NAC	regulation of transcription, DNA-templated
LOC_Os08g10080	Os08g0200600	917	3378.33	-2.06139	3.32427e-05	Down	NAC	regulation of transcription, DNA-templated
LOC_Os09g33490	Os09g0509100	374.333	1075	-1.69389	0.00167172	Down	NAC	regulation of transcription, DNA-templated
LOC_Os03g07360	Os03g0169600	1359.33	3573.33	-1.59979	0.00132846	Down	Dof	regulation of transcription, DNA-templated
LOC_Os07g48570	Os07g0685000	1099.33	2450.67	-1.34436	4.51837e-09	Down	Dof	regulation of transcription, DNA-templated
LOC_Os08g38220	Os08g0490100	585.333	1360.67	-1.39868	1.33515e-08	Down	Dof	regulation of transcription, DNA-templated
LOC_Os04g28580	Os04g0354200	350.667	51.6667	2.56902	0.00417515	Up	FAR1	regulation of transcription, DNA-templated
LOC_Os04g36590	Os04g0443000	273.667	121	1.00264	0.0343638	Up	FAR1	regulation of transcription, DNA-templated
LOC_Os02g04810	Os02g0141100	824	2492.67	-1.77287	0.00585459	Down	ARF	regulation of transcription, DNA-templated
LOC_Os04g47890	Os04g0566600	173	48.6667	1.62573	0.023113	Up	G2-like	regulation of transcription, DNA-templated
LOC_Os03g31880	Os03g0433200	55.3333	111	-1.19627	0.0469898	Down	GRAS	regulation of transcription, DNA-templated
LOC_Os04g49110	Os04g0580300	2841	1191.33	1.08152	0.000125732	Up	GRAS	regulation of transcription, DNA-templated
LOC_Os07g36170	Os07g0545800	2706	1025	1.23042	0.0258251	Up	GRAS	regulation of transcription, DNA-templated
LOC_Os12g03050	Os12g0123800	561	111	2.10171	0.0083217	Up	NAC	regulation of transcription, DNA-templated
LOC_Os06g14190	Os06g0252300	2347	977	1.08393	9.00628e-06	Up	NF-X1	regulation of transcription, DNA-templated
LOC_Os08g37400	Os08g0479400	5.33333	77.3333	-3.96546	0.0411645	Down	ZF-HD	regulation of transcription, DNA-templated
LOC_Os09g24810	Os09g0414500	22.3333	161	-3.07917	0.0354762	Down	ZF-HD	regulation of transcription, DNA-templated
LOC_Os01g68700	Os01g0915600	1018.67	1981.33	-1.13836	0.0124902	Down	bHLH	regulation of transcription, DNA-templated
LOC_Os03g58830	Os03g0802900	31.3333	68.3333	-1.84104	0.0116367	Down	bHLH	regulation of transcription, DNA-templated
LOC_Os03g59670	Os03g0811400	289.333	106.333	1.28394	0.0276979	Up	bHLH	regulation of transcription, DNA-templated
LOC_Os04g23440	Os04g0300600	99	177.333	-1.02994	0.0186216	Down	bHLH	regulation of transcription, DNA-templated
LOC_Os04g23550	Os04g0301500	270	31.3333	2.96261	1.2555e-06	Up	bHLH	regulation of transcription, DNA-templated
LOC_Os04g28280	Os04g0350700	12.3333	85.6667	-2.98161	0.00977683	Down	bHLH	regulation of transcription, DNA-templated
LOC_Os06g50900	Os06g0724800	125.667	483	-2.06437	0.00569268	Down	bHLH	regulation of transcription, DNA-templated
LOC_Os08g33590	Os08g0432800	129.667	239.667	-1.0882	0.0191805	Down	bHLH	regulation of transcription, DNA-templated
LOC_Os08g41320	Os08g0524800	248.333	454.667	-1.06314	0.00576691	Down	bHLH	regulation of transcription, DNA-templated
LOC_Os09g24490	Os09g0410700	65.3333	139	-1.27633	0.0146426	Down	bHLH	regulation of transcription, DNA-templated
LOC_Os09g28210	Os09g0455300	83.6667	7.33333	3.30874	0.000444078	Up	bHLH	regulation of transcription, DNA-templated
LOC_Os10g26410	Os10g0403800	2.33333	38.6667	-4.31407	0.0396794	Down	bHLH	regulation of transcription, DNA-templated
LOC_Os01g46970	Os01g0658900	1551	496.333	1.43449	0.000545755	Up	bZIP	regulation of transcription, DNA-templated
LOC_Os02g03580	Os02g0128200	2144.33	4163.33	-1.14292	0.00328139	Down	bZIP	regulation of transcription, DNA-templated
LOC_Os02g32590	Os02g0527300	424	49.6667	2.9004	1.00607e-05	Up	HSF	regulation of transcription from RNA polymerase II promoter
LOC_Os03g06630	Os03g0161900	95.6667	419.333	-2.30948	0.000847217	Down	HSF	regulation of transcription from RNA polymerase II promoter
LOC_Os05g45410	Os05g0530400	841.667	342.667	1.12524	0.00674694	Up	HSF	regulation of transcription from RNA polymerase II promoter
LOC_Os06g35960	Os06g0553100	2034.33	345.333	2.3464	9.96433e-07	Up	HSF	regulation of transcription from RNA polymerase II promoter
LOC_Os08g43334	Os08g0546800	1022	168	2.40068	0.000160738	Up	HSF	regulation of transcription from RNA polymerase II promoter
LOC_Os12g42400	Os12g0618600	46.6667	160.333	-1.94311	0.000639441	Down	NF-YA	regulation of transcription from RNA polymerase II promoter
LOC_Os01g70890	Os01g0935200	15.6667	48.6667	-1.8	0.0351065	Down	NF-YB	regulation of transcription from RNA polymerase II promoter
LOC_Os03g29970	Os03g0413000	128.667	602.333	-2.42379	1.46292e-05	Down	NF-YB	regulation of transcription from RNA polymerase II promoter
LOC_Os07g41580	Os07g0606600	117	407.333	-2.01851	0.000376622	Down	NF-YB	regulation of transcription from RNA polymerase II promoter
LOC_Os04g41229	Os04g0489600	2917	6361.33	-1.31501	0.000420487	Down	bHLH	regulation of transcription from RNA polymerase II promoter
LOC_Os03g52239	Os03g0732100	1000.67	2118.33	-1.27245	0.00981686	Down	TALE	regulation of transcription from RNA polymerase II promoter
LOC_Os01g13740	Os01g0239000	2699.33	5779.67	-1.30148	0.00799583	Down	G2-like	positive regulation of transcription, DNA-templated
LOC_Os06g24070	Os06g0348800	532.667	3944	-3.1101	0.000367826	Down	G2-like	positive regulation of transcription, DNA-templated
LOC_Os02g43330	Os02g0649300	9586.67	885.667	3.19721	5.53837e-07	Up	HD-ZIP	positive regulation of transcription, DNA-templated
LOC_Os04g45810	Os04g0541700	6517.33	1351.33	2.05232	0.00115628	Up	HD-ZIP	positive regulation of transcription, DNA-templated
LOC_Os03g14270	Os03g0246900	202.333	41.6667	2.1622	0.0341861	Up	LBD	positive regulation of transcription, DNA-templated
LOC_Os01g72490	Os01g0954500	7453.33	2166.67	1.58695	3.07538e-06	Up	SRS	positive regulation of transcription, DNA-templated
LOC_Os01g36220	Os01g0542700	359.667	1347	-2.07563	0.00404207	Down	bZIP	positive regulation of transcription, DNA-templated
LOC_Os02g03960	Os02g0132500	397.667	930.667	-1.40958	5.41889e-07	Down	bZIP	positive regulation of transcription, DNA-templated
LOC_Os07g08420	Os07g0182000	575.667	67.6667	2.95964	0.00185016	Up	bZIP	positive regulation of transcription, DNA-templated
LOC_Os08g26880	Os08g0357300	5683.33	1457	1.78445	0.00425431	Up	bZIP	positive regulation of transcription, DNA-templated
LOC_Os09g29820	Os09g0474000	76.3333	196.667	-1.56899	0.0310451	Down	bZIP	positive regulation of transcription, DNA-templated
LOC_Os04g43680	Os04g0517100	7615.33	1325.33	2.37503	1.22032e-06	Up	MYB	positive regulation of transcription, DNA-templated
LOC_Os02g13310	Os02g0226600	1091.33	170.333	2.59674	0.0381677	Up	TALE	regulation of transcription, DNA-templated;regulation of transcription from RNA polymerase II promoter
LOC_Os03g08930	Os03g0188400	156.667	916.333	-2.80467	0.0328703	Down	bHLH	regulation of transcription, DNA-templated;regulation of transcription from RNA polymerase II promoter
LOC_Os06g30090	Os06g0496400	1.33333	33.3333	-4.80474	0.0069935	Down	bHLH	regulation of transcription, DNA-templated;regulation of transcription from RNA polymerase II promoter
LOC_Os02g13310	Os02g0226600	1091.33	170.333	2.59674	0.0381677	Up	TALE	regulation of transcription, DNA-templated; regulation of transcription from RNA polymerase II promoter
LOC_Os02g52670	Os02g0764700	34	5	2.6139	0.0427315	Up	ERF	ethylene-activated signaling pathway
LOC_Os02g54160	Os02g0782700	8860	3671.33	1.0902	0.00276118	Up	ERF	ethylene-activated signaling pathway
LOC_Os03g08470	Os03g0183000	63694.3	15585.7	1.86173	1.98549e-05	Up	ERF	ethylene-activated signaling pathway
LOC_Os03g08490	Os03g0183200	3281.33	6150.67	-1.10049	0.000397099	Down	ERF	ethylene-activated signaling pathway
LOC_Os04g32620	Os04g0398000	6406	1546	1.88242	7.26454e-12	Up	ERF	ethylene-activated signaling pathway
LOC_Os05g36100	Os05g0437100	233	92.6667	1.15167	0.0209611	Up	ERF	ethylene-activated signaling pathway
LOC_Os07g22730	Os07g0410300	86	15	2.36002	0.0231906	Up	ERF	ethylene-activated signaling pathway
LOC_Os08g36920	Os08g0474000	87.3333	2.33333	5.03162	9.53445e-07	Up	ERF	ethylene-activated signaling pathway
LOC_Os09g28440	Os09g0457900	243	0.666667	8.33087	5.15786e-11	Up	ERF	ethylene-activated signaling pathway
LOC_Os01g58420	Os01g0797600	6266	1126	2.31022	2.33887e-07	Up	ERF	response to abscisic acid; response to ethylene; response to salt stress; response to water deprivation
LOC_Os01g53220	Os01g0733200	1189.33	36.6667	4.81377	9.3558e-23	Up	HSF	response to abscisic acid; regulation of transcription from RNA polymerase II promoter
LOC_Os03g20090	Os03g0315400	1761.67	318	2.28582	4.91926e-25	Up	MYB	positive regulation of response to salt stress; (positive) regulation of transcription, DNA-templated
LOC_Os03g25550	Os03g0371800	120.667	919.667	-3.15368	0.0108395	Down	MYB	regulation of stomatal movement
LOC_Os05g04820	Os05g0140100	96	664	-2.95213	0.00272648	Down	MYB	regulation of stomatal movement
LOC_Os05g46610	Os05g0543600	8.66667	71	-3.18638	3.63335e-06	Down	MYB	regulation of stomatal movement
LOC_Os07g44090	Os07g0634900	57.6667	425.667	-3.08853	0.00132846	Down	MYB	regulation of stomatal movement
LOC_Os07g44090	Os07g0634900	57.6667	425.667	-3.08853	0.00132846	Down	MYB_related	regulation of stomatal movement
LOC_Os01g09280	Os01g0187900	2830	877	1.51529	1.11953e-05	Up	MYB_related	response to gibberellin; response to ethylene
LOC_Os01g66120	Os01g0884300	59652.7	22490.7	1.20792	0.000551076	Up	NAC	positive regulation of response to salt stress; positive regulation of transcription, DNA-templated
LOC_Os11g08210	Os11g0184900	4140.67	1578	1.18811	0.049987	Up	NAC	positive regulation of response to salt stress; regulation of transcription, DNA-templated; positive regulation of transcription, DNA-templated
LOC_Os01g64000	Os01g0859300	359.333	84.6667	1.86952	0.0287974	Up	bZIP	abscisic acid-activated signaling pathway; response to abscisic acid; response to salt stress; response to water deprivation; (positive) regulation of transcription, DNA-templated
LOC_Os02g52780	Os02g0766700	2657.67	640	1.83876	1.27771e-05	Up	bZIP	abscisic acid-activated signaling pathwayresponse to salt stress; response to water deprivation; positive regulation of transcription, DNA-templated
LOC_Os09g28310	Os09g0456200	945	356	1.21831	0.0192056	Up	bZIP	abscisic acid-activated signaling pathway; positive regulation of transcription, DNA-templated
LOC_Os01g61080	Os01g0826400	7895.67	2773.33	1.34597	0.0259215	Up	WRKY	response to abscisic acid;response to gibberellin;abscisic acid-activated signaling pathway;negative regulation of gibberellic acid mediated signaling pathway; positive regulation of transcription, DNA-templated;
LOC_Os02g08440	Os02g0181300	16157.3	4175.67	1.78469	0.000157044	Up	WRKY	response to abscisic acid;response to gibberellin;response to ethylene;negative regulation of gibberellic acid mediated signaling pathwayresponse to salt stress; response to water deprivation
LOC_Os01g09100	Os01g0186000	3705.33	1372.33	1.25445	0.0237334	Up	WRKY	response to stimulus
LOC_Os01g14440	Os01g0246700	14183.7	3833	1.71665	1.70102e-05	Up	WRKY	response to stimulus
LOC_Os01g43650	Os01g0626400	330.667	83.6667	1.83563	0.00206162	Up	WRKY	response to stimulus
LOC_Os01g60640	Os01g0821600	216.667	49.6667	1.92423	4.43059e-05	Up	WRKY	response to stimulus
LOC_Os02g26430	Os02g0462800	223.667	32.6667	2.58121	3.52225e-07	Up	WRKY	response to stimulus
LOC_Os05g09020	Os05g0183100	6485.67	2185.67	1.39498	0.000140749	Up	WRKY	response to stimulus
LOC_Os05g27730	Os05g0343400	33314	13782	1.0978	0.0070969	Up	WRKY	response to stimulus
LOC_Os05g39720	Os05g0474800	2533.67	887.333	1.33538	0.00250757	Up	WRKY	response to stimulus
LOC_Os05g46020	Os05g0537100	2932	1114.67	1.22023	0.0492262	Up	WRKY	response to stimulus
LOC_Os05g50610	Os05g0583000	188.333	76.6667	1.12083	0.0148411	Up	WRKY	response to stimulus
LOC_Os08g29660	Os08g0386200	4344.33	522.667	2.89788	1.06011e-05	Up	WRKY	response to stimulus
LOC_Os11g02520	Os11g0117400	267.667	1123.33	-2.26281	0.000135497	Down	WRKY	response to stimulus
LOC_Os11g29870	Os11g0490900	4733.33	1458	1.52104	1.13117e-08	Up	WRKY	response to stimulus
LOC_Os03g53020	Os03g0741100	5852.33	984.333	2.41258	4.56664e-11	Up	bHLH	response to water deprivation; regulation of transcription, DNA-templated

## Sheet: T2 vs. T0
ID	Locus ID	Count-T2	Count-T0	log2FoldChange	FDR	Regulated	Family	Term
LOC_Os02g41800	Os02g0628600	244.333	545.333	-1.49101	0.0383264	Down	ARF	regulation of transcription, DNA-templated
LOC_Os06g48950	Os06g0702600	2286.33	685.333	1.36693	0.00608034	Up	ARF	regulation of transcription, DNA-templated
LOC_Os03g50310	Os03g0711100	3840.67	11950.7	-1.9681	0.00353287	Down	CO-like	regulation of transcription, DNA-templated
LOC_Os12g10630	Os12g0208900	121	1010.33	-3.35872	0.00146682	Down	ZF-HD	regulation of transcription, DNA-templated
LOC_Os02g51320	Os02g0747900	4.66667	141.667	-5.44069	0.00322822	Down	bHLH	regulation of transcription, DNA-templated
LOC_Os09g28210	Os09g0455300	448.333	11	5.12661	0.000262533	Up	bHLH	regulation of transcription, DNA-templated
LOC_Os01g46970	Os01g0658900	1530.67	341.667	1.77615	0.000397727	Up	bZIP	regulation of transcription, DNA-templated
LOC_Os01g36220	Os01g0542700	375.667	2703	-3.06896	0.000306276	Down	bZIP	positive regulation of transcription, DNA-templated
LOC_Os01g55150	Os01g0756200	4	51.3333	-4.26274	0.0138743	Down	bZIP	positive regulation of transcription, DNA-templated
LOC_Os09g29820	Os09g0474000	83.3333	364	-2.45377	0.000110124	Down	bZIP	positive regulation of transcription, DNA-templated
LOC_Os12g43790	Os12g0634500	66.6667	329.667	-2.62461	0.000185443	Down	bZIP	positive regulation of transcription, DNA-templated
LOC_Os06g24070	Os06g0348800	546	4699.33	-3.41926	5.82557e-08	Down	G2-like	positive regulation of transcription, DNA-templated
LOC_Os02g43330	Os02g0649300	15784.3	495	4.623	4.27574e-07	Up	HD-ZIP	positive regulation of transcription, DNA-templated
LOC_Os03g14669	Os03g0251350	895	2400.67	-1.84871	0.0398922	Down	NF-YC	regulation of transcription, DNA-templated
LOC_Os01g58760	Os01g0801901	34	168.667	-2.61989	0.000220186	Down	bZIP	regulation of transcription from RNA polymerase II promoter
LOC_Os01g43590	Os01g0625300	11	278.667	-4.85959	6.30074e-06	Down	HSF	regulation of transcription from RNA polymerase II promoter
LOC_Os01g53220	Os01g0733200	1600.33	24	5.71463	2.02027e-38	Up	HSF	regulation of transcription from RNA polymerase II promoter
LOC_Os02g32590	Os02g0527300	816.667	32.3333	4.3652	6.90173e-10	Up	HSF	regulation of transcription from RNA polymerase II promoter
LOC_Os03g06630	Os03g0161900	215	1016.33	-2.5312	0.0101474	Down	HSF	regulation of transcription from RNA polymerase II promoter
LOC_Os06g35960	Os06g0553100	2397.33	334.667	2.55315	0.000151888	Up	HSF	regulation of transcription from RNA polymerase II promoter
LOC_Os08g43334	Os08g0546800	1046.67	107.333	3.04476	0.000870286	Up	HSF	regulation of transcription from RNA polymerase II promoter
LOC_Os03g29970	Os03g0413000	226.333	645.333	-1.95341	0.00655964	Down	NF-YB	regulation of transcription from RNA polymerase II promoter
LOC_Os07g41580	Os07g0606600	283.667	476.667	-1.14455	0.038071	Down	NF-YB	regulation of transcription from RNA polymerase II promoter
LOC_Os01g10580	Os01g0202500	1426.67	110	3.30974	9.86143e-08	Up	DBB	photomorphogenesis; regulation of transcription, DNA-templated
LOC_Os02g39360	Os02g0606200	2754.67	23936	-3.51261	3.63719e-09	Down	DBB	photomorphogenesis; regulation of transcription, DNA-templated
LOC_Os04g41560	Os04g0493000	2398.33	6746.67	-1.80921	0.00926618	Down	DBB	photomorphogenesis; regulation of transcription, DNA-templated
LOC_Os05g11510	Os05g0204600	98	544.667	-2.85944	4.72666e-07	Down	DBB	photomorphogenesis; regulation of transcription, DNA-templated
LOC_Os09g35880	Os09g0527900	689	4630	-3.11134	3.54728e-12	Down	DBB	photomorphogenesis; regulation of transcription, DNA-templated
LOC_Os12g06200	Os12g0158800	152.667	381.667	-1.63483	0.00601511	Down	E2F/DP	regulation of transcription from RNA polymerase II promoter
LOC_Os06g30090	Os06g0496400	3	97	-5.37921	9.38846e-07	Down	bHLH	regulation of transcription, DNA-templated; regulation of transcription from RNA polymerase II promoter
LOC_Os06g01934	Os06g0108900	213.333	1022	-2.51808	0.00908949	Down	TALE	regulation of transcription, DNA-templated; regulation of transcription from RNA polymerase II promoter
LOC_Os02g43820	Os02g0655200	353	67	2.0904	0.0247069	Up	ERF	ethylene-activated signaling pathway
LOC_Os03g08470	Os03g0183000	40320.3	11638.3	1.40708	0.0431707	Up	ERF	ethylene-activated signaling pathway
LOC_Os08g36920	Os08g0474000	120	6.33333	3.91806	0.000199161	Up	ERF	ethylene-activated signaling pathway
LOC_Os09g28440	Os09g0457900	287	7.66667	5.09848	0.000448795	Up	ERF	ethylene-activated signaling pathway
LOC_Os03g08490	Os03g0183200	2280.67	6036	-1.76213	0.000277888	Down	ERF	ethylene-activated signaling pathway
LOC_Os01g43550	Os01g0624700	270.667	63	1.73477	0.00657641	Up	WRKY	response to stimulus
LOC_Os02g26430	Os02g0462800	303	22.6667	3.49197	0.00418569	Up	WRKY	response to stimulus
LOC_Os08g29660	Os08g0386200	4699	351.667	3.31544	1.11659e-05	Up	WRKY	response to stimulus
LOC_Os11g02480	Os11g0116900	884	279.333	1.31245	0.0210053	Up	WRKY	response to stimulus
LOC_Os01g51690	Os01g0714800	397.667	2330	-2.956	0.00600183	Down	WRKY	response to stimulus
LOC_Os02g52780	Os02g0766700	4178.67	607.333	2.50233	0.002503	Up	bZIP	abscisic acid-activated signaling pathway
LOC_Os03g20650	Os03g0322700	0	22.6667	-7.27286	0.000572059	Down	bZIP	abscisic acid-activated signaling pathway
LOC_Os06g39906	Os06g0601000	1795	306.667	2.15602	0.00017364	Up	HB-other	abscisic acid-activated signaling pathway; jasmonic acid mediated signaling pathway
LOC_Os04g23550	Os04g0301500	252.333	34.3333	2.48779	0.032746	Up	bHLH	jasmonic acid mediated signaling pathway
LOC_Os01g53220	Os01g0733200	1600.33	24	5.71463	2.02027e-38	Up	HSF	cellular response to heat; regulation of transcription from RNA polymerase II promoter

## Sheet: RD vs. D0
ID	ID	Count-RD	Count-D0	log2FoldChange	FDR	Regulated	Family	Term
LOC_Os07g48870	Os07g0688200	1042	432.333	1.55536	1.17786e-05	Up	MYB	regulation of transcription, DNA-templated
LOC_Os08g34960	Os08g0450900	31	0.333333	6.10805	0.00173318	Up	MYB	regulation of transcription, DNA-templated
LOC_Os09g01960	Os09g0106700	2649.67	1317.33	1.28886	0.0280211	Up	MYB	regulation of transcription, DNA-templated
LOC_Os11g45740	Os11g0684000	6950.33	2119	2.03123	9.13998e-06	Up	MYB	regulation of transcription, DNA-templated
LOC_Os01g19330	Os01g0298400	257.667	96.3333	1.74444	0.00200492	Up	MYB	regulation of transcription, DNA-templated
LOC_Os04g42950	Os04g0508500	30.3333	5.66667	2.66946	0.00390744	Up	MYB	regulation of transcription, DNA-templated
LOC_Os11g47460	Os11g0700500	683	2656.33	-1.76599	0.0460148	Down	MYB	regulation of transcription, DNA-templated
LOC_Os12g37690	Os12g0564100	1087	314	2.11681	1.0181e-05	Up	MYB	regulation of transcription, DNA-templated
LOC_Os12g37970	Os12g0567300	401	1927	-2.00399	2.71173e-11	Down	MYB	regulation of transcription, DNA-templated
LOC_Os06g08290	Os06g0181300	216.667	118.333	1.18074	0.0161391	Up	MYB_related	regulation of transcription, DNA-templated
LOC_Os11g47460	Os11g0700500	683	2656.33	-1.76599	0.0460148	Down	MYB_related	regulation of transcription, DNA-templated
LOC_Os12g37970	Os12g0567300	401	1927	-2.00399	2.71173e-11	Down	MYB_related	regulation of transcription, DNA-templated
LOC_Os01g01430	Os01g0104200	1637.67	526	1.94161	0.00261571	Up	NAC	regulation of transcription, DNA-templated
LOC_Os01g15640	Os01g0261200	4754	2741.67	1.07297	0.00105738	Up	NAC	regulation of transcription, DNA-templated
LOC_Os01g48446	Os01g0675800	711.667	197.667	2.15103	2.04633e-08	Up	NAC	regulation of transcription, DNA-templated
LOC_Os01g60020	Os01g0816100	8984.33	2418.67	2.12491	0.00914014	Up	NAC	regulation of transcription, DNA-templated
LOC_Os01g64310	Os01g0862800	303.333	63.3333	2.58473	1.27943e-06	Up	NAC	regulation of transcription, DNA-templated
LOC_Os02g12310	Os02g0214500	122	23	2.67591	8.20921e-05	Up	NAC	regulation of transcription, DNA-templated
LOC_Os02g36880	Os02g0579000	11635.3	2446	2.51591	1.77363e-06	Up	NAC	regulation of transcription, DNA-templated
LOC_Os03g21030	Os03g0327100	54284.7	2732.67	4.60375	8.64766e-54	Up	NAC	regulation of transcription, DNA-templated
LOC_Os03g21060	Os03g0327800	12340.3	3473	2.1329	3.58494e-11	Up	NAC	regulation of transcription, DNA-templated
LOC_Os03g56580	Os03g0777000	716	102	3.12386	1.25122e-10	Up	NAC	regulation of transcription, DNA-templated
LOC_Os04g52810	Os04g0619000	1734.33	933.333	1.20161	0.00297386	Up	NAC	regulation of transcription, DNA-templated
LOC_Os05g10620	Os05g0194500	590.667	147.667	2.25162	3.69238e-06	Up	NAC	regulation of transcription, DNA-templated
LOC_Os05g34830	Os05g0421600	13183.7	3355.67	2.24911	1.32703e-13	Up	NAC	regulation of transcription, DNA-templated
LOC_Os06g04090	Os06g0131700	28.6667	186.667	-2.36998	0.000463037	Down	NAC	regulation of transcription, DNA-templated
LOC_Os06g46270	Os06g0675600	827	384.333	1.38974	1.25799e-05	Up	NAC	regulation of transcription, DNA-templated
LOC_Os07g12340	Os07g0225300	873.333	448.333	1.26814	0.000184442	Up	NAC	regulation of transcription, DNA-templated
LOC_Os08g06140	Os08g0157900	8604.67	3592.67	1.56169	8.07692e-07	Up	NAC	regulation of transcription, DNA-templated
LOC_Os08g10080	Os08g0200600	611.667	3378.33	-2.15283	4.37094e-05	Down	NAC	regulation of transcription, DNA-templated
LOC_Os08g44820	Os08g0562200	9209	4545.67	1.28628	4.21924e-07	Up	NAC	regulation of transcription, DNA-templated
LOC_Os09g33490	Os09g0509100	239.667	1075	-1.79455	0.0364103	Down	NAC	regulation of transcription, DNA-templated
LOC_Os12g03050	Os12g0123800	4266.67	111	5.55597	3.10273e-44	Up	NAC	regulation of transcription, DNA-templated
LOC_Os06g14190	Os06g0252300	5189.33	977	2.73199	8.16347e-14	Up	NF-X1	regulation of transcription, DNA-templated
LOC_Os01g54990	Os01g0753500	126	353.333	-1.18657	0.0114478	Down	ARF	regulation of transcription, DNA-templated
LOC_Os04g57610	Os04g0671900	853	2807.67	-1.44477	0.0470795	Down	ARF	regulation of transcription, DNA-templated
LOC_Os05g48870	Os05g0563400	505.333	1611	-1.40337	7.95921e-06	Down	ARF	regulation of transcription, DNA-templated
LOC_Os06g09660	Os06g0196700	1751.33	1031	1.03901	0.00354182	Up	ARF	regulation of transcription, DNA-templated
LOC_Os11g32110	Os11g0523800	2895	7870.67	-1.16977	0.00686986	Down	ARF	regulation of transcription, DNA-templated
LOC_Os01g48290	Os01g0673700	243.667	85.3333	1.85018	0.0113462	Up	Dof	regulation of transcription, DNA-templated
LOC_Os07g48570	Os07g0685000	980	2450.67	-1.03478	4.46496e-05	Down	Dof	regulation of transcription, DNA-templated
LOC_Os08g38220	Os08g0490100	262.333	1360.67	-2.0564	1.80869e-05	Down	Dof	regulation of transcription, DNA-templated
LOC_Os10g26620	Os10g0406300	9828.33	3437.67	1.79541	2.53636e-07	Up	Dof	regulation of transcription, DNA-templated
LOC_Os08g34010	Os08g0438400	292.667	731.333	-1.06338	0.0251689	Down	ZF-HD	regulation of transcription, DNA-templated
LOC_Os08g37400	Os08g0479400	2.33333	77.3333	-4.51768	0.0364614	Down	ZF-HD	regulation of transcription, DNA-templated
LOC_Os09g24810	Os09g0414500	11	161	-3.56683	0.0149154	Down	ZF-HD	regulation of transcription, DNA-templated
LOC_Os01g06640	Os01g0159800	5937	2847.67	1.31878	0.0179052	Up	bHLH	regulation of transcription, DNA-templated
LOC_Os01g39330	Os01g0575200	4188.67	1023.33	2.33515	3.82815e-10	Up	bHLH	regulation of transcription, DNA-templated
LOC_Os04g23550	Os04g0301500	479.333	31.3333	4.19192	4.82992e-18	Up	bHLH	regulation of transcription, DNA-templated
LOC_Os05g07120	Os05g0163900	100.333	54.3333	1.1538	0.0148664	Up	bHLH	regulation of transcription, DNA-templated
LOC_Os06g37410	Os06g0570900	172	35	2.571	0.0221095	Up	bHLH	regulation of transcription, DNA-templated
LOC_Os09g32510	Os09g0501600	3935.67	2069.33	1.20504	0.00418357	Up	bHLH	regulation of transcription, DNA-templated
LOC_Os10g26410	Os10g0403800	2	38.6667	-4.10095	0.0487137	Down	bHLH	regulation of transcription, DNA-templated
LOC_Os10g39750	Os10g0544200	27	514	-4.03881	4.37263e-05	Down	bHLH	regulation of transcription, DNA-templated
LOC_Os11g32100	Os11g0523700	3.33333	98.3333	-4.41371	0.00508332	Down	bHLH	regulation of transcription, DNA-templated
LOC_Os08g37290	Os08g0477900	3.33333	38	-3.15938	0.0289952	Down	bHLH	regulation of transcription, DNA-templated
LOC_Os04g31290	Os04g0381700	11	48.3333	-1.87541	0.0222601	Down	bHLH	regulation of transcription, DNA-templated
LOC_Os02g51320	Os02g0747900	9	155.667	-3.79015	0.00923682	Down	bHLH	regulation of transcription, DNA-templated
LOC_Os01g46970	Os01g0658900	1627	496.333	1.9748	3.06921e-07	Up	bZIP	regulation of transcription, DNA-templated
LOC_Os03g59460	Os03g0809200	30.6667	1.33333	4.70728	0.0176274	Up	bZIP	regulation of transcription, DNA-templated
LOC_Os05g49420	Os05g0569300	10985	5988	1.11607	0.0489491	Up	bZIP	regulation of transcription, DNA-templated
LOC_Os02g03580	Os02g0128200	1544.67	4163.33	-1.17958	0.00491402	Down	bZIP	regulation of transcription, DNA-templated
LOC_Os10g40810	Os10g0557600	5	141.333	-4.56615	0.000614036	Down	GATA	regulation of transcription, DNA-templated
LOC_Os01g65900	Os01g0881500	11926.3	5411.67	1.42864	1.21191e-07	Up	GRAS	regulation of transcription, DNA-templated
LOC_Os01g71970	Os01g0948200	4278	2571.33	1.02035	0.0132746	Up	GRAS	regulation of transcription, DNA-templated
LOC_Os04g49110	Os04g0580300	2677	1191.33	1.44368	4.32052e-07	Up	GRAS	regulation of transcription, DNA-templated
LOC_Os07g36170	Os07g0545800	3384.33	1025	2.00412	6.0565e-08	Up	GRAS	regulation of transcription, DNA-templated
LOC_Os04g47890	Os04g0566600	122.333	48.6667	1.60683	0.0243387	Up	G2-like	regulation of transcription, DNA-templated
LOC_Os08g33050	Os08g0426866	401	1193.33	-1.24842	0.0185658	Down	G2-like	regulation of transcription, DNA-templated
LOC_Os01g24070	Os01g0343300	1556	622.667	1.58727	0.00242701	Up	GATA	regulation of transcription, DNA-templated
LOC_Os01g65080	Os01g0871200	5319.67	13938	-1.11173	0.0278057	Down	C2H2	regulation of transcription, DNA-templated
LOC_Os03g31240	Os03g0425900	57.6667	0	8.55704	1.06574e-08	Up	C2H2	regulation of transcription, DNA-templated
LOC_Os11g04400	Os11g0139600	178	10	4.37685	2.36229e-06	Up	GRAS	regulation of transcription, DNA-templated
LOC_Os11g47870	Os11g0705200	3480.67	1302.33	1.7124	1.19869e-06	Up	GRAS	regulation of transcription, DNA-templated
LOC_Os12g38490	Os12g0573200	5770.33	3230.67	1.10368	0.0114279	Up	GRAS	regulation of transcription, DNA-templated
LOC_Os03g14669	Os03g0251350	254.667	1869	-2.614	0.0332662	Down	NF-YC	regulation of transcription, DNA-templated
LOC_Os02g32590	Os02g0527300	413.667	49.6667	3.32304	9.80969e-10	Up	HSF	regulation of transcription from RNA polymerase II promoter
LOC_Os03g06630	Os03g0161900	67.6667	419.333	-2.31205	0.00179778	Down	HSF	regulation of transcription from RNA polymerase II promoter
LOC_Os03g12370	Os03g0224700	1952.33	960.667	1.29603	9.25325e-07	Up	HSF	regulation of transcription from RNA polymerase II promoter
LOC_Os03g53340	Os03g0745000	105.667	8.66667	3.84963	0.00252617	Up	HSF	regulation of transcription from RNA polymerase II promoter
LOC_Os05g45410	Os05g0530400	1329.67	342.667	2.31677	0.000404907	Up	HSF	regulation of transcription from RNA polymerase II promoter
LOC_Os06g35960	Os06g0553100	2120.67	345.333	2.91109	1.12407e-09	Up	HSF	regulation of transcription from RNA polymerase II promoter
LOC_Os06g36930	Os06g0565200	35.6667	0	6.85404	0.0490858	Up	HSF	regulation of transcription from RNA polymerase II promoter
LOC_Os08g36700	Os08g0471000	0	48	-21.729	7.60497e-07	Down	HSF	regulation of transcription from RNA polymerase II promoter
LOC_Os08g43334	Os08g0546800	2265.33	168	4.05807	1.81854e-12	Up	HSF	regulation of transcription from RNA polymerase II promoter
LOC_Os09g28354	Os09g0456800	2381.67	1273.67	1.20724	0.0049723	Up	HSF	regulation of transcription from RNA polymerase II promoter
LOC_Os09g35790	Os09g0526600	2997.33	935.333	1.98541	6.90373e-07	Up	HSF	regulation of transcription from RNA polymerase II promoter
LOC_Os01g39020	Os01g0571300	381.333	40.6667	3.48107	5.35692e-08	Up	HSF	regulation of transcription from RNA polymerase II promoter
LOC_Os02g53620	Os02g0776400	14.3333	73.3333	-2.06513	0.00368459	Down	NF-YA	regulation of transcription from RNA polymerase II promoter
LOC_Os12g42400	Os12g0618600	31.3333	160.333	-2.06331	0.0165043	Down	NF-YA	regulation of transcription from RNA polymerase II promoter
LOC_Os03g29970	Os03g0413000	120.667	602.333	-2.02202	8.9807e-07	Down	NF-YB	regulation of transcription from RNA polymerase II promoter
LOC_Os04g53990	Os04g0631600	292.667	735.667	-1.06249	0.00116373	Down	bHLH	regulation of transcription from RNA polymerase II promoter
LOC_Os03g52239	Os03g0732100	451.333	2118.33	-1.95353	0.00237275	Down	TALE	regulation of transcription from RNA polymerase II promoter
LOC_Os05g03860	Os05g0129300	49208.7	20616.3	1.53535	3.1072e-09	Up	bZIP	positive regulation of transcription, DNA-templated
LOC_Os07g08420	Os07g0182000	386	67.6667	2.83825	0.000670498	Up	bZIP	positive regulation of transcription, DNA-templated
LOC_Os08g26880	Os08g0357300	4915	1457	1.98704	0.0258575	Up	bZIP	positive regulation of transcription, DNA-templated
LOC_Os01g36220	Os01g0542700	383.333	1347	-1.48212	0.0349348	Down	bZIP	positive regulation of transcription, DNA-templated
LOC_Os01g55150	Os01g0756200	7.66667	137.667	-3.98416	0.0221732	Down	bZIP	positive regulation of transcription, DNA-templated
LOC_Os02g43330	Os02g0649300	20873.3	885.667	4.78005	1.21126e-15	Up	HD-ZIP	positive regulation of transcription, DNA-templated
LOC_Os03g07450	Os03g0170600	50.6667	495.667	-3.05867	0.00441132	Down	HD-ZIP	positive regulation of transcription, DNA-templated
LOC_Os04g45810	Os04g0541700	13429.7	1351.33	3.57905	1.71054e-27	Up	HD-ZIP	positive regulation of transcription, DNA-templated
LOC_Os08g37580	Os08g0481400	322.333	1561.67	-1.99179	0.00577123	Down	HD-ZIP	positive regulation of transcription, DNA-templated
LOC_Os01g13740	Os01g0239000	1786	5779.67	-1.4089	0.00718028	Down	G2-like	positive regulation of transcription, DNA-templated
LOC_Os06g24070	Os06g0348800	260	3944	-3.64441	3.04896e-26	Down	G2-like	positive regulation of transcription, DNA-templated
LOC_Os01g54210	Os01g0745700	11.6667	130	-3.25375	0.00628701	Down	GATA	positive regulation of transcription, DNA-templated
LOC_Os08g43160	Os08g0544800	420.333	1051.33	-1.01943	0.00174924	Down	TCP	positive regulation of transcription, DNA-templated
LOC_Os01g54930	Os01g0753000	7186.33	3720.67	1.22657	7.69002e-06	Up	VOZ	positive regulation of transcription, DNA-templated
LOC_Os08g39890	Os08g0509600	118.667	326	-1.16105	0.0294494	Down	SBP	positive regulation of transcription, DNA-templated
LOC_Os01g72490	Os01g0954500	5784.33	2166.67	1.68592	0.000391695	Up	SRS	positive regulation of transcription, DNA-templated
LOC_Os04g43680	Os04g0517100	5932	1325.33	2.45272	3.90301e-06	Up	MYB	positive regulation of transcription, DNA-templated
LOC_Os07g39220	Os07g0580500	284.333	903.667	-1.32811	0.0194723	Down	BES1	transcription, DNA-templated
LOC_Os08g32990	Os08g0426000	36.3333	0.666667	5.59729	0.000726968	Up	HB-other	transcription, DNA-templated
LOC_Os03g20310	Os03g0318600	10187.3	5576.33	1.14203	1.0041e-06	Up	bZIP	transcription, DNA-templated
LOC_Os09g10840	Os09g0280500	871	263.333	2.06512	3.12236e-05	Up	bZIP	transcription, DNA-templated
LOC_Os01g64020	Os01g0859500	670.667	1673	-1.05657	0.000896361	Down	bZIP	positive regulation of transcription, DNA-templated; transcription, DNA-templated
LOC_Os08g38210	Os08g0490000	2978	1124	1.67813	3.74696e-05	Up	bHLH	regulation of transcription, DNA-templated; transcription, DNA-templated
LOC_Os06g01934	Os06g0108900	67.6667	330	-2.00791	0.0333515	Down	TALE	regulation of transcription, DNA-templated; regulation of transcription from RNA polymerase II promoter
LOC_Os02g43790	Os02g0654700	2614.33	1553.67	1.00754	0.0496954	Up	ERF	ethylene-activated signaling pathway
LOC_Os02g43820	Os02g0655200	451.667	95.3333	2.5176	1.76252e-07	Up	ERF	ethylene-activated signaling pathway
LOC_Os02g52670	Os02g0764700	65.6667	5	4.01724	0.000226626	Up	ERF	ethylene-activated signaling pathway
LOC_Os02g54160	Os02g0782700	8107	3671.33	1.42569	1.74881e-05	Up	ERF	ethylene-activated signaling pathway
LOC_Os03g08470	Os03g0183000	37056.3	15585.7	1.54168	0.000228462	Up	ERF	ethylene-activated signaling pathway
LOC_Os04g32620	Os04g0398000	5926.33	1546	2.23643	3.06822e-10	Up	ERF	ethylene-activated signaling pathway
LOC_Os04g34970	Os04g0429050	162.667	8.66667	4.56817	8.58267e-09	Up	ERF	ethylene-activated signaling pathway
LOC_Os05g36100	Os05g0437100	1160.33	92.6667	3.97828	9.8804e-19	Up	ERF	ethylene-activated signaling pathway
LOC_Os07g12510	Os07g0227600	3873.67	1170.33	1.99405	1.14008e-12	Up	ERF	ethylene-activated signaling pathway
LOC_Os07g42510	Os07g0617000	12879.3	5717.67	1.45243	1.29915e-05	Up	ERF	ethylene-activated signaling pathway
LOC_Os07g47790	Os07g0674800	485.333	91	2.70733	0.0483772	Up	ERF	ethylene-activated signaling pathway
LOC_Os08g36920	Os08g0474000	629.667	2.33333	8.34154	1.63487e-31	Up	ERF	ethylene-activated signaling pathway
LOC_Os09g11460	Os09g0286600	3782.67	2138.33	1.10061	0.0340883	Up	ERF	ethylene-activated signaling pathway
LOC_Os09g11480	Os09g0287000	3902.33	1446	1.69622	1.43502e-09	Up	ERF	ethylene-activated signaling pathway
LOC_Os09g28440	Os09g0457900	850.667	0.666667	10.6222	1.79066e-18	Up	ERF	ethylene-activated signaling pathway
LOC_Os11g06770	Os11g0168500	388.333	24.6667	4.29517	4.94005e-14	Up	ERF	ethylene-activated signaling pathway
LOC_Os01g58420	Os01g0797600	3205.33	1126	1.79223	1.12729e-06	Up	ERF	response to ethylene; response to abscisic acid response to salicylic acid; response to salt stress; response to water deprivation
LOC_Os05g27930	Os05g0346200	3668.67	1159.33	1.94556	6.16427e-20	Up	ERF	response to salt stress; response to water deprivation; positive regulation of transcription, DNA-templated
LOC_Os03g25550	Os03g0371800	37.6667	919.667	-4.30506	8.49809e-05	Down	MYB	regulation of stomatal movement
LOC_Os05g04820	Os05g0140100	42	664	-3.69833	2.51348e-05	Down	MYB	regulation of stomatal movement
LOC_Os07g44090	Os07g0634900	14.3333	425.667	-4.62438	4.50965e-05	Down	MYB	regulation of stomatal movement
LOC_Os07g44090	Os07g0634900	14.3333	425.667	-4.62438	4.50965e-05	Down	MYB_related	regulation of stomatal movement
LOC_Os01g09280	Os01g0187900	2241.67	877	1.64965	2.8469e-05	Up	MYB_related	response to ethylene; response to gibberellin
LOC_Os08g04840	Os08g0144000	3053.67	1629.67	1.17975	0.00742234	Up	MYB_related	response to ethylene;response to gibberellin
LOC_Os03g20090	Os03g0315400	1765	318	2.74241	4.04199e-25	Up	MYB	positive regulation of response to salt stress; positive regulation of response to water deprivation; regulation of transcription, DNA-templated; positive regulation of transcription, DNA-templated
LOC_Os01g53220	Os01g0733200	572	36.6667	4.22585	3.19569e-18	Up	HSF	response to abscisic acid; regulation of transcription from RNA polymerase II promoter
LOC_Os01g72370	Os01g0952800	4283.33	87.3333	5.94417	3.81811e-14	Up	bHLH	ethylene-activated signaling pathway; response to ethylene; (positive) regulation of transcription, DNA-templated; regulation of transcription from RNA polymerase II promoter
LOC_Os03g53020	Os03g0741100	11318.3	984.333	3.83731	7.12397e-26	Up	bHLH	response to water deprivation; regulation of transcription, DNA-templated
LOC_Os09g28310	Os09g0456200	814.667	356	1.47242	0.0188534	Up	bZIP	abscisic acid-activated signaling pathway; positive regulation of transcription, DNA-templated
LOC_Os01g64000	Os01g0859300	612.667	84.6667	3.11205	1.56374e-06	Up	bZIP	response to abscisic acid; abscisic acid-activated signaling pathway; response to salt stress; response to water deprivation; (positive) regulation of transcription, DNA-templated
LOC_Os01g64730	Os01g0867300	4302.67	2610.33	1.01413	0.00308899	Up	bZIP	abscisic acid-activated signaling pathway; positive regulation of response to salt stress; positive regulation of response to water deprivation; positive regulation of transcription, DNA-templated
LOC_Os02g52780	Os02g0766700	4392.67	640	3.06139	5.61598e-17	Up	bZIP	abscisic acid-activated signaling pathway; response to salt stress; response to water deprivation; positive regulation of transcription, DNA-templated
LOC_Os01g66120	Os01g0884300	185004	22490.7	3.33548	2.27741e-31	Up	NAC	positive regulation of response to salt stress; positive regulation of response to water deprivation; positive regulation of transcription, DNA-templated
LOC_Os03g60080	Os03g0815100	39534	13994.3	1.77239	3.60787e-08	Up	NAC	positive regulation of response to salt stress; positive regulation of response to water deprivation; regulation of transcription, DNA-templated
LOC_Os11g03370	Os11g0127600	1015	267.667	2.22296	2.19612e-06	Up	NAC	response to salt stress; response to water deprivation; (positive) regulation of transcription, DNA-templated
LOC_Os11g08210	Os11g0184900	6513.67	1578	2.33578	5.85689e-10	Up	NAC	positive regulation of response to salt stress; (positive) regulation of transcription, DNA-templated
LOC_Os03g32230	Os03g0437200	13787.7	734.333	4.56006	2.0388e-23	Up	C2H2	response to water deprivation
LOC_Os08g15050	Os08g0249000	1947.33	795.667	1.58746	0.00761113	Up	CO-like	photomorphogenesis; regulation of transcription, DNA-templated
LOC_Os01g10580	Os01g0202500	715.333	214	1.98589	0.0064353	Up	DBB	photomorphogenesis; regulation of transcription, DNA-templated
LOC_Os02g39360	Os02g0606200	1839	23721	-3.42819	1.51272e-14	Down	DBB	photomorphogenesis; regulation of transcription, DNA-templated
LOC_Os04g41560	Os04g0493000	1589.67	4394	-1.18377	0.00868104	Down	DBB	photomorphogenesis; regulation of transcription, DNA-templated
LOC_Os05g11510	Os05g0204600	38.6667	522	-3.45918	1.45278e-16	Down	DBB	photomorphogenesis; regulation of transcription, DNA-templated
LOC_Os09g35880	Os09g0527900	428	3671.67	-2.82251	1.58299e-29	Down	DBB	photomorphogenesis; regulation of transcription, DNA-templated
LOC_Os07g38030	Os07g0567700	116.333	320	-1.17071	0.0412702	Down	GRAS	bundle sheath cell fate specification: regulation of transcription, DNA-templated
LOC_Os11g03110	Os11g0124300	164.667	521.667	-1.34228	0.00656918	Down	GRAS	bundle sheath cell fate specification; maintenance of protein location in nucleus; regulation of transcription, DNA-templated
LOC_Os12g02870	Os12g0122000	136.667	481.667	-1.49876	0.00178378	Down	GRAS	bundle sheath cell fate specification; maintenance of protein location in nucleus; regulation of transcription, DNA-templated
LOC_Os09g25060	Os09g0417600	1203.33	234.667	2.69535	8.09575e-05	Up	WRKY	response to salicylic acid
LOC_Os09g25070	Os09g0417800	10085.7	1994.67	2.58984	1.87625e-07	Up	WRKY	response to salicylic acid
LOC_Os01g61080	Os01g0826400	24480.3	2773.33	3.47733	2.76954e-14	Up	WRKY	response to abscisic acid; abscisic acid-activated signaling pathway; response to gibberellin; positive regulation of transcription, DNA-templated
LOC_Os02g08440	Os02g0181300	10686.7	4175.67	1.67153	0.000181669	Up	WRKY	response to ethylene; response to abscisic acid; response to salicylic acid; response to gibberellin; response to salt stress; response to water deprivation
LOC_Os01g09080	Os01g0185900	1454.67	678	1.38949	4.69045e-06	Up	WRKY	response to stimulus
LOC_Os01g14440	Os01g0246700	28131	3833	3.19809	4.78737e-13	Up	WRKY	response to stimulus
LOC_Os01g18584	Os01g0289600	4309.33	1828.33	1.5706	0.00101175	Up	WRKY	response to stimulus
LOC_Os01g40430	Os01g0586800	8270	482.333	4.42907	3.72288e-20	Up	WRKY	response to stimulus
LOC_Os01g43650	Os01g0626400	1102.67	83.6667	3.98003	7.08829e-15	Up	WRKY	response to stimulus
LOC_Os01g46800	Os01g0656400	592	148.667	2.32353	0.00172561	Up	WRKY	response to stimulus
LOC_Os01g53040	Os01g0730700	882	191.667	2.51349	2.50092e-07	Up	WRKY	response to stimulus
LOC_Os01g53260	Os01g0734000	1707.67	377.333	2.45566	4.72759e-07	Up	WRKY	response to stimulus
LOC_Os01g60600	Os01g0821300	262.333	59	2.39821	0.00312564	Up	WRKY	response to stimulus
LOC_Os01g60640	Os01g0821600	541	49.6667	3.72571	1.56623e-18	Up	WRKY	response to stimulus
LOC_Os02g26430	Os02g0462800	708.333	32.6667	4.75591	7.14702e-26	Up	WRKY	response to stimulus
LOC_Os02g53100	Os02g0770500	2780	487	2.81827	7.32173e-12	Up	WRKY	response to stimulus
LOC_Os03g20550	Os03g0321700	1053.33	476.333	1.42591	3.98643e-05	Up	WRKY	response to stimulus
LOC_Os05g09020	Os05g0183100	4340.33	2185.67	1.28131	0.00292611	Up	WRKY	response to stimulus
LOC_Os05g27730	Os05g0343400	32032.3	13782	1.51342	4.63882e-07	Up	WRKY	response to stimulus
LOC_Os05g39720	Os05g0474800	20951.7	887.333	4.89709	4.5545e-35	Up	WRKY	response to stimulus
LOC_Os05g49100	Os05g0565900	653.667	209.333	1.9376	4.55788e-05	Up	WRKY	response to stimulus
LOC_Os06g05380	Os06g0146250	156.333	74.3333	1.30791	0.0475339	Up	WRKY	response to stimulus
LOC_Os06g06360	Os06g0158100	1973.33	195	3.73261	1.92526e-08	Up	WRKY	response to stimulus
LOC_Os08g29660	Os08g0386200	1319	522.667	1.67711	0.0277079	Up	WRKY	response to stimulus
LOC_Os11g29870	Os11g0490900	9898.33	1458	3.06653	9.93473e-21	Up	WRKY	response to stimulus
LOC_Os12g02420	Os12g0116400	396.667	181.667	1.40728	0.00315209	Up	WRKY	response to stimulus
LOC_Os03g53050	Os03g0741400	366.667	968.333	-1.14784	0.00163931	Down	WRKY	response to stimulus
LOC_Os11g02520	Os11g0117400	302	1123.33	-1.60346	0.0143931	Down	WRKY	response to stimulus

## Sheet: RT vs. T0
ID	ID	Count-RT	Count-T0	log2FoldChange	FDR	Regulated	Family	Term
LOC_Os12g37970	Os12g0567300	676.333	2496	-1.76486	0.00263837	Down	MYB	regulation of transcription, DNA-templated
LOC_Os12g37970	Os12g0567300	676.333	2496	-1.76486	0.00263837	Down	MYB_related	regulation of transcription, DNA-templated
LOC_Os08g10080	Os08g0200600	640.333	2580.33	-1.86706	0.000117063	Down	NAC	regulation of transcription, DNA-templated
LOC_Os03g07360	Os03g0169600	987	5475	-2.31155	0.000100909	Down	Dof	regulation of transcription, DNA-templated
LOC_Os07g48570	Os07g0685000	951	2564.67	-1.32393	0.0011447	Down	Dof	regulation of transcription, DNA-templated
LOC_Os08g38220	Os08g0490100	256	2090	-2.90634	5.74391e-09	Down	Dof	regulation of transcription, DNA-templated
LOC_Os04g43910	Os04g0519700	58.3333	149.667	-1.25906	0.0287884	Down	ARF	regulation of transcription, DNA-templated
LOC_Os11g32110	Os11g0523800	3283.67	8635.67	-1.28291	0.00763274	Down	ARF	regulation of transcription, DNA-templated
LOC_Os08g33050	Os08g0426866	459.333	1426	-1.5154	0.0481218	Down	G2-like	regulation of transcription, DNA-templated
LOC_Os06g24070	Os06g0348800	325	4699.33	-3.70127	1.59735e-09	Down	G2-like	positive regulation of transcription, DNA-templated
LOC_Os01g36220	Os01g0542700	219.667	2703	-3.42059	3.69229e-06	Down	bZIP	positive regulation of transcription, DNA-templated
LOC_Os08g38020	Os08g0487100	74	253.333	-1.67726	0.00399807	Down	bZIP	positive regulation of transcription, DNA-templated
LOC_Os09g29820	Os09g0474000	88.3333	364	-1.96871	0.012886	Down	bZIP	positive regulation of transcription, DNA-templated
LOC_Os01g58760	Os01g0801901	29	168.667	-2.37569	0.000634865	Down	bZIP	regulation of transcription from RNA polymerase II promoter
LOC_Os06g50310	Os06g0716800	911.667	2052	-1.04645	0.0410952	Down	bZIP	regulation of transcription from RNA polymerase II promoter
LOC_Os02g52190	Os02g0759000	30	111.333	-1.82438	0.00942895	Down	bHLH	regulation of transcription from RNA polymerase II promoter
LOC_Os06g39906	Os06g0601000	1225	306.667	2.09254	1.04873e-05	Up	HB-other	regulation of transcription from RNA polymerase II promoter
LOC_Os01g53220	Os01g0733200	927	24	5.38788	1.16247e-27	Up	HSF	regulation of transcription from RNA polymerase II promoter
LOC_Os02g13800	Os02g0232000	89.3333	839.667	-3.09588	1.42996e-05	Down	HSF	regulation of transcription from RNA polymerase II promoter
LOC_Os02g32590	Os02g0527300	255.333	32.3333	3.11718	0.000343162	Up	HSF	regulation of transcription from RNA polymerase II promoter
LOC_Os03g06630	Os03g0161900	107	1016.33	-3.0581	0.000698435	Down	HSF	regulation of transcription from RNA polymerase II promoter
LOC_Os08g41960	Os08g0531900	0	78	-8.44254	0.00029206	Down	MIKC_MADS	regulation of transcription from RNA polymerase II promoter
LOC_Os06g01934	Os06g0108900	78	1022	-3.49747	0.000144503	Down	TALE	regulation of transcription from RNA polymerase II promoter; regulation of transcription, DNA-templated
LOC_Os04g58020	Os04g0676700	1874	974	1.06763	0.0116301	Up	MYB_related	response to gibberellin
LOC_Os08g04840	Os08g0144000	624.667	2690.67	-1.90873	0.0176126	Down	MYB_related	response to gibberellin
LOC_Os10g41260	Os10g0562100	654.333	1890	-1.3681	0.0489346	Down	MYB_related	response to gibberellin; positive regulation of transcription, DNA-templated
LOC_Os08g15050	Os08g0249000	279.667	975	-1.67807	0.0404986	Down	CO-like	photomorphogenesis;regulation of transcription, DNA-templated
LOC_Os01g10580	Os01g0202500	1115	110	3.45516	1.43358e-13	Up	DBB	photomorphogenesis;regulation of transcription, DNA-templated
LOC_Os02g39360	Os02g0606200	1944.67	23936	-3.49391	2.14612e-18	Down	DBB	photomorphogenesis;regulation of transcription, DNA-templated
LOC_Os05g11510	Os05g0204600	75.6667	544.667	-2.71909	2.35764e-05	Down	DBB	photomorphogenesis;regulation of transcription, DNA-templated
LOC_Os09g35880	Os09g0527900	572	4630	-2.89716	4.31945e-13	Down	DBB	photomorphogenesis;regulation of transcription, DNA-templated
