# Supplementary material for: Transcriptome-Wide Analysis of Core Transcription Factors Associated with Defense Responses in Autotetraploid versus Diploid Rice under Saline Stress and Recovery
Source: Int J Mol Sci. 2023 Nov 5;24(21):15982. doi: 10.3390/ijms242115982 (PMC10650042; doi:10.3390/ijms242115982)
Supplement: Supplementary file 1 [file ijms-24-15982-s001.zip › ijms-2631516-Supplementary Table S6.xlsx]

## Sheet: T0 vs. D0
Table S6. GO annotation of DE-TFs derived from inter-group comparisons between GFD-T and GFD-D.
ID	Locus ID	Count-T0	Count-D0	log2FoldChange	FDR	Regulated	Family	Term
LOC_Os01g09990	Os01g0196300	2003	580.667	1.86647	0.0260292	Up	bHLH	regulation of transcription, DNA-templated
LOC_Os04g51070	Os04g0599300	12.6667	85.6667	-2.70813	0.00373663	Down	bHLH	regulation of transcription, DNA-templated
LOC_Os01g01430	Os01g0104200	59.6667	526	-3.09236	0.000443258	Down	NAC	regulation of transcription, DNA-templated
LOC_Os01g58760	Os01g0801901	168.667	43.6667	1.89401	0.0142697	Up	bZIP	regulation of transcription from RNA polymerase II promoter
LOC_Os06g06750	Os06g0162800	16	229.667	-3.84833	6.10713e-15	Down	MIKC_MADS	regulation of transcription from RNA polymerase II promoter;cell differentiation;positive regulation of transcription from RNA polymerase II promoter
LOC_Os03g32230	Os03g0437200	2746.67	734.333	2.03196	0.0454935	Up	C2H2	response to water deprivation;transcription factor activity, sequence-specific DNA binding;DNA binding
LOC_Os07g22730	Os07g0410300	376	15	4.66667	0.00427851	Up	ERF	ethylene-activated signaling pathway
LOC_Os11g02520	Os11g0117400	209.333	1123.33	-2.40977	0.000433658	Down	WRKY	response to stimulus
LOC_Os06g16370	Os06g0275000	49.6667	191	-1.85888	0.00999537	Down	CO-like	cell differentiation
LOC_Os11g39000	Os11g0603000	17.6667	77.6667	-2.17665	0.0182798	Down	bHLH	regulation of growth
LOC_Os01g09930	NA	50.6667	0	7.9667	0.000291008	Up	bHLH	/
LOC_Os04g35010	Os04g0429400	1814	4259.67	-1.19151	0.000260722	Down	bHLH	/
LOC_Os11g47630	Os11g0702400	6	54.6667	-3.14278	0.00607882	Down	C2H2	/
LOC_Os05g03800	NA	36.6667	0	7.66403	8.32927e-06	Up	FAR1	/
LOC_Os05g06170	NA	29.6667	0	7.38541	6.85848e-05	Up	FAR1	/
LOC_Os05g39790	Os05g0475600	140	0	9.67271	1.43145e-08	Up	FAR1	/
LOC_Os03g45194	Os03g0654600	689.667	2205.33	-1.65236	0.00519891	Down	G2-like	/
LOC_Os12g39640	Os12g0586300	493.667	170.667	1.51237	0.0473539	Up	G2-like	/
LOC_Os11g47910	NA	456	161	1.47612	0.0129385	Up	GRAS	/
LOC_Os03g26130	NA	121.667	13	3.25819	0.00612712	Up	MYB	/
LOC_Os12g07640	Os12g0175400	106	17	2.66562	0.00932161	Up	MYB	/
LOC_Os02g06950	Os02g0165400	20.6667	224	-3.3087	0.00122801	Down	NAC	/

## Sheet: T1 vs. D1
ID	Locus ID	Count-T0	Count-D0	log2FoldChange	FDR	Regulated	Family	Term
LOC_Os07g12340	Os07g0225300	439	1359	-1.48618	0.000985383	Down	NAC	regulation of transcription, DNA-templated
LOC_Os11g32100	Os11g0523700	81.3333	1285	-4.02124	0.0231194	Down	bHLH	regulation of transcription, DNA-templated
LOC_Os01g11350	Os01g0211800	5.33333	68	-3.61922	0.00851179	Down	bZIP	positive regulation of transcription, DNA-templated
LOC_Os02g50630	Os02g0739700	11.6667	60.3333	-2.24762	0.00332852	Down	E2F/DP	regulation of transcription from RNA polymerase II promoter
LOC_Os03g03000	Os03g0122100	31	291.667	-3.20963	0.00202071	Down	bHLH	regulation of transcription from RNA polymerase II promoter
LOC_Os06g30090	Os06g0496400	138	14.3333	3.4654	0.00198166	Up	bHLH	regulation of transcription, DNA-templated;regulation of transcription from RNA polymerase II promoter
LOC_Os06g49840	Os06g0712700	648.667	277.667	1.34106	0.0329087	Up	MIKC_MADS	regulation of transcription from RNA polymerase II promoter;cell differentiation;positive regulation of transcription from RNA polymerase II promoter
LOC_Os01g58420	Os01g0797600	1944.67	4958.67	-1.24636	0.0476294	Down	ERF	response to ethylene;response to salicylic acid;response to water deprivation;negative regulation of transcription, DNA-templated
LOC_Os09g25060	Os09g0417600	544	104.333	2.56194	0.0019504	Up	WRKY	response to salicylic acid
LOC_Os01g51690	Os01g0714800	25	503.667	-4.18783	0.000157281	Down	WRKY	response to stimulus
LOC_Os05g51820	Os05g0597000	0.333333	38.3333	-6.63212	0.000235489	Down	bHLH	stomatal complex development;positive regulation of transcription, DNA-templated

## Sheet: T2 vs. D2
ID	Locus ID	Count-T0	Count-D0	log2FoldChange	FDR	Regulated	Family	Term
LOC_Os10g27360	Os10g0413700	142.333	18.3333	2.83465	0.00101483	Up	NAC	regulation of transcription, DNA-templated
LOC_Os03g59670	Os03g0811400	89.6667	289.333	-1.92498	0.010123	Down	bHLH	regulation of transcription, DNA-templated
LOC_Os05g03040	Os05g0121600	21203.7	9123.33	1.03396	0.0247102	Up	AP2	negative regulation of transcription, DNA-templated
LOC_Os08g02070	Os08g0112700	569	97.6667	2.32903	0.00065649	Up	MIKC_MADS	regulation of transcription from RNA polymerase II promoter;positive regulation of transcription from RNA polymerase II promoter
LOC_Os06g06750	Os06g0162800	34	144.667	-2.23805	0.0238165	Down	MIKC_MADS	regulation of transcription from RNA polymerase II promoter;cell differentiation;positive regulation of transcription from RNA polymerase II promoter
LOC_Os05g36100	Os05g0437100	84.3333	233	-1.60105	0.0423845	Down	ERF	ethylene-activated signaling pathway
LOC_Os05g41760	Os05g0497200	144	536	-2.05713	3.77449e-07	Down	ERF	response to ethylene
LOC_Os03g62230	Os03g0838800	174.333	704	-2.13362	0.00620793	Down	C2H2	response to acidic pH;response to aluminum ion

## Sheet: RT vs. RD
ID	Locus ID	Count-T0	Count-D0	log2FoldChange	FDR	Regulated	Family	Term
LOC_Os12g10660	Os12g0209200	218.667	53.6667	1.91781	0.0116999	Up	DBB	regulation of transcription, DNA-templated
LOC_Os02g18660	Os02g0288200	1238.33	509	1.12553	0.0419705	Up	GeBP	regulation of transcription, DNA-templated
LOC_Os01g71790	Os01g0946200	173	62	1.26145	0.0349926	Up	NAC	regulation of transcription, DNA-templated
LOC_Os06g05350	Os06g0145800	215	86.3333	1.13602	0.0405602	Up	Whirly	regulation of transcription, DNA-templated
LOC_Os08g34010	Os08g0438400	719.333	292.667	1.14217	0.0209336	Up	ZF-HD	regulation of transcription, DNA-templated
LOC_Os01g70270	Os01g0927600	7135.67	13461.3	-1.09649	1.48465e-05	Down	ARF	regulation of transcription, DNA-templated
LOC_Os02g06910	Os02g0164900	1782.67	3236.67	-1.06977	0.00996012	Down	ARF	regulation of transcription, DNA-templated
LOC_Os06g09660	Os06g0196700	412.667	1751.33	-2.27233	2.59762e-15	Down	ARF	regulation of transcription, DNA-templated
LOC_Os06g48950	Os06g0702600	588	1251	-1.25055	0.00570692	Down	ARF	regulation of transcription, DNA-templated
LOC_Os03g31240	Os03g0425900	1.66667	57.6667	-5.24507	5.459e-05	Down	C2H2	regulation of transcription, DNA-templated
LOC_Os08g15050	Os08g0249000	279.667	1947.33	-3.01297	8.84618e-08	Down	CO-like	regulation of transcription, DNA-templated
LOC_Os03g07360	Os03g0169600	987	2049.67	-1.21092	0.00144879	Down	Dof	regulation of transcription, DNA-templated
LOC_Os10g26620	Os10g0406300	2651.67	9828.33	-2.03507	9.4893e-06	Down	Dof	regulation of transcription, DNA-templated
LOC_Os01g24070	Os01g0343300	416.333	1556	-2.07066	4.44343e-15	Down	GATA	regulation of transcription, DNA-templated
LOC_Os01g65900	Os01g0881500	5421.33	11926.3	-1.29595	0.000264426	Down	GRAS	regulation of transcription, DNA-templated
LOC_Os01g71970	Os01g0948200	1830.67	4278	-1.39846	7.02473e-06	Down	GRAS	regulation of transcription, DNA-templated
LOC_Os04g49110	Os04g0580300	1329.67	2677	-1.13553	0.00674419	Down	GRAS	regulation of transcription, DNA-templated
LOC_Os07g36170	Os07g0545800	893.667	3384.33	-2.07449	1.16264e-07	Down	GRAS	regulation of transcription, DNA-templated
LOC_Os11g04400	Os11g0139600	5	178	-5.32808	1.44654e-06	Down	GRAS	regulation of transcription, DNA-templated
LOC_Os11g47870	Os11g0705200	1295.67	3480.67	-1.59729	1.50146e-05	Down	GRAS	regulation of transcription, DNA-templated
LOC_Os01g19330	Os01g0298400	67	257.667	-2.10172	0.0117062	Down	MYB	regulation of transcription, DNA-templated
LOC_Os01g74590	Os01g0977300	0	33	-7.55093	0.0044834	Down	MYB	regulation of transcription, DNA-templated
LOC_Os08g34960	Os08g0450900	0	21	-6.9544	0.000707627	Down	MYB	regulation of transcription, DNA-templated
LOC_Os09g01960	Os09g0106700	1083.67	2649.67	-1.45759	8.26657e-05	Down	MYB	regulation of transcription, DNA-templated
LOC_Os11g45740	Os11g0684000	2478	6950.33	-1.67711	0.00146073	Down	MYB	regulation of transcription, DNA-templated
LOC_Os12g37690	Os12g0564100	408	1087	-1.57279	0.0395077	Down	MYB	regulation of transcription, DNA-templated
LOC_Os01g01430	Os01g0104200	115.333	1637.67	-3.96214	2.88108e-09	Down	NAC	regulation of transcription, DNA-templated
LOC_Os01g48446	Os01g0675800	170	711.667	-2.2458	1.73252e-08	Down	NAC	regulation of transcription, DNA-templated
LOC_Os01g60020	Os01g0816100	2777.67	8984.33	-1.80884	0.0480408	Down	NAC	regulation of transcription, DNA-templated
LOC_Os01g64310	Os01g0862800	109.667	303.333	-1.70288	0.0106885	Down	NAC	regulation of transcription, DNA-templated
LOC_Os02g12310	Os02g0214500	14.3333	122	-3.24011	1.49801e-06	Down	NAC	regulation of transcription, DNA-templated
LOC_Os02g36880	Os02g0579000	2299.33	11635.3	-2.43356	0.000183244	Down	NAC	regulation of transcription, DNA-templated
LOC_Os03g21030	Os03g0327100	3168.33	54284.7	-4.23304	1.41113e-32	Down	NAC	regulation of transcription, DNA-templated
LOC_Os03g21060	Os03g0327800	2228.33	12340.3	-2.61016	8.8036e-08	Down	NAC	regulation of transcription, DNA-templated
LOC_Os03g56580	Os03g0777000	168.667	716	-2.26951	1.64749e-08	Down	NAC	regulation of transcription, DNA-templated
LOC_Os04g52810	Os04g0619000	352.667	1734.33	-2.45457	3.76521e-10	Down	NAC	regulation of transcription, DNA-templated
LOC_Os05g10620	Os05g0194500	211	590.667	-1.63518	2.93502e-06	Down	NAC	regulation of transcription, DNA-templated
LOC_Os05g34830	Os05g0421600	2514.33	13183.7	-2.51976	2.71531e-06	Down	NAC	regulation of transcription, DNA-templated
LOC_Os06g46270	Os06g0675600	434.667	827	-1.09221	0.00525083	Down	NAC	regulation of transcription, DNA-templated
LOC_Os07g48450	Os07g0683200	13503	32932	-1.44725	0.000132953	Down	NAC	regulation of transcription, DNA-templated
LOC_Os07g48550	Os07g0684800	5098.33	15738.3	-1.73876	0.00285255	Down	NAC	regulation of transcription, DNA-templated
LOC_Os08g06140	Os08g0157900	3312.33	8604.67	-1.56789	6.73135e-07	Down	NAC	regulation of transcription, DNA-templated
LOC_Os08g44820	Os08g0562200	3287	9209	-1.64671	1.92796e-12	Down	NAC	regulation of transcription, DNA-templated
LOC_Os12g03040	Os12g0123700	2404	7685.33	-1.76376	0.021253	Down	NAC	regulation of transcription, DNA-templated
LOC_Os12g03050	Os12g0123800	116.333	4266.67	-5.3	3.414e-13	Down	NAC	regulation of transcription, DNA-templated
LOC_Os06g14190	Os06g0252300	852.333	5189.33	-2.81351	4.37342e-12	Down	NF-X1	regulation of transcription, DNA-templated
LOC_Os01g39330	Os01g0575200	1096	4188.67	-2.09998	1.59317e-06	Down	bHLH	regulation of transcription, DNA-templated
LOC_Os04g23550	Os04g0301500	111	479.333	-2.33149	0.00249245	Down	bHLH	regulation of transcription, DNA-templated
LOC_Os04g51070	Os04g0599300	5.66667	105.333	-4.28435	6.06654e-05	Down	bHLH	regulation of transcription, DNA-templated
LOC_Os09g32510	Os09g0501600	1414.33	3935.67	-1.63618	0.000199987	Down	bHLH	regulation of transcription, DNA-templated
LOC_Os01g46970	Os01g0658900	280.667	1627	-2.71883	4.77389e-14	Down	bZIP	regulation of transcription, DNA-templated
LOC_Os05g49420	Os05g0569300	4331	10985	-1.47045	0.00113785	Down	bZIP	regulation of transcription, DNA-templated
LOC_Os08g38210	Os08g0490000	891.667	2978	-1.89881	9.58718e-07	Down	bHLH	regulation of transcription, DNA-templated;transcription, DNA-templated
LOC_Os01g66030	Os01g0883100	76	16.3333	2.07222	0.0228954	Up	MIKC_MADS	regulation of transcription from RNA polymerase II promoter
LOC_Os02g36924	Os02g0579600	138.667	60.3333	1.0548	0.042457	Up	MIKC_MADS	regulation of transcription from RNA polymerase II promoter
LOC_Os08g43334	Os08g0546800	120.667	2265.33	-4.42658	3.13497e-09	Down	HSF	regulation of transcription from RNA polymerase II promoter
LOC_Os09g35790	Os09g0526600	538.333	2997.33	-2.67987	2.21566e-11	Down	HSF	regulation of transcription from RNA polymerase II promoter
LOC_Os09g02780	Os09g0116000	2.66667	35	-3.82776	0.00390063	Down	M-type_MADS	regulation of transcription from RNA polymerase II promoter
LOC_Os06g06750	Os06g0162800	19.6667	171	-3.25749	1.72689e-05	Down	MIKC_MADS	regulation of transcription from RNA polymerase II promoter
LOC_Os01g39020	Os01g0571300	30.3333	381.333	-3.77124	4.94634e-07	Down	HSF	regulation of transcription from RNA polymerase II promoter;cellular response to heat
LOC_Os02g13800	Os02g0232000	89.3333	501.333	-2.62564	0.000228392	Down	HSF	regulation of transcription from RNA polymerase II promoter;cellular response to heat
LOC_Os03g12370	Os03g0224700	781	1952.33	-1.47665	1.25616e-06	Down	HSF	regulation of transcription from RNA polymerase II promoter;cellular response to heat
LOC_Os05g45410	Os05g0530400	330.333	1329.67	-2.21614	0.00256182	Down	HSF	regulation of transcription from RNA polymerase II promoter;cellular response to heat
LOC_Os06g35960	Os06g0553100	370.333	2120.67	-2.73043	0.000350434	Down	HSF	regulation of transcription from RNA polymerase II promoter;cellular response to heat
LOC_Os08g37580	Os08g0481400	959.667	322.333	1.42898	0.0469812	Up	HD-ZIP	positive regulation of transcription, DNA-templated
LOC_Os01g07120	Os01g0165000	1146.33	2087.67	-1.03648	0.000383789	Down	ERF	positive regulation of transcription, DNA-templated
LOC_Os02g43330	Os02g0649300	252.667	20873.3	-6.48348	2.04956e-15	Down	HD-ZIP	positive regulation of transcription, DNA-templated
LOC_Os04g45810	Os04g0541700	470	13429.7	-4.94706	2.41232e-10	Down	HD-ZIP	positive regulation of transcription, DNA-templated
LOC_Os01g72490	Os01g0954500	1428.67	5784.33	-2.15216	2.9665e-05	Down	SRS	positive regulation of transcription, DNA-templated
LOC_Os01g54930	Os01g0753000	2868	7186.33	-1.50425	1.39391e-11	Down	VOZ	positive regulation of transcription, DNA-templated
LOC_Os05g03860	Os05g0129300	11602.7	49208.7	-2.22206	5.9071e-09	Down	bZIP	positive regulation of transcription, DNA-templated
LOC_Os07g08420	Os07g0182000	40.6667	386	-3.41279	9.42413e-06	Down	bZIP	positive regulation of transcription, DNA-templated
LOC_Os04g43680	Os04g0517100	1702.33	5932	-1.95007	0.000294693	Down	MYB	positive regulation of transcription, DNA-templated;response to cold
LOC_Os10g39030	Os10g0534900	1105	261.667	1.91089	0.0400527	Up	TALE	positive regulation of transcription, DNA-templated;regulation of transcription from RNA polymerase II promoter
LOC_Os01g64020	Os01g0859500	1725.33	670.667	1.23025	0.00199381	Up	bZIP	positive regulation of transcription, DNA-templated;transcription, DNA-templated
LOC_Os11g05480	Os11g0152700	439	177.333	1.13214	0.00764891	Up	bZIP	transcription, DNA-templated
LOC_Os08g32990	Os08g0426000	0	26.3333	-7.30468	5.1959e-05	Down	HB-other	transcription, DNA-templated
LOC_Os03g20310	Os03g0318600	4669.67	10187.3	-1.27564	1.8781e-05	Down	bZIP	transcription, DNA-templated
LOC_Os09g10840	Os09g0280500	329	871	-1.59687	0.00584376	Down	bZIP	transcription, DNA-templated
LOC_Os03g53050	Os03g0741400	910.333	366.667	1.16286	0.000871463	Up	WRKY	response to stimulus
LOC_Os01g14440	Os01g0246700	4000.67	28131	-2.98755	3.71556e-12	Down	WRKY	response to stimulus
LOC_Os01g18584	Os01g0289600	1142.67	4309.33	-2.10014	0.000356858	Down	WRKY	response to stimulus
LOC_Os01g40260	Os01g0584900	79	340	-2.25373	0.000411469	Down	WRKY	response to stimulus
LOC_Os01g40430	Os01g0586800	305.333	8270	-4.86186	3.391e-12	Down	WRKY	response to stimulus
LOC_Os01g43650	Os01g0626400	207.667	1102.67	-2.47786	0.00116219	Down	WRKY	response to stimulus
LOC_Os01g46800	Os01g0656400	66.3333	592	-3.395	9.1877e-09	Down	WRKY	response to stimulus
LOC_Os01g53040	Os01g0730700	274.333	882	-1.87846	0.000595416	Down	WRKY	response to stimulus
LOC_Os01g53260	Os01g0734000	288.333	1707.67	-2.66947	1.33223e-06	Down	WRKY	response to stimulus
LOC_Os01g60600	Os01g0821300	63.6667	262.333	-2.19217	0.000276152	Down	WRKY	response to stimulus
LOC_Os01g60640	Os01g0821600	36	541	-4.07181	3.22004e-22	Down	WRKY	response to stimulus
LOC_Os02g26430	Os02g0462800	25.3333	708.333	-4.98329	4.80976e-14	Down	WRKY	response to stimulus
LOC_Os02g53100	Os02g0770500	240.667	2780	-3.63337	6.27955e-07	Down	WRKY	response to stimulus
LOC_Os03g20550	Os03g0321700	532.333	1053.33	-1.16473	8.34733e-05	Down	WRKY	response to stimulus
LOC_Os05g27730	Os05g0343400	13219.7	32032.3	-1.45521	8.32159e-06	Down	WRKY	response to stimulus
LOC_Os05g39720	Os05g0474800	623.667	20951.7	-5.24885	6.12359e-37	Down	WRKY	response to stimulus
LOC_Os05g49100	Os05g0565900	235.667	653.667	-1.61995	1.73971e-05	Down	WRKY	response to stimulus
LOC_Os05g49210	Os05g0567200	3	31	-3.45541	0.0247876	Down	WRKY	response to stimulus
LOC_Os06g06360	Os06g0158100	96	1973.33	-4.57905	2.49106e-09	Down	WRKY	response to stimulus
LOC_Os11g02520	Os11g0117400	107.667	302	-1.65719	0.000533555	Down	WRKY	response to stimulus
LOC_Os11g02530	Os11g0117500	23.3333	89	-2.10495	0.0044371	Down	WRKY	response to stimulus
LOC_Os11g29870	Os11g0490900	1417.33	9898.33	-2.9644	8.4616e-15	Down	WRKY	response to stimulus
LOC_Os12g02420	Os12g0116400	178	396.667	-1.28177	0.0396158	Down	WRKY	response to stimulus
LOC_Os02g54160	Os02g0782700	4042.67	8107	-1.17933	0.000148845	Down	ERF	ethylene-activated signaling pathway
LOC_Os04g32620	Os04g0398000	2000.33	5926.33	-1.68793	0.0100441	Down	ERF	ethylene-activated signaling pathway
LOC_Os04g34970	Os04g0429050	6.66667	162.667	-4.8082	4.67775e-10	Down	ERF	ethylene-activated signaling pathway
LOC_Os05g36100	Os05g0437100	118.667	1160.33	-3.4429	2.59198e-06	Down	ERF	ethylene-activated signaling pathway
LOC_Os07g12510	Os07g0227600	771.667	3873.67	-2.47584	7.88285e-15	Down	ERF	ethylene-activated signaling pathway
LOC_Os08g36920	Os08g0474000	45.3333	629.667	-3.95171	1.89861e-05	Down	ERF	ethylene-activated signaling pathway
LOC_Os09g11460	Os09g0286600	1800	3782.67	-1.23838	0.00774676	Down	ERF	ethylene-activated signaling pathway
LOC_Os09g28440	Os09g0457900	74	850.667	-3.67721	0.00661621	Down	ERF	ethylene-activated signaling pathway
LOC_Os05g02420	Os05g0114700	40443.3	17001.7	1.12783	0.00699546	Up	MYB_related	response to ethylene;response to gibberellin
LOC_Os01g09280	Os01g0187900	701.667	2241.67	-1.87181	5.07438e-06	Down	MYB_related	response to ethylene;response to gibberellin
LOC_Os08g04840	Os08g0144000	624.667	3053.67	-2.4442	1.5874e-12	Down	MYB_related	response to ethylene;response to gibberellin
LOC_Os09g25060	Os09g0417600	195	1203.33	-2.7316	7.18903e-05	Down	WRKY	response to salicylic acid
LOC_Os09g25070	Os09g0417800	1299.33	10085.7	-2.98686	0.00121417	Down	WRKY	response to salicylic acid
LOC_Os06g50480	Os06g0719500	304	113.667	1.24318	0.0413723	Up	bZIP	abscisic acid-activated signaling pathway;positive regulation of transcription, DNA-templated
LOC_Os01g58420	Os01g0797600	1134.67	3205.33	-1.64787	2.59198e-06	Down	ERF	response to ethylene;response to salt stress;response to abscisic acid;response to salicylic acid;response to water deprivation
LOC_Os01g61080	Os01g0826400	1677.67	24480.3	-4.06936	4.4505e-23	Down	WRKY	abscisic acid-activated signaling pathway;response to gibberellin;response to abscisic acid;negative regulation of gibberellic acid mediated signaling pathway;positive regulation of transcription, DNA-templated
LOC_Os02g08440	Os02g0181300	4250.33	10686.7	-1.51778	0.00216291	Down	WRKY	response to ethylene;response to salicylic acid;response to abscisic acid;negative regulation of gibberellic acid mediated signaling pathway;response to salt stress;response to water deprivation
LOC_Os01g72370	Os01g0952800	118.333	4283.33	-5.44845	4.5294e-11	Down	bHLH	ethylene-activated signaling pathway;response to ethylene;regulation of transcription, DNA-templated;positive regulation of transcription, DNA-templated;regulation of transcription from RNA polymerase II promoter
LOC_Os01g64000	Os01g0859300	62.3333	612.667	-3.40295	5.91229e-05	Down	bZIP	abscisic acid-activated signaling pathway;response to abscisic acid;response to salt stress;response to water deprivation;regulation of transcription, DNA-templated;positive regulation of transcription, DNA-templated
LOC_Os01g64730	Os01g0867300	2381.33	4302.67	-1.04508	0.00315751	Down	bZIP	abscisic acid-activated signaling pathway;positive regulation of abscisic acid-activated signaling pathway;positive regulation of response to salt stress;positive regulation of response to water deprivation;positive regulation of transcription, DNA-templated
LOC_Os02g52780	Os02g0766700	473	4392.67	-3.39239	6.42363e-16	Down	bZIP	abscisic acid-activated signaling pathway;response to salt stress;response to water deprivation;positive regulation of transcription, DNA-template
LOC_Os06g10880	Os06g0211200	137.333	396.667	-1.73753	0.000374567	Down	bZIP	abscisic acid-activated signaling pathway;positive regulation of abscisic acid-activated signaling pathway;response to salt stress;response to water deprivation;regulation of transcription, DNA-templated;positive regulation of transcription, DNA-templated
LOC_Os05g27930	Os05g0346200	1585	3668.67	-1.38267	1.14792e-07	Down	ERF	response to salt stress;response to water deprivation;positive regulation of transcription, DNA-templated
LOC_Os01g62410	Os01g0841500	712.333	1845.33	-1.54397	2.51982e-09	Down	MYB	positive regulation of response to salt stress;positive regulation of response to water deprivation;regulation of transcription, DNA-templated;positive regulation of transcription, DNA-templated
LOC_Os03g20090	Os03g0315400	605.667	1765	-1.68887	6.39917e-05	Down	MYB	positive regulation of response to salt stress;positive regulation of response to water deprivation;regulation of transcription, DNA-templated;positive regulation of transcription, DNA-templated
LOC_Os01g66120	Os01g0884300	19565.3	185004	-3.40042	4.27528e-17	Down	NAC	positive regulation of response to salt stress;positive regulation of response to water deprivation;positive regulation of transcription, DNA-templated
LOC_Os03g60080	Os03g0815100	12034	39534	-1.88635	2.72589e-11	Down	NAC	positive regulation of response to salt stress;positive regulation of response to water deprivation;regulation of transcription, DNA-templated;
LOC_Os11g03370	Os11g0127600	155	1015	-2.79424	0.00047223	Down	NAC	response to salt stress;response to water deprivation;regulation of transcription, DNA-templated;positive regulation of transcription, DNA-templated;
LOC_Os11g08210	Os11g0184900	958.667	6513.67	-2.90884	3.16197e-09	Down	NAC	response to salt stress;regulation of transcription, DNA-templated;positive regulation of transcription, DNA-templated
LOC_Os03g32230	Os03g0437200	1112.67	13787.7	-3.82516	1.77141e-18	Down	C2H2	response to water deprivation
LOC_Os03g53020	Os03g0741100	1244.33	11318.3	-3.36718	2.5052e-18	Down	bHLH	response to water deprivation;regulation of transcription, DNA-templated
