# Supplementary material for: Transcriptome-Wide Analysis of Core Transcription Factors Associated with Defense Responses in Autotetraploid versus Diploid Rice under Saline Stress and Recovery
Source: Int J Mol Sci. 2023 Nov 5;24(21):15982. doi: 10.3390/ijms242115982 (PMC10650042; doi:10.3390/ijms242115982)
Supplement: Supplementary file 1 [file ijms-24-15982-s001.zip › ijms-2631516-Supplementary Table S7.xlsx]

## Sheet: Sheet1
Table S7. List of KEGG enrichment analysis of core DE-TFs in intra-group and inter-group comparisons in GFD–T and GFD–D.
Intro-group	Description	Gene Count	PValue	FDR	Gene ID	Locus ID	Gene ID	Locus ID	Gene ID	Locus ID	Gene ID	Locus ID	Gene ID	Locus ID	Gene ID	Locus ID	Gene ID	Locus ID	Gene ID	Locus ID	Gene ID	Locus ID	Gene ID	Locus ID
T1 vs. T0	Plant hormone signal transduction	2	0.0502301	0.0502301	LOC_Os02g52780	Os02g0766700	LOC_Os09g28310	Os09g0456200
T2 vs. T0	Circadian rhythm - plant	2	0.0550525	0.550525	LOC_Os02g10860	Os02g0203000	LOC_Os08g06110	Os08g0157600
D1 vs. D0	Plant hormone signal transduction	6	5.95342e-06	2.97671e-05	LOC_Os02g52780	Os02g0766700	LOC_Os09g28310	Os09g0456200	LOC_Os09g31390	Os09g0489500	LOC_Os09g10840	Os09g0280500	LOC_Os04g38400	Os04g0456900	LOC_Os01g64020	Os01g0859500
D2 vs. D0	MAPK signaling pathway - plant	3	0.0226434	0.153574	LOC_Os05g39720	Os05g0474800	LOC_Os05g27730	Os05g0343400	LOC_Os05g27730	Os01g0826400
	Plant hormone signal transduction	3	0.0575904	0.153574	LOC_Os02g52780	Os02g0766700	LOC_Os09g28310	Os09g0456200	LOC_Os01g64000	Os01g0859300
RD vs. D0	Plant hormone signal transduction	10	2.85606e-09	1.99925e-08	LOC_Os02g52780	Os02g0766700	LOC_Os03g20310	Os03g0318600	LOC_Os09g28310	Os09g0456200	LOC_Os09g10840	Os09g0280500	LOC_Os05g48870	Os05g0563400	LOC_Os01g54990	Os01g0753500	LOC_Os01g64730	Os01g0867300	LOC_Os01g64000	Os01g0859300	LOC_Os07g39220	Os07g0580500	LOC_Os01g64020	Os01g0859500
	MAPK signaling pathway - plant	3	0.0653775	0.228821	LOC_Os05g39720	Os05g0474800	LOC_Os05g27730	Os05g0343400	LOC_Os01g61080	Os01g0826400
Inter-group	Description	Gene Count	PValue	FDR	Gene ID	Locus ID	Gene ID	Locus ID	Gene ID	Locus ID	Gene ID	Locus ID	Gene ID	Locus ID	Gene ID	Locus ID	Gene ID	Locus ID	Gene ID	Locus ID	Gene ID	Locus ID
RT vs. RD	Plant hormone signal transduction	9	1.51649e-08	7.58246e-08	LOC_Os02g52780	Os02g0766700	LOC_Os02g08500	Os02g0182100	LOC_Os03g20310	Os03g0318600	LOC_Os09g10840	Os09g0280500	LOC_Os11g05480	Os11g0152700	LOC_Os01g64730	Os01g0867300	LOC_Os06g10880	Os06g0211200	LOC_Os01g64000	Os01g0859300	LOC_Os01g64020	Os01g0859500
	MAPK signaling pathway - plant	3	0.0493145	0.123286	LOC_Os05g39720	Os05g0474800	LOC_Os05g27730	Os05g0343400	LOC_Os01g61080	Os01g0826400
