# Supplementary material for: Transcriptome-Wide Analysis of Core Transcription Factors Associated with Defense Responses in Autotetraploid versus Diploid Rice under Saline Stress and Recovery
Source: Int J Mol Sci. 2023 Nov 5;24(21):15982. doi: 10.3390/ijms242115982 (PMC10650042; doi:10.3390/ijms242115982)
Supplement: Supplementary file 1 [file ijms-24-15982-s001.zip › ijms-2631516-Supplementary Table S8.xlsx]

## Sheet: Sheet1
Table S8. Expression levels of DE-TFs from fourteen TF families in the intro-group and inter-group comparisons of GFD-T and GFD-D.
ID	Locus_ID	Gene Symbol	Count								Family	Inter-group (log2FoldChange)				Intra-group (log2FoldChange)
			D0	D1	D2	RD	T0	T1	T2	RT		T0 vs. D0	T1 vs. D1	T2 vs. D2	RT vs. RD	D1 vs. D0	D2 vs. D0	RD vs. D0	T1 vs. T0	T2 vs. T0	RT vs. T0
LOC_Os11g39000	Os11g0603000	OsbHLH186	92	39	38	39	32	31	9	6	bHLH	-2.17665	-0.511765	-2.68996	-3.90893	-1.399	-1.50117	-1.15252	0.282766	-2.00331	-2.86494
LOC_Os05g51820	Os05g0597000	OsbHLH055	0	53	13	7	2	1	0	23	bHLH	#N/A	-6.63212	-4.63875	1.69704	7.72252	4.31429	3.87648	-0.774681	#N/A	3.72398
LOC_Os03g53020	Os03g0741100	OsbHLH148	1166	1859	7184	13004	3180	1947	5584	1441	bHLH	1.01523	-0.0112845	-0.682726	-3.36718	0.556001	2.41258	3.83731	-0.47178	0.721854	-0.537131
LOC_Os01g72370	Os01g0952800	OsbHLH056	162	313	583	6491	118	22	1356	198	bHLH	-0.875986	-3.63659	1.13196	-5.44845	1.04314	0.928641	5.94417	-1.69288	2.91891	1.37833
LOC_Os02g15760	Os02g0257500	OsbHLH053	12	56	17	0	2	42	105	39	bHLH	-2.91372	-1.86098	1.88613	5.78385	3.25852	0.371964	-4.49944	4.34218	5.15619	4.22338
LOC_Os02g52780	Os02g0766700	OsbZIP23	739	3112	3626	4972	881	4728	7238	670	bZIP	-0.109373	0.604609	0.554564	-3.39239	2.07912	1.83876	3.06139	2.8102	2.50233	-0.215167
LOC_Os06g50480	Os06g0719500	OsbZIP54	337	145	184	170	630	142	328	353	bZIP	0.185066	0.636996	-0.270249	1.24318	-2.00112	-0.905429	-0.910851	-1.53639	-1.36444	0.1527
LOC_Os01g64730	Os01g0867300	OsbZIP12	2901	4044	5057	5121	3627	6875	7813	2865	bZIP	0.0821039	0.271334	0.196716	-1.04508	0.435662	0.607777	1.01413	0.643411	0.721692	-0.101715
LOC_Os01g64000	Os01g0859300	OsbZIP10	158	83	544	725	63	44	203	110	bZIP	-1.1962	-1.07795	-1.36796	-3.40295	-0.63328	1.86952	3.11205	-0.504165	1.71317	0.912342
LOC_Os06g10880	Os06g0211200	OsbZIP46	682	1194	862	534	186	759	391	147	bZIP	-1.53784	-1.15852	-1.25895	-1.73753	1.15758	0.653602	0.306599	1.5529	0.938342	0.117035
LOC_Os09g28310	Os09g0456200	OsbZIP72	438	1330	1265	1309	1120	1773	2274	633	bZIP	1.05379	0.51652	0.674962	-0.71957	1.77148	1.21831	1.47242	1.25346	0.834457	-0.293497
LOC_Os02g10860	Os02g0203000	OsbZIP18	310	198	169	149.667	1013.33	294.667	144	388.333	bZIP	1.59607	0.63984	-0.431854	1.1789	-0.634143	-1.0218	-0.692009	-1.56719	-3.05306	-1.11099
LOC_Os03g32230	Os03g0437200	OsZFP36	879	1196	5783	18743	4101	412	3613	1299	C2H2	2.03196	-1.39114	-0.818964	-3.82516	0.28679	2.4442	4.56006	-3.13201	-0.396714	-1.28427
LOC_Os03g62230	Os03g0838800	OsHINGE3	188	126	1207	1287	135	52	224	122	C2H2	-0.270705	-1.19878	-2.13362	-3.89742	-0.46805	2.27571	3.37995	-1.38818	0.409656	-0.24063
LOC_Os06g16370	Os06g0275000	OsBBX18	203	70	529	474	67	74	436	224	CO-like	-1.85888	0.207486	-0.294064	-0.99601	-1.90806	0.996916	0.804185	0.165396	2.56611	1.67182
LOC_Os08g15050	Os08g0249000	OsBBX25	1149	2058	1466	2438	1594	3308	2147	411	CO-like	0.25949	0.585713	0.235292	-3.01297	1.17186	-0.244001	1.58746	1.51783	-0.275747	-1.67807
LOC_Os01g10580	Os01g0202500	OsDBB3c	294	1139	1360	1375	145	1863	2509	1521	DBB	-0.977275	0.948459	0.813782	0.483469	1.8992	1.52583	1.98589	3.84104	3.30974	3.45516
LOC_Os02g43170	Os02g0646200	OsBBX6	464	61	160	321	2439	74	234	244	DBB	1.58843	0.263825	0.05985	0.210942	-2.58887	-1.14895	-0.505101	-3.88504	-2.67411	-1.87961
LOC_Os04g45690	Os04g0540200	OsRIP1	1081	298	925	687	2108	826	672	860	DBB	0.476164	0.894021	-0.0172801	0.593799	-1.57455	-0.724761	-0.779833	-1.14561	-1.22469	-0.660321
LOC_Os02g39360	Os02g0606200	OsBBX4	27478	13913	3761	3005	36168	22767	4722	2169	DBB	0.00137314	0.677236	0.318377	-0.0696662	-0.950233	-3.81571	-3.42819	-0.260998	-3.51261	-3.49391
LOC_Os05g11510	Os05g0204600	OsDBB3b	603	489	123	49	792	648	143	121	DBB	0.0679627	0.828936	0.452584	0.804881	-0.970183	-3.23007	-3.45918	-0.198083	-2.85944	-2.71909
LOC_Os09g35880	Os09g0527900	OsDBB1	3950	3313	688	497	6667	4488	880	667	DBB	0.331315	0.480107	0.384014	0.248509	-0.329659	-3.15657	-2.82251	-0.167693	-3.11134	-2.89716
LOC_Os04g41560	Os04g0493000	OsBBX11	5188	5085	4422	2165	11738	9457	2834	2816	DBB	0.582209	0.702245	-0.375471	0.480806	0.0932417	-0.843283	-1.18377	0.227375	-1.80921	-1.28128
LOC_Os07g22730	Os07g0410300	OsERF136	24	150	117	48	1027	194	832	90	ERF	4.66667	-0.469326	1.45522	0.367665	2.90721	2.36002	1.60144	-2.20578	-0.837458	-2.67393
LOC_Os05g36100	Os05g0437100	OsERF105	122	135	304	1522	218	30	125	217	ERF	0.870189	-1.53558	-1.60105	-3.4429	-0.0982057	1.15167	3.97828	-2.49812	-1.31606	-0.321105
LOC_Os05g41760	Os05g0497200	OsERF130	546	2421	627	226	455	674	150	285	ERF	-0.320336	-1.78055	-2.05713	-0.214007	2.56173	0.561097	-0.75153	1.11804	-1.16558	-0.626877
LOC_Os02g54160	Os02g0782700	OsERF70	4403	5257	9915	9177	4245	4408	7951	4478	ERF	0.0730012	-0.271637	-0.531597	-1.17933	0.266126	1.0902	1.42569	-0.0620908	0.491591	0.183816
LOC_Os04g32620	Os04g0398000	OsERF101	1666	1280	7575	7200	1388	1361	7080	3069	ERF	-0.267913	0.15821	-0.551475	-1.68793	-0.652081	1.88242	2.23643	-0.219481	1.60473	0.82087
LOC_Os04g34970	Os04g0429050	OsERF100	13	25	36	237	13	29	13	9	ERF	-0.397829	0.155655	-1.04528	-4.8082	1.30011	1.17442	4.56817	1.86683	0.534869	0.180376
LOC_Os07g12510	Os07g0227600	OsERF057	1383	1323	2452	4485	1583	1360	3548	956	ERF	0.0498846	0.0340525	0.355994	-2.47584	-0.0274351	0.486889	1.99405	-0.0302492	0.784757	-0.526492
LOC_Os08g36920	Os08g0474000	OsERF104	5	66	106	809	9	79	160	107	ERF	1.45026	-0.282615	0.338596	-3.95171	4.63652	5.03162	8.34154	2.89789	3.91806	2.91064
LOC_Os09g11460	Os09g0286600	OsERF73	2520	4143	2763	5561	2657	4140	2733	2004	ERF	-0.0198394	0.237952	-0.4785	-1.23838	0.652539	0.104281	1.10061	0.918975	-0.352905	-0.107382
LOC_Os09g28440	Os09g0457900	OsERF102	2	25	322	1093	19	50	581	203	ERF	3.3772	0.848224	0.185632	-3.67721	4.86713	8.33087	10.6222	2.32914	5.09848	3.51752
LOC_Os05g27930	Os05g0346200	OsERF42	1281	1852	2681	4078	1780	1992	3203	1748	ERF	0.265916	0.112974	0.0205175	-1.38267	0.604681	0.876133	1.94556	0.463841	0.631701	0.303244
LOC_Os02g52670	Os02g0764700	OsERF103	11	53	43	122	17	49	69	25	ERF	1.32055	0.153847	0.454669	-1.92884	3.04182	2.6139	4.01724	1.89672	1.75274	0.777466
LOC_Os05g29810	Os05g0361700	OsERF61	489	1128	279	284	1178	1378	726	345	ERF	1.09507	-0.595684	0.503925	-0.366759	1.59359	-0.714136	-0.0803647	-0.0724696	-1.29235	-1.51987
LOC_Os11g06770	Os11g0168500	OsERF118	36	174	176	557	34	237	133	228	ERF	0.254005	0.335676	-0.118649	-2.49747	2.36033	1.70939	4.29517	2.44698	1.33597	1.54123
LOC_Os03g22170	Os03g0341000	OsERF66	998	310	1405	910	2302	242	1107	734	ERF	1.27065	-0.163065	-0.354406	-0.969889	-1.49528	0.0361484	0.765084	-2.91893	-1.58256	-1.461
LOC_Os09g11480	Os09g0287000	OsERF63	1626	3717	3527	4784	1738	6440	3979	6371	ERF	0.00826152	1.11596	-0.0526217	0.334637	0.823263	0.955521	1.69622	1.93901	0.900215	2.03154
LOC_Os03g08470	Os03g0183000	OsERF62	20842	24896	81142	40397	14826	25655	46754	42546	ERF	-0.354698	0.288394	-0.813533	-0.272521	0.0944861	1.86173	1.54168	0.749795	1.40708	1.63131
LOC_Os03g08490	Os03g0183200	OsERF69	7301	6328	3780	3884	6982	6986	2397	5704	ERF	-0.00381166	0.570487	-0.665168	0.777277	-0.377704	-1.10049	-0.996847	0.208493	-1.76213	-0.207309
LOC_Os02g43820	Os02g0655200	OsERF95	136	117	330	521	82	142	523	331	ERF	-0.491698	0.283974	0.431799	-1.11039	-0.161175	1.16175	2.5176	0.627423	2.0904	1.90028
LOC_Os02g43790	Os02g0654700	OsERF91	1633	3733	4334	4056	4162	1193	2703	2010	ERF	0.772115	-1.2849	-0.480244	-0.694586	0.80375	0.713068	1.00754	-1.24485	-0.52821	-0.444288
LOC_Os07g42510	Os07g0617000	OsERF65	6125	8640	14436	15697	7798	6443	10480	7525	ERF	-0.0966293	-0.0241656	-0.36549	-0.96477	0.275263	0.719322	1.45243	0.357915	0.462031	0.598235
LOC_Os07g47790	Os07g0674800	OsERF67	222	48	152	680	916	369	1005	537	ERF	2.23798	2.38828	2.02257	-1.37913	-1.71075	-0.224972	2.70733	-1.54246	-0.431353	-0.891916
LOC_Os01g54210	Os01g0745700	OsGATA6	170	1434	357	22	167	735	323	1025	GATA	-0.742242	-2.04427	-0.97509	4.66936	3.2042	0.244402	-3.25375	1.91902	-0.00544881	2.17801
LOC_Os05g44400	Os05g0520300	OsGATA1	102	584	209	83	151	225	88	188	GATA	0.301634	-1.44999	-0.59065	0.169961	2.45067	0.137692	-0.127953	0.716301	-0.763553	-0.241178
LOC_Os10g40810	Os10g0557600	OsGATA7	256	1238	304	10	490	676	92	643	GATA	0.353314	-2.05997	-1.99955	5.17306	3.0044	-0.593091	-4.56615	0.608858	-2.96845	0.266614
LOC_Os07g38030	Os07g0567700	OsGRAS35	350	394	277	172	392	401	233	297	GRAS	0.0774889	-0.00360072	-0.47895	1.00606	0.0950206	-0.493599	-1.17071	0.032148	-1.04862	-0.236466
LOC_Os11g03110	Os11g0124300	OsGRAS41	692	646	573	193	1334	530	1186	338	GRAS	0.49349	-0.43805	0.840975	0.47054	0.171379	-0.786725	-1.34228	-0.741779	-0.455834	-1.36073
LOC_Os12g02870	Os12g0122000	OsGRAS51	644	934	739	153	712	673	1798	617	GRAS	0.100967	-0.978589	0.690333	0.614557	0.679941	-0.36518	-1.49876	-0.380269	0.201988	-0.9675
LOC_Os01g53220	Os01g0733200	OsHSF3	41	196	1908	936	32	59	1956	1352	HSF	-0.613619	-1.37896	0.296319	0.54481	1.86552	4.81377	4.22585	1.11728	5.71463	5.38788
LOC_Os02g32590	Os02g0527300	OsHsfA3	49.6667	481.333	424	413.667	32.3333	238	816.667	255.333	HSF	-0.670171	-0.930287	0.809189	-0.881987	3.32738	2.9004	3.32304	3.0855	4.3652	3.11718
LOC_Os06g06750	Os06g0162800	OsMADS5	268	71	193	302	25	24	64	30	MIKC_MADS	-3.84833	-1.27896	-2.23805	-3.25749	-2.45472	-0.846954	-0.176681	0.142217	0.769942	0.423694
LOC_Os06g49840	Os06g0712700	OsMADS16	644	357	846	732	688	839	1123	1186	MIKC_MADS	0.127642	1.34106	0.240342	0.392759	-0.948557	0.44338	0.52272	0.278893	0.558743	0.7933
LOC_Os01g62410	Os01g0841500	OsMYB3R-2	1246	1363	2053	2124	1765	1440	2739	831	MYB	0.312565	0.247266	0.150216	-1.54397	0.114325	0.405968	0.953535	0.0643434	0.245021	-0.893934
LOC_Os03g20090	Os03g0315400	OsMYB2	344	743	1833	2160	389	651	1841	846	MYB	0.236811	0.0266915	-0.509678	-1.68887	0.772342	2.28582	2.74241	0.570519	1.54108	0.8214
LOC_Os02g49986	Os02g0732600	OsMYB20	25	144	23	11	23	185	16	28	MYB	-0.0054886	0.102171	0.462931	1.32299	2.75056	-1.00024	-1.21007	2.87231	-0.556754	0.10348
LOC_Os03g25550	Os03g0371800	Os-MYB2	2095	300	166	50	1088	130	261	203	MYB	-1.0128	-1.7012	-0.200594	1.0912	-2.09919	-3.15368	-4.30506	-2.7838	-2.35911	-2.18808
LOC_Os05g04820	Os05g0140100	OsMYB2P-1	1238	445	126	52	903	521	398	369	MYB	-0.146275	-0.191494	0.432215	1.54184	-0.686429	-2.95213	-3.69833	-0.72068	-2.38592	-1.98906
LOC_Os05g46610	Os05g0543600	OsMYB86-L2	101	29	10	62	45	49	9	19	MYB	-1.05335	0.371981	-0.865789	-1.55053	-2.25274	-3.18638	-1.21819	-0.818184	-2.99532	-1.70225
LOC_Os01g09280	Os01g0187900	OsDLN4	997	637	3393	2561	573	1568	3580	849	MYB_related	-0.883208	0.888655	-0.333292	-1.87181	-0.733597	1.51529	1.64965	1.04984	2.07388	0.670974
LOC_Os05g02420	Os05g0114700		45450	28525	22951	22067	71698	52061	85591	41369	MYB_related	0.247234	1.23771	1.20503	1.12783	-1.31484	-1.17718	-0.957606	-0.315893	-0.226027	-0.0718838
LOC_Os08g04840	Os08g0144000	MYBS3-like	2161	1023	2560	3762	5287	1124	1860	694	MYB_related	0.648444	0.172857	-0.020552	-2.4442	-0.742134	-0.218627	1.17975	-1.19771	-0.893078	-1.90873
LOC_Os07g44090	Os07g0634900	OsMYB86	833	619	78	31	481	246	72	111	MYB_related	-1.09973	-1.95264	-0.855687	1.7287	0.0228837	-3.08853	-4.62438	-0.82578	-2.86152	-1.78314
LOC_Os04g58020	Os04g0676700	OsMYB6	1215	1551	2271	1754	1258	2116	5405	2278	MYB_related	-0.171033	0.296532	0.996662	0.325829	0.465483	0.365941	0.562787	0.950443	1.52699	1.06763
LOC_Os10g41260	Os10g0562100	OsMYBS2	1336	1825	1105	698	3107	2153	1172	773	MYB_related	0.693108	0.262965	-0.180705	0.201052	0.297089	-0.512227	-0.877046	-0.113812	-1.38963	-1.3681
LOC_Os01g66120	Os01g0884300	OsNAC6	24367	23826	80977	202067	18008	23041	91321	25475	NAC	-0.35886	0.15445	-0.0302203	-3.40042	-0.308782	1.20792	3.33548	0.213273	1.54103	0.300912
LOC_Os03g60080	Os03g0815100	OsNAC19	16423	25575	36356	47435	16056	18436	30014	12886	NAC	-0.23285	-0.383995	-0.350061	-1.88635	0.716894	0.970154	1.77239	0.575589	0.860786	0.131692
LOC_Os11g03370	Os11g0127600	OsDLN243	359	167	367	1444	222	139	222	284	NAC	-0.93859	-0.830938	-0.811796	-2.79424	-1.08643	0.0322257	2.22296	-0.989014	0.157646	0.370715
LOC_Os11g08210	Os11g0184900	OsNAC5	2044	1793	6552	6798	1781	3553	8551	1428	NAC	-0.445519	0.762259	0.271017	-2.90884	-0.0853404	1.18811	2.33578	1.13383	1.90352	-0.12451
LOC_Os11g02520	Os11g0117400	OsWRKY89	1828	401	308	349	260	1043	281	124	WRKY	-2.40977	1.30555	-0.542347	-1.65719	-1.99017	-2.26281	-1.60346	1.73444	-0.393378	-0.841275
LOC_Os09g25060	Os09g0417600	OsWRKY76	407	127	701	1384	578	970	1045	300	WRKY	-0.00889869	2.56194	0.152012	-2.7316	-1.13777	1.21869	2.69535	1.44236	1.36992	-0.0383862
LOC_Os01g14440	Os01g0246700	OsWRKY1	4647	3561	14542	35220	4141	3849	21927	4672	WRKY	-0.160163	0.301929	-0.225251	-2.98755	-0.4529	1.71665	3.19809	0.0170756	1.65372	0.377751
LOC_Os01g18584	Os01g0289600	OsWRKY9	2407	870	2329	5593	1522	1144	5781	1858	WRKY	-0.544823	0.489645	0.703123	-2.10014	-1.48399	-0.277952	1.5706	-0.442159	0.960214	0.0162658
LOC_Os01g40260	Os01g0584900	OsWRKY77	275	73	307	467	218	81	256	112	WRKY	-0.16998	-0.136978	-0.452893	-2.25373	-1.16393	0.105481	1.44666	-1.13216	-0.189348	-0.631301
LOC_Os01g40430	Os01g0586800	OsWRKY27	714	330	1524	9376	1070	44	1255	622	WRKY	0.490258	-2.39095	-0.170747	-4.86186	-1.4625	0.777523	4.42907	-4.35004	0.108887	-0.919705
LOC_Os01g43650	Os01g0626400	OsWRKY11	96	108	510	1897	183	144	423	343	WRKY	0.703872	0.118538	-0.192033	-2.47786	-0.124994	1.83563	3.98003	-0.71664	0.944435	0.799731
LOC_Os01g46800	Os01g0656400	OsWRKY15	207	222	440	785	120	143	1107	90	WRKY	-0.945023	-0.14293	0.534439	-3.395	-0.239831	0.797691	2.32353	0.575283	2.27589	-0.119451
LOC_Os01g53040	Os01g0730700	OsWRKY14	228	222	379	1132	262	253	333	325	WRKY	0.117127	0.333999	-0.347694	-1.87846	-0.509995	0.516989	2.51349	-0.279556	0.0593973	0.530007
LOC_Os01g53260	Os01g0734000	OsWRKY23	541	394	1005	2146	344	143	891	383	WRKY	-0.603971	-0.856776	-0.0536299	-2.66947	-0.716446	0.803207	2.45566	-0.966285	1.34663	0.39066
LOC_Os01g60600	Os01g0821300	OsWRKY108	111	82	263	406	78	202	320	78	WRKY	0.194615	1.0695	0.0807016	-2.19217	0.0593618	1.47194	2.39821	0.942856	1.36818	0.0282402
LOC_Os01g60640	Os01g0821600	OsWRKY21	68	156	243	575	96	196	746	46	WRKY	0.349742	-0.296433	0.689707	-4.07181	1.5057	1.92423	3.72571	0.856982	2.26379	-0.680474
LOC_Os02g26430	Os02g0462800	OsWRKY42	39	219	294	846	45	169	569	49	WRKY	-0.569216	-0.0148303	0.346621	-4.98329	1.99472	2.58121	4.75591	2.56443	3.49197	0.342671
LOC_Os02g53100	Os02g0770500	OsWRKY32	612	223	1199	2919	467	252	1115	348	WRKY	-0.927088	-0.198747	-0.249977	-3.63337	-1.83151	0.564144	2.81827	-1.09678	1.23421	0.109704
LOC_Os03g20550	Os03g0321700	OsWRKY31	574	553	1042	1202	855	775	1040	626	WRKY	0.433784	0.516729	-0.135206	-1.16473	-0.24701	0.641621	1.42591	-0.146982	0.0815065	-0.158584
LOC_Os03g53050	Os03g0741400	OsWRKY121	1059	1099	756	466	1404	1222	1905	1024	WRKY	0.199113	0.308612	1.06538	1.16286	-0.187946	-0.805335	-1.14784	-0.0635266	0.0580884	-0.174641
LOC_Os05g27730	Os05g0343400	OsWRKY53	14072	19470	39862	35584	18803	14845	29737	13516	WRKY	0.123769	-0.161752	-0.451696	-1.45521	0.100255	1.0978	1.51342	-0.176892	0.529243	-0.0540114
LOC_Os05g39720	Os05g0474800	OsWRKY70	1228	1162	3215	26505	2606	1046	5419	723	WRKY	0.633712	-0.0268379	0.0258125	-5.24885	-0.185097	1.33538	4.89709	-0.851483	0.720321	-0.980275
LOC_Os05g49100	Os05g0565900	OsWRKY49	262	160	216	698	309	245	822	270	WRKY	-0.00320851	0.906581	1.31659	-1.61995	-1.04876	-0.674446	1.9376	-0.137016	0.645062	0.328227
LOC_Os05g49210	Os05g0567200	OsWRKY43	29	19	28	52	10	6	26	5	WRKY	-1.35732	-1.51469	0.246651	-3.45541	-0.781312	-0.638505	0.980737	-0.940783	0.948481	-1.11165
LOC_Os06g06360	Os06g0158100	OsWRKY93	299	373	532	3569	213	182	577	173	WRKY	-0.246395	-0.511441	0.205161	-4.57905	0.340655	0.513898	3.73261	0.081087	0.961359	-0.598787
LOC_Os11g02530	Os11g0117500	OsWRKY40	96	54	69	145	124	60	119	30	WRKY	0.219954	0.786207	0.228668	-2.10495	-1.41167	-0.538869	0.602481	-0.846409	-0.531256	-1.71126
LOC_Os11g29870	Os11g0490900	OsWRKY72	1621	1581	4904	11115	1532	1247	4078	1668	WRKY	-0.0913633	-0.0638624	-0.688983	-2.9644	-0.304879	1.52104	3.06653	-0.267892	0.929698	0.203138
LOC_Os12g02420	Os12g0116400	OsWRKY97	203	205	399	554	313	338	594	224	WRKY	-0.0270409	0.712569	0.32131	-1.28177	-0.273687	0.773872	1.40728	0.477008	1.12119	0.155369
LOC_Os02g08440	Os02g0181300	OsWRKY71	4840	8915	19814	13702	5019	7468	26024	5428	WRKY	0.189824	-0.254063	-0.283719	-1.51778	0.793825	1.78469	1.67153	0.357712	1.3151	-0.0276484
LOC_Os09g25070	Os09g0417800	OsWRKY62	2604	529	3903	16573	3048	906	2086	2718	WRKY	-0.0592606	0.738591	-1.37238	-2.98686	-2.27523	0.639338	2.58984	-1.47111	-0.674315	-0.340191
LOC_Os01g61080	Os01g0826400	OsWRKY24	3603	4373	11297	32665	5419	2355	9821	2039	WRKY	0.28569	-0.484167	-0.542471	-4.06936	-0.0842744	1.34597	3.47733	-0.854279	0.519436	-0.869845
LOC_Os01g09080	Os01g0185900	OsWRKY107	800	341	552	1774	1338	378	917	1410	WRKY	0.605612	0.67477	0.168763	-0.852119	-1.68318	-0.553439	1.38949	-1.60867	-0.991814	-0.0632613
LOC_Os01g74140	Os01g0972800	OsWRKY17	4	36	12	5	56	35	20	42	WRKY	3.07529	-1.11867	0.254111	3.17581	3.53111	0.807092	-0.463228	-0.638332	-2.02572	-0.330008
LOC_Os05g50610	Os05g0583000	OsWRKY8	88	187	221	245	112	150	341	166	WRKY	0.103409	-0.252696	-0.0292951	-0.570612	1.05536	1.12083	1.39477	0.709975	0.987099	0.722809
LOC_Os01g09100	Os01g0186000	OsWRKY10	1462	3110	4928	2163	4593	1218	2139	2371	WRKY	0.864372	-1.07709	-1.86678	0.104794	0.453279	1.25445	0.582699	-1.47542	-1.452	-0.160416
LOC_Os05g09020	Os05g0183100	OsWRKY67	2323	2430	8126	5707	4114	1907	4891	3146	WRKY	0.421652	-0.29398	-0.969674	-0.801024	-0.184983	1.39498	1.28131	-0.890213	0.011142	0.0688668
LOC_Os05g46020	Os05g0537100	OsWRKY7	1314	1780	4570	1509	5462	773	3106	1627	WRKY	1.47791	-1.07377	-0.551835	-0.172717	0.27169	1.22023	0.450641	-2.26591	-0.800298	-1.1838
LOC_Os08g29660	Os08g0386200	OsWRKY69	726	1494	5417	1910	470	783	8731	1015	WRKY	-0.492222	-0.667646	-0.0770355	-1.36383	1.07645	2.89788	1.67711	0.912665	3.31544	0.810457
LOC_Os01g43550	Os01g0624700	OsWRKY03	85	75	207	109	81	191	328	161	WRKY	-0.261705	0.839587	0.491002	0.297238	-0.149997	0.982851	0.533649	0.969504	1.73477	1.09638
LOC_Os01g51690	Os01g0714800	OsWRKY26	766	828	1807	1830	4579	28	448	619	WRKY	2.40184	-4.18783	-1.43778	-1.2591	0.0859393	0.872311	1.01843	-6.49395	-2.956	-2.62721
LOC_Os11g02480	Os11g0116900	OsWRKY46	472	394	890	1103	317	280	970	563	WRKY	-0.570723	0.0943287	-0.0121743	-0.993176	-0.633921	0.751733	1.0245	0.0417382	1.31245	0.606035
LOC_Os06g05380	Os06g0146250	OsWRKY73	101	97	109	220	139	51	202	139	WRKY	0.606599	-0.758347	0.855885	-0.786475	-0.293723	0.148141	1.30791	-1.64292	0.396489	-0.0752621
