# Supplementary material for: Transcriptome-Wide Analysis of Core Transcription Factors Associated with Defense Responses in Autotetraploid versus Diploid Rice under Saline Stress and Recovery
Source: Int J Mol Sci. 2023 Nov 5;24(21):15982. doi: 10.3390/ijms242115982 (PMC10650042; doi:10.3390/ijms242115982)
Supplement: Supplementary file 1 [file ijms-24-15982-s001.zip › ijms-2631516-Supplementary Table S9.xlsx]

## Sheet: Sheet1
Table S9. Description of putative functions of proteins interacting with the saline stress responsive DE-TFs identified in this study.
Node	Identifier	Category	Term ID	Annotation/description of function
A3BGT3_ORYSJ	39947.A3BGT3	GO Process	GO:0009987	Cellular process
A3BGT3_ORYSJ	39947.A3BGT3	GO Function	GO:0005488	Binding
A3BGT3_ORYSJ	39947.A3BGT3	GO Component	GO:0005622	Intracellular anatomical structure
A3BGT3_ORYSJ	39947.A3BGT3	GO Component	GO:0043226	Organelle
A3BGT3_ORYSJ	39947.A3BGT3	GO Component	GO:0110165	Cellular anatomical entity
A3BGT3_ORYSJ	39947.A3BGT3	STRING clusters	CL:3071	Mixed, incl. VQ motif-containing protein 8/17/18/20/21/25, and DNA binding domain
A3BGT3_ORYSJ	39947.A3BGT3	STRING clusters	CL:3072	VQ motif-containing protein 8/17/18/20/21/25, and WRKY transcription factor, plant
A3BGT3_ORYSJ	39947.A3BGT3	KEGG	map04016	MAPK signaling pathway - plant
A3BGT3_ORYSJ	39947.A3BGT3	Pfam	PF05678	VQ motif
A3BGT3_ORYSJ	39947.A3BGT3	InterPro	IPR008889	VQ
A3BGT3_ORYSJ	39947.A3BGT3	InterPro	IPR039607	VQ motif-containing protein 8/17/18/20/21/25
ABI5	39947.Q8RZ35	GO Process	GO:0001101	Response to acid chemical
ABI5	39947.Q8RZ35	GO Process	GO:0006355	Regulation of transcription, DNA-templated
ABI5	39947.Q8RZ35	GO Process	GO:0006950	Response to stress
ABI5	39947.Q8RZ35	GO Process	GO:0006970	Response to osmotic stress
ABI5	39947.Q8RZ35	GO Process	GO:0007154	Cell communication
ABI5	39947.Q8RZ35	GO Process	GO:0007165	Signal transduction
ABI5	39947.Q8RZ35	GO Process	GO:0007275	Multicellular organism development
ABI5	39947.Q8RZ35	GO Process	GO:0009266	Response to temperature stimulus
ABI5	39947.Q8RZ35	GO Process	GO:0009409	Response to cold
ABI5	39947.Q8RZ35	GO Process	GO:0009414	Response to water deprivation
ABI5	39947.Q8RZ35	GO Process	GO:0009415	Response to water
ABI5	39947.Q8RZ35	GO Process	GO:0009555	Pollen development
ABI5	39947.Q8RZ35	GO Process	GO:0009628	Response to abiotic stimulus
ABI5	39947.Q8RZ35	GO Process	GO:0009651	Response to salt stress
ABI5	39947.Q8RZ35	GO Process	GO:0009719	Response to endogenous stimulus
ABI5	39947.Q8RZ35	GO Process	GO:0009725	Response to hormone
ABI5	39947.Q8RZ35	GO Process	GO:0009737	Response to abscisic acid
ABI5	39947.Q8RZ35	GO Process	GO:0009738	Abscisic acid-activated signaling pathway
ABI5	39947.Q8RZ35	GO Process	GO:0009755	Hormone-mediated signaling pathway
ABI5	39947.Q8RZ35	GO Process	GO:0009791	Post-embryonic development
ABI5	39947.Q8RZ35	GO Process	GO:0009845	Seed germination
ABI5	39947.Q8RZ35	GO Process	GO:0009889	Regulation of biosynthetic process
ABI5	39947.Q8RZ35	GO Process	GO:0009891	Positive regulation of biosynthetic process
ABI5	39947.Q8RZ35	GO Process	GO:0009893	Positive regulation of metabolic process
ABI5	39947.Q8RZ35	GO Process	GO:0009987	Cellular process
ABI5	39947.Q8RZ35	GO Process	GO:0010033	Response to organic substance
ABI5	39947.Q8RZ35	GO Process	GO:0010035	Response to inorganic substance
ABI5	39947.Q8RZ35	GO Process	GO:0010152	Pollen maturation
ABI5	39947.Q8RZ35	GO Process	GO:0010468	Regulation of gene expression
ABI5	39947.Q8RZ35	GO Process	GO:0010556	Regulation of macromolecule biosynthetic process
ABI5	39947.Q8RZ35	GO Process	GO:0010557	Positive regulation of macromolecule biosynthetic process
ABI5	39947.Q8RZ35	GO Process	GO:0010604	Positive regulation of macromolecule metabolic process
ABI5	39947.Q8RZ35	GO Process	GO:0019219	Regulation of nucleobase-containing compound metabolic process
ABI5	39947.Q8RZ35	GO Process	GO:0019222	Regulation of metabolic process
ABI5	39947.Q8RZ35	GO Process	GO:0021700	Developmental maturation
ABI5	39947.Q8RZ35	GO Process	GO:0023052	Signaling
ABI5	39947.Q8RZ35	GO Process	GO:0031323	Regulation of cellular metabolic process
ABI5	39947.Q8RZ35	GO Process	GO:0031325	Positive regulation of cellular metabolic process
ABI5	39947.Q8RZ35	GO Process	GO:0031326	Regulation of cellular biosynthetic process
ABI5	39947.Q8RZ35	GO Process	GO:0031328	Positive regulation of cellular biosynthetic process
ABI5	39947.Q8RZ35	GO Process	GO:0032501	Multicellular organismal process
ABI5	39947.Q8RZ35	GO Process	GO:0032502	Developmental process
ABI5	39947.Q8RZ35	GO Process	GO:0032870	Cellular response to hormone stimulus
ABI5	39947.Q8RZ35	GO Process	GO:0033993	Response to lipid
ABI5	39947.Q8RZ35	GO Process	GO:0042221	Response to chemical
ABI5	39947.Q8RZ35	GO Process	GO:0045893	Positive regulation of transcription, DNA-templated
ABI5	39947.Q8RZ35	GO Process	GO:0045935	Positive regulation of nucleobase-containing compound metabolic process
ABI5	39947.Q8RZ35	GO Process	GO:0048229	Gametophyte development
ABI5	39947.Q8RZ35	GO Process	GO:0048518	Positive regulation of biological process
ABI5	39947.Q8RZ35	GO Process	GO:0048522	Positive regulation of cellular process
ABI5	39947.Q8RZ35	GO Process	GO:0048856	Anatomical structure development
ABI5	39947.Q8RZ35	GO Process	GO:0050789	Regulation of biological process
ABI5	39947.Q8RZ35	GO Process	GO:0050794	Regulation of cellular process
ABI5	39947.Q8RZ35	GO Process	GO:0050896	Response to stimulus
ABI5	39947.Q8RZ35	GO Process	GO:0051171	Regulation of nitrogen compound metabolic process
ABI5	39947.Q8RZ35	GO Process	GO:0051173	Positive regulation of nitrogen compound metabolic process
ABI5	39947.Q8RZ35	GO Process	GO:0051252	Regulation of RNA metabolic process
ABI5	39947.Q8RZ35	GO Process	GO:0051254	Positive regulation of RNA metabolic process
ABI5	39947.Q8RZ35	GO Process	GO:0051716	Cellular response to stimulus
ABI5	39947.Q8RZ35	GO Process	GO:0060255	Regulation of macromolecule metabolic process
ABI5	39947.Q8RZ35	GO Process	GO:0065007	Biological regulation
ABI5	39947.Q8RZ35	GO Process	GO:0070887	Cellular response to chemical stimulus
ABI5	39947.Q8RZ35	GO Process	GO:0071215	Cellular response to abscisic acid stimulus
ABI5	39947.Q8RZ35	GO Process	GO:0071310	Cellular response to organic substance
ABI5	39947.Q8RZ35	GO Process	GO:0071396	Cellular response to lipid
ABI5	39947.Q8RZ35	GO Process	GO:0071495	Cellular response to endogenous stimulus
ABI5	39947.Q8RZ35	GO Process	GO:0080090	Regulation of primary metabolic process
ABI5	39947.Q8RZ35	GO Process	GO:0090351	Seedling development
ABI5	39947.Q8RZ35	GO Process	GO:0097305	Response to alcohol
ABI5	39947.Q8RZ35	GO Process	GO:0097306	Cellular response to alcohol
ABI5	39947.Q8RZ35	GO Process	GO:1901700	Response to oxygen-containing compound
ABI5	39947.Q8RZ35	GO Process	GO:1901701	Cellular response to oxygen-containing compound
ABI5	39947.Q8RZ35	GO Process	GO:1902680	Positive regulation of RNA biosynthetic process
ABI5	39947.Q8RZ35	GO Process	GO:1903506	Regulation of nucleic acid-templated transcription
ABI5	39947.Q8RZ35	GO Process	GO:1903508	Positive regulation of nucleic acid-templated transcription
ABI5	39947.Q8RZ35	GO Process	GO:2001141	Regulation of RNA biosynthetic process
ABI5	39947.Q8RZ35	GO Function	GO:0003676	Nucleic acid binding
ABI5	39947.Q8RZ35	GO Function	GO:0003677	DNA binding
ABI5	39947.Q8RZ35	GO Function	GO:0003700	DNA-binding transcription factor activity
ABI5	39947.Q8RZ35	GO Function	GO:0005488	Binding
ABI5	39947.Q8RZ35	GO Function	GO:0005515	Protein binding
ABI5	39947.Q8RZ35	GO Function	GO:0042802	Identical protein binding
ABI5	39947.Q8RZ35	GO Function	GO:0042803	Protein homodimerization activity
ABI5	39947.Q8RZ35	GO Function	GO:0043565	Sequence-specific DNA binding
ABI5	39947.Q8RZ35	GO Function	GO:0046983	Protein dimerization activity
ABI5	39947.Q8RZ35	GO Function	GO:0097159	Organic cyclic compound binding
ABI5	39947.Q8RZ35	GO Function	GO:0140110	Transcription regulator activity
ABI5	39947.Q8RZ35	GO Function	GO:1901363	Heterocyclic compound binding
ABI5	39947.Q8RZ35	GO Component	GO:0005622	Intracellular anatomical structure
ABI5	39947.Q8RZ35	GO Component	GO:0005634	Nucleus
ABI5	39947.Q8RZ35	GO Component	GO:0043226	Organelle
ABI5	39947.Q8RZ35	GO Component	GO:0043227	Membrane-bounded organelle
ABI5	39947.Q8RZ35	GO Component	GO:0043229	Intracellular organelle
ABI5	39947.Q8RZ35	GO Component	GO:0043231	Intracellular membrane-bounded organelle
ABI5	39947.Q8RZ35	GO Component	GO:0110165	Cellular anatomical entity
ABI5	39947.Q8RZ35	STRING clusters	CL:5307	Mixed, incl. Sigma factor PP2C-like phosphatases, and Positive regulation of proteasomal ubiquitin-dependent protein catabolic process
ABI5	39947.Q8RZ35	STRING clusters	CL:5309	Mixed, incl. Abscisic acid signaling pathway, and Positive regulation of proteasomal ubiquitin-dependent protein catabolic process
ABI5	39947.Q8RZ35	STRING clusters	CL:5476	Mixed, incl. Abscisic acid signaling pathway, and Abscisic acid binding
ABI5	39947.Q8RZ35	STRING clusters	CL:5479	Abscisic acid signaling pathway, and Abscisic acid binding
ABI5	39947.Q8RZ35	STRING clusters	CL:5483	Abscisic acid signaling pathway, and Abscisic acid binding
ABI5	39947.Q8RZ35	STRING clusters	CL:5486	Abscisic acid signaling pathway, and Abscisic acid binding
ABI5	39947.Q8RZ35	STRING clusters	CL:5533	Abscisic acid signaling pathway, and Plant bZIP transcription factors
ABI5	39947.Q8RZ35	STRING clusters	CL:5535	Abscisic acid signaling pathway
ABI5	39947.Q8RZ35	KEGG	map04075	Plant hormone signal transduction
ABI5	39947.Q8RZ35	Reactome	MAP-168249	Innate Immune System
ABI5	39947.Q8RZ35	Reactome	MAP-168256	Immune System
ABI5	39947.Q8RZ35	Reactome	MAP-6798695	Neutrophil degranulation
ABI5	39947.Q8RZ35	COMPARTMENTS	GOCC:0005622	Intracellular
ABI5	39947.Q8RZ35	COMPARTMENTS	GOCC:0005634	Nucleus
ABI5	39947.Q8RZ35	COMPARTMENTS	GOCC:0043226	Organelle
ABI5	39947.Q8RZ35	COMPARTMENTS	GOCC:0043227	Membrane-bounded organelle
ABI5	39947.Q8RZ35	COMPARTMENTS	GOCC:0043229	Intracellular organelle
ABI5	39947.Q8RZ35	COMPARTMENTS	GOCC:0043231	Intracellular membrane-bounded organelle
ABI5	39947.Q8RZ35	COMPARTMENTS	GOCC:0110165	Cellular anatomical entity
ABI5	39947.Q8RZ35	UniProt Keywords	KW-0025	Alternative splicing
ABI5	39947.Q8RZ35	UniProt Keywords	KW-0238	DNA-binding
ABI5	39947.Q8RZ35	UniProt Keywords	KW-0346	Stress response
ABI5	39947.Q8RZ35	UniProt Keywords	KW-0539	Nucleus
ABI5	39947.Q8RZ35	UniProt Keywords	KW-0597	Phosphoprotein
ABI5	39947.Q8RZ35	UniProt Keywords	KW-0804	Transcription
ABI5	39947.Q8RZ35	UniProt Keywords	KW-0805	Transcription regulation
ABI5	39947.Q8RZ35	UniProt Keywords	KW-0938	Abscisic acid signaling pathway
ABI5	39947.Q8RZ35	InterPro	IPR004827	Basic-leucine zipper domain
ABI5	39947.Q8RZ35	InterPro	IPR043452	Plant bZIP transcription factors
ABI5	39947.Q8RZ35	InterPro	IPR046347	Basic-leucine zipper domain superfamily
ABI5	39947.Q8RZ35	SMART	SM00338	Basic region leucin zipper
BHLH148	39947.Q75KV9	GO Process	GO:0001101	Response to acid chemical
BHLH148	39947.Q75KV9	GO Process	GO:0006355	Regulation of transcription, DNA-templated
BHLH148	39947.Q75KV9	GO Process	GO:0006950	Response to stress
BHLH148	39947.Q75KV9	GO Process	GO:0009414	Response to water deprivation
BHLH148	39947.Q75KV9	GO Process	GO:0009415	Response to water
BHLH148	39947.Q75KV9	GO Process	GO:0009628	Response to abiotic stimulus
BHLH148	39947.Q75KV9	GO Process	GO:0009889	Regulation of biosynthetic process
BHLH148	39947.Q75KV9	GO Process	GO:0010035	Response to inorganic substance
BHLH148	39947.Q75KV9	GO Process	GO:0010468	Regulation of gene expression
BHLH148	39947.Q75KV9	GO Process	GO:0010556	Regulation of macromolecule biosynthetic process
BHLH148	39947.Q75KV9	GO Process	GO:0019219	Regulation of nucleobase-containing compound metabolic process
BHLH148	39947.Q75KV9	GO Process	GO:0019222	Regulation of metabolic process
BHLH148	39947.Q75KV9	GO Process	GO:0031323	Regulation of cellular metabolic process
BHLH148	39947.Q75KV9	GO Process	GO:0031326	Regulation of cellular biosynthetic process
BHLH148	39947.Q75KV9	GO Process	GO:0042221	Response to chemical
BHLH148	39947.Q75KV9	GO Process	GO:0050789	Regulation of biological process
BHLH148	39947.Q75KV9	GO Process	GO:0050794	Regulation of cellular process
BHLH148	39947.Q75KV9	GO Process	GO:0050896	Response to stimulus
BHLH148	39947.Q75KV9	GO Process	GO:0051171	Regulation of nitrogen compound metabolic process
BHLH148	39947.Q75KV9	GO Process	GO:0051252	Regulation of RNA metabolic process
BHLH148	39947.Q75KV9	GO Process	GO:0060255	Regulation of macromolecule metabolic process
BHLH148	39947.Q75KV9	GO Process	GO:0065007	Biological regulation
BHLH148	39947.Q75KV9	GO Process	GO:0080090	Regulation of primary metabolic process
BHLH148	39947.Q75KV9	GO Process	GO:1901700	Response to oxygen-containing compound
BHLH148	39947.Q75KV9	GO Process	GO:1903506	Regulation of nucleic acid-templated transcription
BHLH148	39947.Q75KV9	GO Process	GO:2001141	Regulation of RNA biosynthetic process
BHLH148	39947.Q75KV9	GO Function	GO:0003676	Nucleic acid binding
BHLH148	39947.Q75KV9	GO Function	GO:0003677	DNA binding
BHLH148	39947.Q75KV9	GO Function	GO:0005488	Binding
BHLH148	39947.Q75KV9	GO Function	GO:0005515	Protein binding
BHLH148	39947.Q75KV9	GO Function	GO:0046983	Protein dimerization activity
BHLH148	39947.Q75KV9	GO Function	GO:0097159	Organic cyclic compound binding
BHLH148	39947.Q75KV9	GO Function	GO:1901363	Heterocyclic compound binding
BHLH148	39947.Q75KV9	GO Component	GO:0005622	Intracellular anatomical structure
BHLH148	39947.Q75KV9	GO Component	GO:0005634	Nucleus
BHLH148	39947.Q75KV9	GO Component	GO:0043226	Organelle
BHLH148	39947.Q75KV9	GO Component	GO:0043227	Membrane-bounded organelle
BHLH148	39947.Q75KV9	GO Component	GO:0043229	Intracellular organelle
BHLH148	39947.Q75KV9	GO Component	GO:0043231	Intracellular membrane-bounded organelle
BHLH148	39947.Q75KV9	GO Component	GO:0110165	Cellular anatomical entity
BHLH148	39947.Q75KV9	STRING clusters	CL:42266	Mixed, incl. Alpha/beta hydrolase fold-3, and Jasmonic acid signaling pathway
BHLH148	39947.Q75KV9	STRING clusters	CL:42268	Mixed, incl. Alpha/beta hydrolase fold-3, and Jasmonic acid signaling pathway
BHLH148	39947.Q75KV9	STRING clusters	CL:42405	Jasmonic acid signaling pathway, and Transcription factor AIB/MYC-like
BHLH148	39947.Q75KV9	UniProt Keywords	KW-0238	DNA-binding
BHLH148	39947.Q75KV9	UniProt Keywords	KW-0346	Stress response
BHLH148	39947.Q75KV9	UniProt Keywords	KW-0539	Nucleus
BHLH148	39947.Q75KV9	UniProt Keywords	KW-0804	Transcription
BHLH148	39947.Q75KV9	UniProt Keywords	KW-0805	Transcription regulation
BHLH148	39947.Q75KV9	InterPro	IPR011598	Myc-type, basic helix-loop-helix (bHLH) domain
BHLH148	39947.Q75KV9	InterPro	IPR036638	Helix-loop-helix DNA-binding domain superfamily
BHLH148	39947.Q75KV9	InterPro	IPR044658	Transcription factor bHLH92/bHLH041-like
BHLH148	39947.Q75KV9	SMART	SM00353	Helix loop helix domain
BZIP12	39947.Q0JHF1	GO Process	GO:0006355	Regulation of transcription, DNA-templated
BZIP12	39947.Q0JHF1	GO Process	GO:0007154	Cell communication
BZIP12	39947.Q0JHF1	GO Process	GO:0007165	Signal transduction
BZIP12	39947.Q0JHF1	GO Process	GO:0009719	Response to endogenous stimulus
BZIP12	39947.Q0JHF1	GO Process	GO:0009725	Response to hormone
BZIP12	39947.Q0JHF1	GO Process	GO:0009737	Response to abscisic acid
BZIP12	39947.Q0JHF1	GO Process	GO:0009738	Abscisic acid-activated signaling pathway
BZIP12	39947.Q0JHF1	GO Process	GO:0009755	Hormone-mediated signaling pathway
BZIP12	39947.Q0JHF1	GO Process	GO:0009787	Regulation of abscisic acid-activated signaling pathway
BZIP12	39947.Q0JHF1	GO Process	GO:0009789	Positive regulation of abscisic acid-activated signaling pathway
BZIP12	39947.Q0JHF1	GO Process	GO:0009889	Regulation of biosynthetic process
BZIP12	39947.Q0JHF1	GO Process	GO:0009891	Positive regulation of biosynthetic process
BZIP12	39947.Q0JHF1	GO Process	GO:0009893	Positive regulation of metabolic process
BZIP12	39947.Q0JHF1	GO Process	GO:0009966	Regulation of signal transduction
BZIP12	39947.Q0JHF1	GO Process	GO:0009967	Positive regulation of signal transduction
BZIP12	39947.Q0JHF1	GO Process	GO:0009987	Cellular process
BZIP12	39947.Q0JHF1	GO Process	GO:0010033	Response to organic substance
BZIP12	39947.Q0JHF1	GO Process	GO:0010468	Regulation of gene expression
BZIP12	39947.Q0JHF1	GO Process	GO:0010556	Regulation of macromolecule biosynthetic process
BZIP12	39947.Q0JHF1	GO Process	GO:0010557	Positive regulation of macromolecule biosynthetic process
BZIP12	39947.Q0JHF1	GO Process	GO:0010604	Positive regulation of macromolecule metabolic process
BZIP12	39947.Q0JHF1	GO Process	GO:0010646	Regulation of cell communication
BZIP12	39947.Q0JHF1	GO Process	GO:0010647	Positive regulation of cell communication
BZIP12	39947.Q0JHF1	GO Process	GO:0019219	Regulation of nucleobase-containing compound metabolic process
BZIP12	39947.Q0JHF1	GO Process	GO:0019222	Regulation of metabolic process
BZIP12	39947.Q0JHF1	GO Process	GO:0023051	Regulation of signaling
BZIP12	39947.Q0JHF1	GO Process	GO:0023052	Signaling
BZIP12	39947.Q0JHF1	GO Process	GO:0023056	Positive regulation of signaling
BZIP12	39947.Q0JHF1	GO Process	GO:0031323	Regulation of cellular metabolic process
BZIP12	39947.Q0JHF1	GO Process	GO:0031325	Positive regulation of cellular metabolic process
BZIP12	39947.Q0JHF1	GO Process	GO:0031326	Regulation of cellular biosynthetic process
BZIP12	39947.Q0JHF1	GO Process	GO:0031328	Positive regulation of cellular biosynthetic process
BZIP12	39947.Q0JHF1	GO Process	GO:0032870	Cellular response to hormone stimulus
BZIP12	39947.Q0JHF1	GO Process	GO:0033993	Response to lipid
BZIP12	39947.Q0JHF1	GO Process	GO:0042221	Response to chemical
BZIP12	39947.Q0JHF1	GO Process	GO:0045893	Positive regulation of transcription, DNA-templated
BZIP12	39947.Q0JHF1	GO Process	GO:0045935	Positive regulation of nucleobase-containing compound metabolic process
BZIP12	39947.Q0JHF1	GO Process	GO:0047484	Regulation of response to osmotic stress
BZIP12	39947.Q0JHF1	GO Process	GO:0048518	Positive regulation of biological process
BZIP12	39947.Q0JHF1	GO Process	GO:0048522	Positive regulation of cellular process
BZIP12	39947.Q0JHF1	GO Process	GO:0048583	Regulation of response to stimulus
BZIP12	39947.Q0JHF1	GO Process	GO:0048584	Positive regulation of response to stimulus
BZIP12	39947.Q0JHF1	GO Process	GO:0050789	Regulation of biological process
BZIP12	39947.Q0JHF1	GO Process	GO:0050794	Regulation of cellular process
BZIP12	39947.Q0JHF1	GO Process	GO:0050896	Response to stimulus
BZIP12	39947.Q0JHF1	GO Process	GO:0051171	Regulation of nitrogen compound metabolic process
BZIP12	39947.Q0JHF1	GO Process	GO:0051173	Positive regulation of nitrogen compound metabolic process
BZIP12	39947.Q0JHF1	GO Process	GO:0051252	Regulation of RNA metabolic process
BZIP12	39947.Q0JHF1	GO Process	GO:0051254	Positive regulation of RNA metabolic process
BZIP12	39947.Q0JHF1	GO Process	GO:0051716	Cellular response to stimulus
BZIP12	39947.Q0JHF1	GO Process	GO:0060255	Regulation of macromolecule metabolic process
BZIP12	39947.Q0JHF1	GO Process	GO:0065007	Biological regulation
BZIP12	39947.Q0JHF1	GO Process	GO:0070887	Cellular response to chemical stimulus
BZIP12	39947.Q0JHF1	GO Process	GO:0071215	Cellular response to abscisic acid stimulus
BZIP12	39947.Q0JHF1	GO Process	GO:0071310	Cellular response to organic substance
BZIP12	39947.Q0JHF1	GO Process	GO:0071396	Cellular response to lipid
BZIP12	39947.Q0JHF1	GO Process	GO:0071495	Cellular response to endogenous stimulus
BZIP12	39947.Q0JHF1	GO Process	GO:0080090	Regulation of primary metabolic process
BZIP12	39947.Q0JHF1	GO Process	GO:0080134	Regulation of response to stress
BZIP12	39947.Q0JHF1	GO Process	GO:0097305	Response to alcohol
BZIP12	39947.Q0JHF1	GO Process	GO:0097306	Cellular response to alcohol
BZIP12	39947.Q0JHF1	GO Process	GO:1901000	Regulation of response to salt stress
BZIP12	39947.Q0JHF1	GO Process	GO:1901002	Positive regulation of response to salt stress
BZIP12	39947.Q0JHF1	GO Process	GO:1901419	Regulation of response to alcohol
BZIP12	39947.Q0JHF1	GO Process	GO:1901700	Response to oxygen-containing compound
BZIP12	39947.Q0JHF1	GO Process	GO:1901701	Cellular response to oxygen-containing compound
BZIP12	39947.Q0JHF1	GO Process	GO:1902584	Positive regulation of response to water deprivation
BZIP12	39947.Q0JHF1	GO Process	GO:1902680	Positive regulation of RNA biosynthetic process
BZIP12	39947.Q0JHF1	GO Process	GO:1903506	Regulation of nucleic acid-templated transcription
BZIP12	39947.Q0JHF1	GO Process	GO:1903508	Positive regulation of nucleic acid-templated transcription
BZIP12	39947.Q0JHF1	GO Process	GO:1905957	Regulation of cellular response to alcohol
BZIP12	39947.Q0JHF1	GO Process	GO:2000070	Regulation of response to water deprivation
BZIP12	39947.Q0JHF1	GO Process	GO:2001141	Regulation of RNA biosynthetic process
BZIP12	39947.Q0JHF1	GO Function	GO:0003676	Nucleic acid binding
BZIP12	39947.Q0JHF1	GO Function	GO:0003677	DNA binding
BZIP12	39947.Q0JHF1	GO Function	GO:0003700	DNA-binding transcription factor activity
BZIP12	39947.Q0JHF1	GO Function	GO:0005488	Binding
BZIP12	39947.Q0JHF1	GO Function	GO:0043565	Sequence-specific DNA binding
BZIP12	39947.Q0JHF1	GO Function	GO:0097159	Organic cyclic compound binding
BZIP12	39947.Q0JHF1	GO Function	GO:0140110	Transcription regulator activity
BZIP12	39947.Q0JHF1	GO Function	GO:1901363	Heterocyclic compound binding
BZIP12	39947.Q0JHF1	GO Component	GO:0005622	Intracellular anatomical structure
BZIP12	39947.Q0JHF1	GO Component	GO:0005634	Nucleus
BZIP12	39947.Q0JHF1	GO Component	GO:0043226	Organelle
BZIP12	39947.Q0JHF1	GO Component	GO:0043227	Membrane-bounded organelle
BZIP12	39947.Q0JHF1	GO Component	GO:0043229	Intracellular organelle
BZIP12	39947.Q0JHF1	GO Component	GO:0043231	Intracellular membrane-bounded organelle
BZIP12	39947.Q0JHF1	GO Component	GO:0110165	Cellular anatomical entity
BZIP12	39947.Q0JHF1	STRING clusters	CL:50883	Mixed, incl. DNA binding domain, and Viral genome replication
BZIP12	39947.Q0JHF1	STRING clusters	CL:51061	Mostly uncharacterized, incl. Phospholipase A1-II, and AT-hook motif nuclear-localized protein 15-29
BZIP12	39947.Q0JHF1	STRING clusters	CL:51062	Mostly uncharacterized, incl. Heavy metal binding protein HIPP-like, and Plant bZIP transcription factors
BZIP12	39947.Q0JHF1	KEGG	map04075	Plant hormone signal transduction
BZIP12	39947.Q0JHF1	COMPARTMENTS	GOCC:0005622	Intracellular
BZIP12	39947.Q0JHF1	COMPARTMENTS	GOCC:0005634	Nucleus
BZIP12	39947.Q0JHF1	COMPARTMENTS	GOCC:0043226	Organelle
BZIP12	39947.Q0JHF1	COMPARTMENTS	GOCC:0043227	Membrane-bounded organelle
BZIP12	39947.Q0JHF1	COMPARTMENTS	GOCC:0043229	Intracellular organelle
BZIP12	39947.Q0JHF1	COMPARTMENTS	GOCC:0043231	Intracellular membrane-bounded organelle
BZIP12	39947.Q0JHF1	COMPARTMENTS	GOCC:0110165	Cellular anatomical entity
BZIP12	39947.Q0JHF1	UniProt Keywords	KW-0010	Activator
BZIP12	39947.Q0JHF1	UniProt Keywords	KW-0175	Coiled coil
BZIP12	39947.Q0JHF1	UniProt Keywords	KW-0238	DNA-binding
BZIP12	39947.Q0JHF1	UniProt Keywords	KW-0346	Stress response
BZIP12	39947.Q0JHF1	UniProt Keywords	KW-0539	Nucleus
BZIP12	39947.Q0JHF1	UniProt Keywords	KW-0804	Transcription
BZIP12	39947.Q0JHF1	UniProt Keywords	KW-0805	Transcription regulation
BZIP12	39947.Q0JHF1	UniProt Keywords	KW-0938	Abscisic acid signaling pathway
BZIP12	39947.Q0JHF1	InterPro	IPR004827	Basic-leucine zipper domain
BZIP12	39947.Q0JHF1	InterPro	IPR043452	Plant bZIP transcription factors
BZIP12	39947.Q0JHF1	InterPro	IPR046347	Basic-leucine zipper domain superfamily
BZIP12	39947.Q0JHF1	SMART	SM00338	Basic region leucin zipper
BZIP23	39947.Q6Z312	GO Process	GO:0001101	Response to acid chemical
BZIP23	39947.Q6Z312	GO Process	GO:0006355	Regulation of transcription, DNA-templated
BZIP23	39947.Q6Z312	GO Process	GO:0006950	Response to stress
BZIP23	39947.Q6Z312	GO Process	GO:0006970	Response to osmotic stress
BZIP23	39947.Q6Z312	GO Process	GO:0007154	Cell communication
BZIP23	39947.Q6Z312	GO Process	GO:0007165	Signal transduction
BZIP23	39947.Q6Z312	GO Process	GO:0009414	Response to water deprivation
BZIP23	39947.Q6Z312	GO Process	GO:0009415	Response to water
BZIP23	39947.Q6Z312	GO Process	GO:0009628	Response to abiotic stimulus
BZIP23	39947.Q6Z312	GO Process	GO:0009651	Response to salt stress
BZIP23	39947.Q6Z312	GO Process	GO:0009719	Response to endogenous stimulus
BZIP23	39947.Q6Z312	GO Process	GO:0009725	Response to hormone
BZIP23	39947.Q6Z312	GO Process	GO:0009737	Response to abscisic acid
BZIP23	39947.Q6Z312	GO Process	GO:0009738	Abscisic acid-activated signaling pathway
BZIP23	39947.Q6Z312	GO Process	GO:0009755	Hormone-mediated signaling pathway
BZIP23	39947.Q6Z312	GO Process	GO:0009889	Regulation of biosynthetic process
BZIP23	39947.Q6Z312	GO Process	GO:0009891	Positive regulation of biosynthetic process
BZIP23	39947.Q6Z312	GO Process	GO:0009893	Positive regulation of metabolic process
BZIP23	39947.Q6Z312	GO Process	GO:0009987	Cellular process
BZIP23	39947.Q6Z312	GO Process	GO:0010033	Response to organic substance
BZIP23	39947.Q6Z312	GO Process	GO:0010035	Response to inorganic substance
BZIP23	39947.Q6Z312	GO Process	GO:0010468	Regulation of gene expression
BZIP23	39947.Q6Z312	GO Process	GO:0010556	Regulation of macromolecule biosynthetic process
BZIP23	39947.Q6Z312	GO Process	GO:0010557	Positive regulation of macromolecule biosynthetic process
BZIP23	39947.Q6Z312	GO Process	GO:0010604	Positive regulation of macromolecule metabolic process
BZIP23	39947.Q6Z312	GO Process	GO:0019219	Regulation of nucleobase-containing compound metabolic process
BZIP23	39947.Q6Z312	GO Process	GO:0019222	Regulation of metabolic process
BZIP23	39947.Q6Z312	GO Process	GO:0023052	Signaling
BZIP23	39947.Q6Z312	GO Process	GO:0031323	Regulation of cellular metabolic process
BZIP23	39947.Q6Z312	GO Process	GO:0031325	Positive regulation of cellular metabolic process
BZIP23	39947.Q6Z312	GO Process	GO:0031326	Regulation of cellular biosynthetic process
BZIP23	39947.Q6Z312	GO Process	GO:0031328	Positive regulation of cellular biosynthetic process
BZIP23	39947.Q6Z312	GO Process	GO:0032870	Cellular response to hormone stimulus
BZIP23	39947.Q6Z312	GO Process	GO:0033993	Response to lipid
BZIP23	39947.Q6Z312	GO Process	GO:0042221	Response to chemical
BZIP23	39947.Q6Z312	GO Process	GO:0045893	Positive regulation of transcription, DNA-templated
BZIP23	39947.Q6Z312	GO Process	GO:0045935	Positive regulation of nucleobase-containing compound metabolic process
BZIP23	39947.Q6Z312	GO Process	GO:0048518	Positive regulation of biological process
BZIP23	39947.Q6Z312	GO Process	GO:0048522	Positive regulation of cellular process
BZIP23	39947.Q6Z312	GO Process	GO:0050789	Regulation of biological process
BZIP23	39947.Q6Z312	GO Process	GO:0050794	Regulation of cellular process
BZIP23	39947.Q6Z312	GO Process	GO:0050896	Response to stimulus
BZIP23	39947.Q6Z312	GO Process	GO:0051171	Regulation of nitrogen compound metabolic process
BZIP23	39947.Q6Z312	GO Process	GO:0051173	Positive regulation of nitrogen compound metabolic process
BZIP23	39947.Q6Z312	GO Process	GO:0051252	Regulation of RNA metabolic process
BZIP23	39947.Q6Z312	GO Process	GO:0051254	Positive regulation of RNA metabolic process
BZIP23	39947.Q6Z312	GO Process	GO:0051716	Cellular response to stimulus
BZIP23	39947.Q6Z312	GO Process	GO:0060255	Regulation of macromolecule metabolic process
BZIP23	39947.Q6Z312	GO Process	GO:0065007	Biological regulation
BZIP23	39947.Q6Z312	GO Process	GO:0070887	Cellular response to chemical stimulus
BZIP23	39947.Q6Z312	GO Process	GO:0071215	Cellular response to abscisic acid stimulus
BZIP23	39947.Q6Z312	GO Process	GO:0071310	Cellular response to organic substance
BZIP23	39947.Q6Z312	GO Process	GO:0071396	Cellular response to lipid
BZIP23	39947.Q6Z312	GO Process	GO:0071495	Cellular response to endogenous stimulus
BZIP23	39947.Q6Z312	GO Process	GO:0080090	Regulation of primary metabolic process
BZIP23	39947.Q6Z312	GO Process	GO:0097305	Response to alcohol
BZIP23	39947.Q6Z312	GO Process	GO:0097306	Cellular response to alcohol
BZIP23	39947.Q6Z312	GO Process	GO:1901700	Response to oxygen-containing compound
BZIP23	39947.Q6Z312	GO Process	GO:1901701	Cellular response to oxygen-containing compound
BZIP23	39947.Q6Z312	GO Process	GO:1902680	Positive regulation of RNA biosynthetic process
BZIP23	39947.Q6Z312	GO Process	GO:1903506	Regulation of nucleic acid-templated transcription
BZIP23	39947.Q6Z312	GO Process	GO:1903508	Positive regulation of nucleic acid-templated transcription
BZIP23	39947.Q6Z312	GO Process	GO:2001141	Regulation of RNA biosynthetic process
BZIP23	39947.Q6Z312	GO Function	GO:0003676	Nucleic acid binding
BZIP23	39947.Q6Z312	GO Function	GO:0003677	DNA binding
BZIP23	39947.Q6Z312	GO Function	GO:0003700	DNA-binding transcription factor activity
BZIP23	39947.Q6Z312	GO Function	GO:0005488	Binding
BZIP23	39947.Q6Z312	GO Function	GO:0097159	Organic cyclic compound binding
BZIP23	39947.Q6Z312	GO Function	GO:0140110	Transcription regulator activity
BZIP23	39947.Q6Z312	GO Function	GO:1901363	Heterocyclic compound binding
BZIP23	39947.Q6Z312	GO Component	GO:0005622	Intracellular anatomical structure
BZIP23	39947.Q6Z312	GO Component	GO:0005634	Nucleus
BZIP23	39947.Q6Z312	GO Component	GO:0043226	Organelle
BZIP23	39947.Q6Z312	GO Component	GO:0043227	Membrane-bounded organelle
BZIP23	39947.Q6Z312	GO Component	GO:0043229	Intracellular organelle
BZIP23	39947.Q6Z312	GO Component	GO:0043231	Intracellular membrane-bounded organelle
BZIP23	39947.Q6Z312	GO Component	GO:0110165	Cellular anatomical entity
BZIP23	39947.Q6Z312	STRING clusters	CL:5307	Mixed, incl. Sigma factor PP2C-like phosphatases, and Positive regulation of proteasomal ubiquitin-dependent protein catabolic process
BZIP23	39947.Q6Z312	STRING clusters	CL:5309	Mixed, incl. Abscisic acid signaling pathway, and Positive regulation of proteasomal ubiquitin-dependent protein catabolic process
BZIP23	39947.Q6Z312	STRING clusters	CL:5476	Mixed, incl. Abscisic acid signaling pathway, and Abscisic acid binding
BZIP23	39947.Q6Z312	STRING clusters	CL:5479	Abscisic acid signaling pathway, and Abscisic acid binding
BZIP23	39947.Q6Z312	STRING clusters	CL:5483	Abscisic acid signaling pathway, and Abscisic acid binding
BZIP23	39947.Q6Z312	STRING clusters	CL:5486	Abscisic acid signaling pathway, and Abscisic acid binding
BZIP23	39947.Q6Z312	STRING clusters	CL:5533	Abscisic acid signaling pathway, and Plant bZIP transcription factors
BZIP23	39947.Q6Z312	STRING clusters	CL:5535	Abscisic acid signaling pathway
BZIP23	39947.Q6Z312	KEGG	map04075	Plant hormone signal transduction
BZIP23	39947.Q6Z312	Reactome	MAP-168249	Innate Immune System
BZIP23	39947.Q6Z312	Reactome	MAP-168256	Immune System
BZIP23	39947.Q6Z312	Reactome	MAP-6798695	Neutrophil degranulation
BZIP23	39947.Q6Z312	COMPARTMENTS	GOCC:0005622	Intracellular
BZIP23	39947.Q6Z312	COMPARTMENTS	GOCC:0005634	Nucleus
BZIP23	39947.Q6Z312	COMPARTMENTS	GOCC:0043226	Organelle
BZIP23	39947.Q6Z312	COMPARTMENTS	GOCC:0043227	Membrane-bounded organelle
BZIP23	39947.Q6Z312	COMPARTMENTS	GOCC:0043229	Intracellular organelle
BZIP23	39947.Q6Z312	COMPARTMENTS	GOCC:0043231	Intracellular membrane-bounded organelle
BZIP23	39947.Q6Z312	COMPARTMENTS	GOCC:0110165	Cellular anatomical entity
BZIP23	39947.Q6Z312	UniProt Keywords	KW-0238	DNA-binding
BZIP23	39947.Q6Z312	UniProt Keywords	KW-0346	Stress response
BZIP23	39947.Q6Z312	UniProt Keywords	KW-0539	Nucleus
BZIP23	39947.Q6Z312	UniProt Keywords	KW-0804	Transcription
BZIP23	39947.Q6Z312	UniProt Keywords	KW-0805	Transcription regulation
BZIP23	39947.Q6Z312	UniProt Keywords	KW-0938	Abscisic acid signaling pathway
BZIP23	39947.Q6Z312	InterPro	IPR004827	Basic-leucine zipper domain
BZIP23	39947.Q6Z312	InterPro	IPR043452	Plant bZIP transcription factors
BZIP23	39947.Q6Z312	InterPro	IPR046347	Basic-leucine zipper domain superfamily
BZIP23	39947.Q6Z312	SMART	SM00338	Basic region leucin zipper
BZIP46	39947.Q69TW5	GO Process	GO:0001101	Response to acid chemical
BZIP46	39947.Q69TW5	GO Process	GO:0006355	Regulation of transcription, DNA-templated
BZIP46	39947.Q69TW5	GO Process	GO:0006950	Response to stress
BZIP46	39947.Q69TW5	GO Process	GO:0006970	Response to osmotic stress
BZIP46	39947.Q69TW5	GO Process	GO:0007154	Cell communication
BZIP46	39947.Q69TW5	GO Process	GO:0007165	Signal transduction
BZIP46	39947.Q69TW5	GO Process	GO:0009414	Response to water deprivation
BZIP46	39947.Q69TW5	GO Process	GO:0009415	Response to water
BZIP46	39947.Q69TW5	GO Process	GO:0009628	Response to abiotic stimulus
BZIP46	39947.Q69TW5	GO Process	GO:0009651	Response to salt stress
BZIP46	39947.Q69TW5	GO Process	GO:0009719	Response to endogenous stimulus
BZIP46	39947.Q69TW5	GO Process	GO:0009725	Response to hormone
BZIP46	39947.Q69TW5	GO Process	GO:0009737	Response to abscisic acid
BZIP46	39947.Q69TW5	GO Process	GO:0009738	Abscisic acid-activated signaling pathway
BZIP46	39947.Q69TW5	GO Process	GO:0009755	Hormone-mediated signaling pathway
BZIP46	39947.Q69TW5	GO Process	GO:0009787	Regulation of abscisic acid-activated signaling pathway
BZIP46	39947.Q69TW5	GO Process	GO:0009789	Positive regulation of abscisic acid-activated signaling pathway
BZIP46	39947.Q69TW5	GO Process	GO:0009889	Regulation of biosynthetic process
BZIP46	39947.Q69TW5	GO Process	GO:0009891	Positive regulation of biosynthetic process
BZIP46	39947.Q69TW5	GO Process	GO:0009893	Positive regulation of metabolic process
BZIP46	39947.Q69TW5	GO Process	GO:0009966	Regulation of signal transduction
BZIP46	39947.Q69TW5	GO Process	GO:0009967	Positive regulation of signal transduction
BZIP46	39947.Q69TW5	GO Process	GO:0009987	Cellular process
BZIP46	39947.Q69TW5	GO Process	GO:0010033	Response to organic substance
BZIP46	39947.Q69TW5	GO Process	GO:0010035	Response to inorganic substance
BZIP46	39947.Q69TW5	GO Process	GO:0010468	Regulation of gene expression
BZIP46	39947.Q69TW5	GO Process	GO:0010556	Regulation of macromolecule biosynthetic process
BZIP46	39947.Q69TW5	GO Process	GO:0010557	Positive regulation of macromolecule biosynthetic process
BZIP46	39947.Q69TW5	GO Process	GO:0010604	Positive regulation of macromolecule metabolic process
BZIP46	39947.Q69TW5	GO Process	GO:0010646	Regulation of cell communication
BZIP46	39947.Q69TW5	GO Process	GO:0010647	Positive regulation of cell communication
BZIP46	39947.Q69TW5	GO Process	GO:0019219	Regulation of nucleobase-containing compound metabolic process
BZIP46	39947.Q69TW5	GO Process	GO:0019222	Regulation of metabolic process
BZIP46	39947.Q69TW5	GO Process	GO:0023051	Regulation of signaling
BZIP46	39947.Q69TW5	GO Process	GO:0023052	Signaling
BZIP46	39947.Q69TW5	GO Process	GO:0023056	Positive regulation of signaling
BZIP46	39947.Q69TW5	GO Process	GO:0031323	Regulation of cellular metabolic process
BZIP46	39947.Q69TW5	GO Process	GO:0031325	Positive regulation of cellular metabolic process
BZIP46	39947.Q69TW5	GO Process	GO:0031326	Regulation of cellular biosynthetic process
BZIP46	39947.Q69TW5	GO Process	GO:0031328	Positive regulation of cellular biosynthetic process
BZIP46	39947.Q69TW5	GO Process	GO:0032870	Cellular response to hormone stimulus
BZIP46	39947.Q69TW5	GO Process	GO:0033993	Response to lipid
BZIP46	39947.Q69TW5	GO Process	GO:0042221	Response to chemical
BZIP46	39947.Q69TW5	GO Process	GO:0045893	Positive regulation of transcription, DNA-templated
BZIP46	39947.Q69TW5	GO Process	GO:0045935	Positive regulation of nucleobase-containing compound metabolic process
BZIP46	39947.Q69TW5	GO Process	GO:0048518	Positive regulation of biological process
BZIP46	39947.Q69TW5	GO Process	GO:0048522	Positive regulation of cellular process
BZIP46	39947.Q69TW5	GO Process	GO:0048583	Regulation of response to stimulus
BZIP46	39947.Q69TW5	GO Process	GO:0048584	Positive regulation of response to stimulus
BZIP46	39947.Q69TW5	GO Process	GO:0050789	Regulation of biological process
BZIP46	39947.Q69TW5	GO Process	GO:0050794	Regulation of cellular process
BZIP46	39947.Q69TW5	GO Process	GO:0050896	Response to stimulus
BZIP46	39947.Q69TW5	GO Process	GO:0051171	Regulation of nitrogen compound metabolic process
BZIP46	39947.Q69TW5	GO Process	GO:0051173	Positive regulation of nitrogen compound metabolic process
BZIP46	39947.Q69TW5	GO Process	GO:0051252	Regulation of RNA metabolic process
BZIP46	39947.Q69TW5	GO Process	GO:0051254	Positive regulation of RNA metabolic process
BZIP46	39947.Q69TW5	GO Process	GO:0051716	Cellular response to stimulus
BZIP46	39947.Q69TW5	GO Process	GO:0060255	Regulation of macromolecule metabolic process
BZIP46	39947.Q69TW5	GO Process	GO:0065007	Biological regulation
BZIP46	39947.Q69TW5	GO Process	GO:0070887	Cellular response to chemical stimulus
BZIP46	39947.Q69TW5	GO Process	GO:0071215	Cellular response to abscisic acid stimulus
BZIP46	39947.Q69TW5	GO Process	GO:0071310	Cellular response to organic substance
BZIP46	39947.Q69TW5	GO Process	GO:0071396	Cellular response to lipid
BZIP46	39947.Q69TW5	GO Process	GO:0071495	Cellular response to endogenous stimulus
BZIP46	39947.Q69TW5	GO Process	GO:0080090	Regulation of primary metabolic process
BZIP46	39947.Q69TW5	GO Process	GO:0097305	Response to alcohol
BZIP46	39947.Q69TW5	GO Process	GO:0097306	Cellular response to alcohol
BZIP46	39947.Q69TW5	GO Process	GO:1901419	Regulation of response to alcohol
BZIP46	39947.Q69TW5	GO Process	GO:1901700	Response to oxygen-containing compound
BZIP46	39947.Q69TW5	GO Process	GO:1901701	Cellular response to oxygen-containing compound
BZIP46	39947.Q69TW5	GO Process	GO:1902680	Positive regulation of RNA biosynthetic process
BZIP46	39947.Q69TW5	GO Process	GO:1903506	Regulation of nucleic acid-templated transcription
BZIP46	39947.Q69TW5	GO Process	GO:1903508	Positive regulation of nucleic acid-templated transcription
BZIP46	39947.Q69TW5	GO Process	GO:1905957	Regulation of cellular response to alcohol
BZIP46	39947.Q69TW5	GO Process	GO:2001141	Regulation of RNA biosynthetic process
BZIP46	39947.Q69TW5	GO Function	GO:0003676	Nucleic acid binding
BZIP46	39947.Q69TW5	GO Function	GO:0003677	DNA binding
BZIP46	39947.Q69TW5	GO Function	GO:0003700	DNA-binding transcription factor activity
BZIP46	39947.Q69TW5	GO Function	GO:0005488	Binding
BZIP46	39947.Q69TW5	GO Function	GO:0043565	Sequence-specific DNA binding
BZIP46	39947.Q69TW5	GO Function	GO:0097159	Organic cyclic compound binding
BZIP46	39947.Q69TW5	GO Function	GO:0140110	Transcription regulator activity
BZIP46	39947.Q69TW5	GO Function	GO:1901363	Heterocyclic compound binding
BZIP46	39947.Q69TW5	GO Component	GO:0005622	Intracellular anatomical structure
BZIP46	39947.Q69TW5	GO Component	GO:0005634	Nucleus
BZIP46	39947.Q69TW5	GO Component	GO:0043226	Organelle
BZIP46	39947.Q69TW5	GO Component	GO:0043227	Membrane-bounded organelle
BZIP46	39947.Q69TW5	GO Component	GO:0043229	Intracellular organelle
BZIP46	39947.Q69TW5	GO Component	GO:0043231	Intracellular membrane-bounded organelle
BZIP46	39947.Q69TW5	GO Component	GO:0110165	Cellular anatomical entity
BZIP46	39947.Q69TW5	STRING clusters	CL:5307	Mixed, incl. Sigma factor PP2C-like phosphatases, and Positive regulation of proteasomal ubiquitin-dependent protein catabolic process
BZIP46	39947.Q69TW5	STRING clusters	CL:5309	Mixed, incl. Abscisic acid signaling pathway, and Positive regulation of proteasomal ubiquitin-dependent protein catabolic process
BZIP46	39947.Q69TW5	STRING clusters	CL:5476	Mixed, incl. Abscisic acid signaling pathway, and Abscisic acid binding
BZIP46	39947.Q69TW5	STRING clusters	CL:5479	Abscisic acid signaling pathway, and Abscisic acid binding
BZIP46	39947.Q69TW5	STRING clusters	CL:5483	Abscisic acid signaling pathway, and Abscisic acid binding
BZIP46	39947.Q69TW5	STRING clusters	CL:5486	Abscisic acid signaling pathway, and Abscisic acid binding
BZIP46	39947.Q69TW5	STRING clusters	CL:5533	Abscisic acid signaling pathway, and Plant bZIP transcription factors
BZIP46	39947.Q69TW5	KEGG	map04075	Plant hormone signal transduction
BZIP46	39947.Q69TW5	Reactome	MAP-168249	Innate Immune System
BZIP46	39947.Q69TW5	Reactome	MAP-168256	Immune System
BZIP46	39947.Q69TW5	Reactome	MAP-6798695	Neutrophil degranulation
BZIP46	39947.Q69TW5	COMPARTMENTS	GOCC:0005622	Intracellular
BZIP46	39947.Q69TW5	COMPARTMENTS	GOCC:0005634	Nucleus
BZIP46	39947.Q69TW5	COMPARTMENTS	GOCC:0043226	Organelle
BZIP46	39947.Q69TW5	COMPARTMENTS	GOCC:0043227	Membrane-bounded organelle
BZIP46	39947.Q69TW5	COMPARTMENTS	GOCC:0043229	Intracellular organelle
BZIP46	39947.Q69TW5	COMPARTMENTS	GOCC:0043231	Intracellular membrane-bounded organelle
BZIP46	39947.Q69TW5	COMPARTMENTS	GOCC:0110165	Cellular anatomical entity
BZIP46	39947.Q69TW5	UniProt Keywords	KW-0238	DNA-binding
BZIP46	39947.Q69TW5	UniProt Keywords	KW-0346	Stress response
BZIP46	39947.Q69TW5	UniProt Keywords	KW-0539	Nucleus
BZIP46	39947.Q69TW5	UniProt Keywords	KW-0804	Transcription
BZIP46	39947.Q69TW5	UniProt Keywords	KW-0805	Transcription regulation
BZIP46	39947.Q69TW5	UniProt Keywords	KW-0938	Abscisic acid signaling pathway
BZIP46	39947.Q69TW5	InterPro	IPR004827	Basic-leucine zipper domain
BZIP46	39947.Q69TW5	InterPro	IPR043452	Plant bZIP transcription factors
BZIP46	39947.Q69TW5	InterPro	IPR046347	Basic-leucine zipper domain superfamily
BZIP46	39947.Q69TW5	SMART	SM00338	Basic region leucin zipper
COI1A	39947.Q6Y9P5	GO Process	GO:0002213	Defense response to insect
COI1A	39947.Q6Y9P5	GO Process	GO:0006508	Proteolysis
COI1A	39947.Q6Y9P5	GO Process	GO:0006511	Ubiquitin-dependent protein catabolic process
COI1A	39947.Q6Y9P5	GO Process	GO:0006807	Nitrogen compound metabolic process
COI1A	39947.Q6Y9P5	GO Process	GO:0006950	Response to stress
COI1A	39947.Q6Y9P5	GO Process	GO:0006952	Defense response
COI1A	39947.Q6Y9P5	GO Process	GO:0008152	Metabolic process
COI1A	39947.Q6Y9P5	GO Process	GO:0009056	Catabolic process
COI1A	39947.Q6Y9P5	GO Process	GO:0009057	Macromolecule catabolic process
COI1A	39947.Q6Y9P5	GO Process	GO:0009605	Response to external stimulus
COI1A	39947.Q6Y9P5	GO Process	GO:0009607	Response to biotic stimulus
COI1A	39947.Q6Y9P5	GO Process	GO:0009966	Regulation of signal transduction
COI1A	39947.Q6Y9P5	GO Process	GO:0009987	Cellular process
COI1A	39947.Q6Y9P5	GO Process	GO:0010498	Proteasomal protein catabolic process
COI1A	39947.Q6Y9P5	GO Process	GO:0010646	Regulation of cell communication
COI1A	39947.Q6Y9P5	GO Process	GO:0019538	Protein metabolic process
COI1A	39947.Q6Y9P5	GO Process	GO:0019941	Modification-dependent protein catabolic process
COI1A	39947.Q6Y9P5	GO Process	GO:0023051	Regulation of signaling
COI1A	39947.Q6Y9P5	GO Process	GO:0030163	Protein catabolic process
COI1A	39947.Q6Y9P5	GO Process	GO:0031146	SCF-dependent proteasomal ubiquitin-dependent protein catabolic process
COI1A	39947.Q6Y9P5	GO Process	GO:0043161	Proteasome-mediated ubiquitin-dependent protein catabolic process
COI1A	39947.Q6Y9P5	GO Process	GO:0043170	Macromolecule metabolic process
COI1A	39947.Q6Y9P5	GO Process	GO:0043207	Response to external biotic stimulus
COI1A	39947.Q6Y9P5	GO Process	GO:0043632	Modification-dependent macromolecule catabolic process
COI1A	39947.Q6Y9P5	GO Process	GO:0044237	Cellular metabolic process
COI1A	39947.Q6Y9P5	GO Process	GO:0044238	Primary metabolic process
COI1A	39947.Q6Y9P5	GO Process	GO:0044248	Cellular catabolic process
COI1A	39947.Q6Y9P5	GO Process	GO:0044260	Cellular macromolecule metabolic process
COI1A	39947.Q6Y9P5	GO Process	GO:0044265	Cellular macromolecule catabolic process
COI1A	39947.Q6Y9P5	GO Process	GO:0044419	Biological process involved in interspecies interaction between organisms
COI1A	39947.Q6Y9P5	GO Process	GO:0048583	Regulation of response to stimulus
COI1A	39947.Q6Y9P5	GO Process	GO:0050789	Regulation of biological process
COI1A	39947.Q6Y9P5	GO Process	GO:0050794	Regulation of cellular process
COI1A	39947.Q6Y9P5	GO Process	GO:0050896	Response to stimulus
COI1A	39947.Q6Y9P5	GO Process	GO:0051603	Proteolysis involved in protein catabolic process
COI1A	39947.Q6Y9P5	GO Process	GO:0051707	Response to other organism
COI1A	39947.Q6Y9P5	GO Process	GO:0065007	Biological regulation
COI1A	39947.Q6Y9P5	GO Process	GO:0071704	Organic substance metabolic process
COI1A	39947.Q6Y9P5	GO Process	GO:0098542	Defense response to other organism
COI1A	39947.Q6Y9P5	GO Process	GO:1901564	Organonitrogen compound metabolic process
COI1A	39947.Q6Y9P5	GO Process	GO:1901565	Organonitrogen compound catabolic process
COI1A	39947.Q6Y9P5	GO Process	GO:1901575	Organic substance catabolic process
COI1A	39947.Q6Y9P5	GO Process	GO:2000022	Regulation of jasmonic acid mediated signaling pathway
COI1A	39947.Q6Y9P5	GO Function	GO:0003824	Catalytic activity
COI1A	39947.Q6Y9P5	GO Component	GO:0000151	Ubiquitin ligase complex
COI1A	39947.Q6Y9P5	GO Component	GO:0019005	SCF ubiquitin ligase complex
COI1A	39947.Q6Y9P5	GO Component	GO:0031461	cullin-RING ubiquitin ligase complex
COI1A	39947.Q6Y9P5	GO Component	GO:0032991	Protein-containing complex
COI1A	39947.Q6Y9P5	GO Component	GO:0140535	Intracellular protein-containing complex
COI1A	39947.Q6Y9P5	GO Component	GO:1902494	Catalytic complex
COI1A	39947.Q6Y9P5	GO Component	GO:1990234	Transferase complex
COI1A	39947.Q6Y9P5	STRING clusters	CL:42266	Mixed, incl. Alpha/beta hydrolase fold-3, and Jasmonic acid signaling pathway
COI1A	39947.Q6Y9P5	STRING clusters	CL:42268	Mixed, incl. Alpha/beta hydrolase fold-3, and Jasmonic acid signaling pathway
COI1A	39947.Q6Y9P5	STRING clusters	CL:42405	Jasmonic acid signaling pathway, and Transcription factor AIB/MYC-like
COI1A	39947.Q6Y9P5	STRING clusters	CL:42408	Jasmonic acid signaling pathway, and Transcription factor AIB/MYC-like
COI1A	39947.Q6Y9P5	STRING clusters	CL:42411	Jasmonic acid signaling pathway, and Transcription factor AIB/MYC-like
COI1A	39947.Q6Y9P5	STRING clusters	CL:42437	Transport inhibitor response 1 domain, and This short possible domain is found in a variety of plant transcription factors that contain GATA domains as well as other motifs. Although previously known as the Zim domain this is now called the tify domain after its most conserved amino acids. ...
COI1A	39947.Q6Y9P5	KEGG	map04075	Plant hormone signal transduction
COI1A	39947.Q6Y9P5	Reactome	MAP-1280218	Adaptive Immune System
COI1A	39947.Q6Y9P5	Reactome	MAP-168256	Immune System
COI1A	39947.Q6Y9P5	Reactome	MAP-392499	Metabolism of proteins
COI1A	39947.Q6Y9P5	Reactome	MAP-597592	Post-translational protein modification
COI1A	39947.Q6Y9P5	Reactome	MAP-8951664	Neddylation
COI1A	39947.Q6Y9P5	Reactome	MAP-983168	Antigen processing: Ubiquitination & Proteasome degradation
COI1A	39947.Q6Y9P5	Reactome	MAP-983169	Class I MHC mediated antigen processing & presentation
COI1A	39947.Q6Y9P5	COMPARTMENTS	GOCC:0005622	Intracellular
COI1A	39947.Q6Y9P5	COMPARTMENTS	GOCC:0005737	Cytoplasm
COI1A	39947.Q6Y9P5	COMPARTMENTS	GOCC:0005768	Endosome
COI1A	39947.Q6Y9P5	COMPARTMENTS	GOCC:0005793	Endoplasmic reticulum-Golgi intermediate compartment
COI1A	39947.Q6Y9P5	COMPARTMENTS	GOCC:0005794	Golgi apparatus
COI1A	39947.Q6Y9P5	COMPARTMENTS	GOCC:0012505	Endomembrane system
COI1A	39947.Q6Y9P5	COMPARTMENTS	GOCC:0030008	TRAPP complex
COI1A	39947.Q6Y9P5	COMPARTMENTS	GOCC:0031410	Cytoplasmic vesicle
COI1A	39947.Q6Y9P5	COMPARTMENTS	GOCC:0031982	Vesicle
COI1A	39947.Q6Y9P5	COMPARTMENTS	GOCC:0032991	Protein-containing complex
COI1A	39947.Q6Y9P5	COMPARTMENTS	GOCC:0043226	Organelle
COI1A	39947.Q6Y9P5	COMPARTMENTS	GOCC:0043227	Membrane-bounded organelle
COI1A	39947.Q6Y9P5	COMPARTMENTS	GOCC:0043229	Intracellular organelle
COI1A	39947.Q6Y9P5	COMPARTMENTS	GOCC:0043231	Intracellular membrane-bounded organelle
COI1A	39947.Q6Y9P5	COMPARTMENTS	GOCC:0097708	Intracellular vesicle
COI1A	39947.Q6Y9P5	COMPARTMENTS	GOCC:0099023	Vesicle tethering complex
COI1A	39947.Q6Y9P5	COMPARTMENTS	GOCC:0110165	Cellular anatomical entity
COI1A	39947.Q6Y9P5	COMPARTMENTS	GOCC:1990070	TRAPPI protein complex
COI1A	39947.Q6Y9P5	COMPARTMENTS	GOCC:1990071	TRAPPII protein complex
COI1A	39947.Q6Y9P5	COMPARTMENTS	GOCC:1990072	TRAPPIII protein complex
COI1A	39947.Q6Y9P5	UniProt Keywords	KW-0346	Stress response
COI1A	39947.Q6Y9P5	UniProt Keywords	KW-0611	Plant defense
COI1A	39947.Q6Y9P5	UniProt Keywords	KW-0833	Ubl conjugation pathway
COI1A	39947.Q6Y9P5	UniProt Keywords	KW-1184	Jasmonic acid signaling pathway
COI1A	39947.Q6Y9P5	InterPro	IPR001611	Leucine-rich repeat
COI1A	39947.Q6Y9P5	InterPro	IPR006553	Leucine-rich repeat, cysteine-containing subtype
COI1A	39947.Q6Y9P5	InterPro	IPR032675	Leucine-rich repeat domain superfamily
COI1A	39947.Q6Y9P5	InterPro	IPR036047	F-box-like domain superfamily
COI1A	39947.Q6Y9P5	InterPro	IPR041101	Transport inhibitor response 1 domain
COI1A	39947.Q6Y9P5	InterPro	IPR041567	COI1, F-box
IRO2	39947.Q0JFZ0	GO Process	GO:0000160	Phosphorelay signal transduction system
IRO2	39947.Q0JFZ0	GO Process	GO:0006355	Regulation of transcription, DNA-templated
IRO2	39947.Q0JFZ0	GO Process	GO:0006357	Regulation of transcription by RNA polymerase II
IRO2	39947.Q0JFZ0	GO Process	GO:0006950	Response to stress
IRO2	39947.Q0JFZ0	GO Process	GO:0007154	Cell communication
IRO2	39947.Q0JFZ0	GO Process	GO:0007165	Signal transduction
IRO2	39947.Q0JFZ0	GO Process	GO:0009605	Response to external stimulus
IRO2	39947.Q0JFZ0	GO Process	GO:0009719	Response to endogenous stimulus
IRO2	39947.Q0JFZ0	GO Process	GO:0009723	Response to ethylene
IRO2	39947.Q0JFZ0	GO Process	GO:0009725	Response to hormone
IRO2	39947.Q0JFZ0	GO Process	GO:0009755	Hormone-mediated signaling pathway
IRO2	39947.Q0JFZ0	GO Process	GO:0009873	Ethylene-activated signaling pathway
IRO2	39947.Q0JFZ0	GO Process	GO:0009889	Regulation of biosynthetic process
IRO2	39947.Q0JFZ0	GO Process	GO:0009891	Positive regulation of biosynthetic process
IRO2	39947.Q0JFZ0	GO Process	GO:0009893	Positive regulation of metabolic process
IRO2	39947.Q0JFZ0	GO Process	GO:0009966	Regulation of signal transduction
IRO2	39947.Q0JFZ0	GO Process	GO:0009987	Cellular process
IRO2	39947.Q0JFZ0	GO Process	GO:0009991	Response to extracellular stimulus
IRO2	39947.Q0JFZ0	GO Process	GO:0010033	Response to organic substance
IRO2	39947.Q0JFZ0	GO Process	GO:0010035	Response to inorganic substance
IRO2	39947.Q0JFZ0	GO Process	GO:0010038	Response to metal ion
IRO2	39947.Q0JFZ0	GO Process	GO:0010104	Regulation of ethylene-activated signaling pathway
IRO2	39947.Q0JFZ0	GO Process	GO:0010468	Regulation of gene expression
IRO2	39947.Q0JFZ0	GO Process	GO:0010556	Regulation of macromolecule biosynthetic process
IRO2	39947.Q0JFZ0	GO Process	GO:0010557	Positive regulation of macromolecule biosynthetic process
IRO2	39947.Q0JFZ0	GO Process	GO:0010604	Positive regulation of macromolecule metabolic process
IRO2	39947.Q0JFZ0	GO Process	GO:0010646	Regulation of cell communication
IRO2	39947.Q0JFZ0	GO Process	GO:0019219	Regulation of nucleobase-containing compound metabolic process
IRO2	39947.Q0JFZ0	GO Process	GO:0019222	Regulation of metabolic process
IRO2	39947.Q0JFZ0	GO Process	GO:0023051	Regulation of signaling
IRO2	39947.Q0JFZ0	GO Process	GO:0023052	Signaling
IRO2	39947.Q0JFZ0	GO Process	GO:0031323	Regulation of cellular metabolic process
IRO2	39947.Q0JFZ0	GO Process	GO:0031325	Positive regulation of cellular metabolic process
IRO2	39947.Q0JFZ0	GO Process	GO:0031326	Regulation of cellular biosynthetic process
IRO2	39947.Q0JFZ0	GO Process	GO:0031328	Positive regulation of cellular biosynthetic process
IRO2	39947.Q0JFZ0	GO Process	GO:0031667	Response to nutrient levels
IRO2	39947.Q0JFZ0	GO Process	GO:0032870	Cellular response to hormone stimulus
IRO2	39947.Q0JFZ0	GO Process	GO:0034248	Regulation of cellular amide metabolic process
IRO2	39947.Q0JFZ0	GO Process	GO:0034250	Positive regulation of cellular amide metabolic process
IRO2	39947.Q0JFZ0	GO Process	GO:0035556	Intracellular signal transduction
IRO2	39947.Q0JFZ0	GO Process	GO:0042221	Response to chemical
IRO2	39947.Q0JFZ0	GO Process	GO:0042594	Response to starvation
IRO2	39947.Q0JFZ0	GO Process	GO:0043455	Regulation of secondary metabolic process
IRO2	39947.Q0JFZ0	GO Process	GO:0045893	Positive regulation of transcription, DNA-templated
IRO2	39947.Q0JFZ0	GO Process	GO:0045935	Positive regulation of nucleobase-containing compound metabolic process
IRO2	39947.Q0JFZ0	GO Process	GO:0046685	Response to arsenic-containing substance
IRO2	39947.Q0JFZ0	GO Process	GO:0046686	Response to cadmium ion
IRO2	39947.Q0JFZ0	GO Process	GO:0048518	Positive regulation of biological process
IRO2	39947.Q0JFZ0	GO Process	GO:0048522	Positive regulation of cellular process
IRO2	39947.Q0JFZ0	GO Process	GO:0048583	Regulation of response to stimulus
IRO2	39947.Q0JFZ0	GO Process	GO:0050789	Regulation of biological process
IRO2	39947.Q0JFZ0	GO Process	GO:0050794	Regulation of cellular process
IRO2	39947.Q0JFZ0	GO Process	GO:0050896	Response to stimulus
IRO2	39947.Q0JFZ0	GO Process	GO:0051171	Regulation of nitrogen compound metabolic process
IRO2	39947.Q0JFZ0	GO Process	GO:0051173	Positive regulation of nitrogen compound metabolic process
IRO2	39947.Q0JFZ0	GO Process	GO:0051252	Regulation of RNA metabolic process
IRO2	39947.Q0JFZ0	GO Process	GO:0051254	Positive regulation of RNA metabolic process
IRO2	39947.Q0JFZ0	GO Process	GO:0051716	Cellular response to stimulus
IRO2	39947.Q0JFZ0	GO Process	GO:0060255	Regulation of macromolecule metabolic process
IRO2	39947.Q0JFZ0	GO Process	GO:0065007	Biological regulation
IRO2	39947.Q0JFZ0	GO Process	GO:0070297	Regulation of phosphorelay signal transduction system
IRO2	39947.Q0JFZ0	GO Process	GO:0070887	Cellular response to chemical stimulus
IRO2	39947.Q0JFZ0	GO Process	GO:0071310	Cellular response to organic substance
IRO2	39947.Q0JFZ0	GO Process	GO:0071369	Cellular response to ethylene stimulus
IRO2	39947.Q0JFZ0	GO Process	GO:0071495	Cellular response to endogenous stimulus
IRO2	39947.Q0JFZ0	GO Process	GO:0071731	Response to nitric oxide
IRO2	39947.Q0JFZ0	GO Process	GO:0080090	Regulation of primary metabolic process
IRO2	39947.Q0JFZ0	GO Process	GO:1900376	Regulation of secondary metabolite biosynthetic process
IRO2	39947.Q0JFZ0	GO Process	GO:1900378	Positive regulation of secondary metabolite biosynthetic process
IRO2	39947.Q0JFZ0	GO Process	GO:1900704	Regulation of siderophore biosynthetic process
IRO2	39947.Q0JFZ0	GO Process	GO:1900706	Positive regulation of siderophore biosynthetic process
IRO2	39947.Q0JFZ0	GO Process	GO:1901698	Response to nitrogen compound
IRO2	39947.Q0JFZ0	GO Process	GO:1901700	Response to oxygen-containing compound
IRO2	39947.Q0JFZ0	GO Process	GO:1902531	Regulation of intracellular signal transduction
IRO2	39947.Q0JFZ0	GO Process	GO:1902680	Positive regulation of RNA biosynthetic process
IRO2	39947.Q0JFZ0	GO Process	GO:1903506	Regulation of nucleic acid-templated transcription
IRO2	39947.Q0JFZ0	GO Process	GO:1903508	Positive regulation of nucleic acid-templated transcription
IRO2	39947.Q0JFZ0	GO Process	GO:1990641	Response to iron ion starvation
IRO2	39947.Q0JFZ0	GO Process	GO:2001141	Regulation of RNA biosynthetic process
IRO2	39947.Q0JFZ0	GO Function	GO:0000976	Transcription cis-regulatory region binding
IRO2	39947.Q0JFZ0	GO Function	GO:0000977	RNA polymerase II transcription regulatory region sequence-specific DNA binding
IRO2	39947.Q0JFZ0	GO Function	GO:0000981	DNA-binding transcription factor activity, RNA polymerase II-specific
IRO2	39947.Q0JFZ0	GO Function	GO:0001067	Transcription regulatory region nucleic acid binding
IRO2	39947.Q0JFZ0	GO Function	GO:0003676	Nucleic acid binding
IRO2	39947.Q0JFZ0	GO Function	GO:0003677	DNA binding
IRO2	39947.Q0JFZ0	GO Function	GO:0003690	Double-stranded DNA binding
IRO2	39947.Q0JFZ0	GO Function	GO:0003700	DNA-binding transcription factor activity
IRO2	39947.Q0JFZ0	GO Function	GO:0005488	Binding
IRO2	39947.Q0JFZ0	GO Function	GO:0005515	Protein binding
IRO2	39947.Q0JFZ0	GO Function	GO:0043565	Sequence-specific DNA binding
IRO2	39947.Q0JFZ0	GO Function	GO:0046983	Protein dimerization activity
IRO2	39947.Q0JFZ0	GO Function	GO:0097159	Organic cyclic compound binding
IRO2	39947.Q0JFZ0	GO Function	GO:0140110	Transcription regulator activity
IRO2	39947.Q0JFZ0	GO Function	GO:1901363	Heterocyclic compound binding
IRO2	39947.Q0JFZ0	GO Function	GO:1990837	Sequence-specific double-stranded DNA binding
IRO2	39947.Q0JFZ0	GO Component	GO:0005622	Intracellular anatomical structure
IRO2	39947.Q0JFZ0	GO Component	GO:0005634	Nucleus
IRO2	39947.Q0JFZ0	GO Component	GO:0005667	Transcription regulator complex
IRO2	39947.Q0JFZ0	GO Component	GO:0005737	Cytoplasm
IRO2	39947.Q0JFZ0	GO Component	GO:0032991	Protein-containing complex
IRO2	39947.Q0JFZ0	GO Component	GO:0043226	Organelle
IRO2	39947.Q0JFZ0	GO Component	GO:0043227	Membrane-bounded organelle
IRO2	39947.Q0JFZ0	GO Component	GO:0043229	Intracellular organelle
IRO2	39947.Q0JFZ0	GO Component	GO:0043231	Intracellular membrane-bounded organelle
IRO2	39947.Q0JFZ0	GO Component	GO:0090575	RNA polymerase II transcription regulator complex
IRO2	39947.Q0JFZ0	GO Component	GO:0110165	Cellular anatomical entity
IRO2	39947.Q0JFZ0	GO Component	GO:0140513	Nuclear protein-containing complex
IRO2	39947.Q0JFZ0	STRING clusters	CL:35725	Mixed, incl. Transition metal ion transport, and Nicotianamine synthase
IRO2	39947.Q0JFZ0	STRING clusters	CL:35726	Mixed, incl. Transition metal ion transport, and Nicotianamine synthase
IRO2	39947.Q0JFZ0	STRING clusters	CL:35790	Mixed, incl. Iron ion homeostasis, and Nicotianamine synthase
IRO2	39947.Q0JFZ0	STRING clusters	CL:35791	Mixed, incl. Iron transport, and Nicotianamine synthase
IRO2	39947.Q0JFZ0	STRING clusters	CL:35793	Mixed, incl. Nicotianamine synthase, and Cellular response to iron ion starvation
IRO2	39947.Q0JFZ0	UniProt Keywords	KW-0010	Activator
IRO2	39947.Q0JFZ0	UniProt Keywords	KW-0238	DNA-binding
IRO2	39947.Q0JFZ0	UniProt Keywords	KW-0346	Stress response
IRO2	39947.Q0JFZ0	UniProt Keywords	KW-0408	Iron
IRO2	39947.Q0JFZ0	UniProt Keywords	KW-0539	Nucleus
IRO2	39947.Q0JFZ0	UniProt Keywords	KW-0804	Transcription
IRO2	39947.Q0JFZ0	UniProt Keywords	KW-0805	Transcription regulation
IRO2	39947.Q0JFZ0	UniProt Keywords	KW-0936	Ethylene signaling pathway
IRO2	39947.Q0JFZ0	UniProt Keywords	KW-0963	Cytoplasm
IRO2	39947.Q0JFZ0	InterPro	IPR011598	Myc-type, basic helix-loop-helix (bHLH) domain
IRO2	39947.Q0JFZ0	InterPro	IPR036638	Helix-loop-helix DNA-binding domain superfamily
IRO2	39947.Q0JFZ0	SMART	SM00353	Helix loop helix domain
MADS16	39947.Q944S9	GO Process	GO:0000003	Reproduction
MADS16	39947.Q944S9	GO Process	GO:0003002	Regionalization
MADS16	39947.Q944S9	GO Process	GO:0003006	Developmental process involved in reproduction
MADS16	39947.Q944S9	GO Process	GO:0006355	Regulation of transcription, DNA-templated
MADS16	39947.Q944S9	GO Process	GO:0006357	Regulation of transcription by RNA polymerase II
MADS16	39947.Q944S9	GO Process	GO:0007275	Multicellular organism development
MADS16	39947.Q944S9	GO Process	GO:0007389	Pattern specification process
MADS16	39947.Q944S9	GO Process	GO:0009653	Anatomical structure morphogenesis
MADS16	39947.Q944S9	GO Process	GO:0009791	Post-embryonic development
MADS16	39947.Q944S9	GO Process	GO:0009889	Regulation of biosynthetic process
MADS16	39947.Q944S9	GO Process	GO:0009891	Positive regulation of biosynthetic process
MADS16	39947.Q944S9	GO Process	GO:0009893	Positive regulation of metabolic process
MADS16	39947.Q944S9	GO Process	GO:0009908	Flower development
MADS16	39947.Q944S9	GO Process	GO:0009987	Cellular process
MADS16	39947.Q944S9	GO Process	GO:0010093	Specification of floral organ identity
MADS16	39947.Q944S9	GO Process	GO:0010097	Specification of stamen identity
MADS16	39947.Q944S9	GO Process	GO:0010468	Regulation of gene expression
MADS16	39947.Q944S9	GO Process	GO:0010556	Regulation of macromolecule biosynthetic process
MADS16	39947.Q944S9	GO Process	GO:0010557	Positive regulation of macromolecule biosynthetic process
MADS16	39947.Q944S9	GO Process	GO:0010604	Positive regulation of macromolecule metabolic process
MADS16	39947.Q944S9	GO Process	GO:0019219	Regulation of nucleobase-containing compound metabolic process
MADS16	39947.Q944S9	GO Process	GO:0019222	Regulation of metabolic process
MADS16	39947.Q944S9	GO Process	GO:0022414	Reproductive process
MADS16	39947.Q944S9	GO Process	GO:0030154	Cell differentiation
MADS16	39947.Q944S9	GO Process	GO:0031323	Regulation of cellular metabolic process
MADS16	39947.Q944S9	GO Process	GO:0031325	Positive regulation of cellular metabolic process
MADS16	39947.Q944S9	GO Process	GO:0031326	Regulation of cellular biosynthetic process
MADS16	39947.Q944S9	GO Process	GO:0031328	Positive regulation of cellular biosynthetic process
MADS16	39947.Q944S9	GO Process	GO:0032501	Multicellular organismal process
MADS16	39947.Q944S9	GO Process	GO:0032502	Developmental process
MADS16	39947.Q944S9	GO Process	GO:0045893	Positive regulation of transcription, DNA-templated
MADS16	39947.Q944S9	GO Process	GO:0045935	Positive regulation of nucleobase-containing compound metabolic process
MADS16	39947.Q944S9	GO Process	GO:0045944	Positive regulation of transcription by RNA polymerase II
MADS16	39947.Q944S9	GO Process	GO:0048367	Shoot system development
MADS16	39947.Q944S9	GO Process	GO:0048437	Floral organ development
MADS16	39947.Q944S9	GO Process	GO:0048438	Floral whorl development
MADS16	39947.Q944S9	GO Process	GO:0048443	Stamen development
MADS16	39947.Q944S9	GO Process	GO:0048444	Floral organ morphogenesis
MADS16	39947.Q944S9	GO Process	GO:0048448	Stamen morphogenesis
MADS16	39947.Q944S9	GO Process	GO:0048449	Floral organ formation
MADS16	39947.Q944S9	GO Process	GO:0048455	Stamen formation
MADS16	39947.Q944S9	GO Process	GO:0048466	Androecium development
MADS16	39947.Q944S9	GO Process	GO:0048518	Positive regulation of biological process
MADS16	39947.Q944S9	GO Process	GO:0048522	Positive regulation of cellular process
MADS16	39947.Q944S9	GO Process	GO:0048608	Reproductive structure development
MADS16	39947.Q944S9	GO Process	GO:0048646	Anatomical structure formation involved in morphogenesis
MADS16	39947.Q944S9	GO Process	GO:0048731	System development
MADS16	39947.Q944S9	GO Process	GO:0048827	Phyllome development
MADS16	39947.Q944S9	GO Process	GO:0048856	Anatomical structure development
MADS16	39947.Q944S9	GO Process	GO:0048869	Cellular developmental process
MADS16	39947.Q944S9	GO Process	GO:0050789	Regulation of biological process
MADS16	39947.Q944S9	GO Process	GO:0050794	Regulation of cellular process
MADS16	39947.Q944S9	GO Process	GO:0051171	Regulation of nitrogen compound metabolic process
MADS16	39947.Q944S9	GO Process	GO:0051173	Positive regulation of nitrogen compound metabolic process
MADS16	39947.Q944S9	GO Process	GO:0051252	Regulation of RNA metabolic process
MADS16	39947.Q944S9	GO Process	GO:0051254	Positive regulation of RNA metabolic process
MADS16	39947.Q944S9	GO Process	GO:0060255	Regulation of macromolecule metabolic process
MADS16	39947.Q944S9	GO Process	GO:0061458	Reproductive system development
MADS16	39947.Q944S9	GO Process	GO:0065007	Biological regulation
MADS16	39947.Q944S9	GO Process	GO:0080090	Regulation of primary metabolic process
MADS16	39947.Q944S9	GO Process	GO:0090567	Reproductive shoot system development
MADS16	39947.Q944S9	GO Process	GO:0090696	Post-embryonic plant organ development
MADS16	39947.Q944S9	GO Process	GO:0090697	Post-embryonic plant organ morphogenesis
MADS16	39947.Q944S9	GO Process	GO:0090698	Post-embryonic plant morphogenesis
MADS16	39947.Q944S9	GO Process	GO:0090701	Specification of plant organ identity
MADS16	39947.Q944S9	GO Process	GO:0099402	Plant organ development
MADS16	39947.Q944S9	GO Process	GO:1902680	Positive regulation of RNA biosynthetic process
MADS16	39947.Q944S9	GO Process	GO:1903506	Regulation of nucleic acid-templated transcription
MADS16	39947.Q944S9	GO Process	GO:1903508	Positive regulation of nucleic acid-templated transcription
MADS16	39947.Q944S9	GO Process	GO:1905392	Plant organ morphogenesis
MADS16	39947.Q944S9	GO Process	GO:1905393	Plant organ formation
MADS16	39947.Q944S9	GO Process	GO:2001141	Regulation of RNA biosynthetic process
MADS16	39947.Q944S9	GO Function	GO:0000976	Transcription cis-regulatory region binding
MADS16	39947.Q944S9	GO Function	GO:0000977	RNA polymerase II transcription regulatory region sequence-specific DNA binding
MADS16	39947.Q944S9	GO Function	GO:0000978	RNA polymerase II cis-regulatory region sequence-specific DNA binding
MADS16	39947.Q944S9	GO Function	GO:0000981	DNA-binding transcription factor activity, RNA polymerase II-specific
MADS16	39947.Q944S9	GO Function	GO:0000987	Cis-regulatory region sequence-specific DNA binding
MADS16	39947.Q944S9	GO Function	GO:0001067	Transcription regulatory region nucleic acid binding
MADS16	39947.Q944S9	GO Function	GO:0003676	Nucleic acid binding
MADS16	39947.Q944S9	GO Function	GO:0003677	DNA binding
MADS16	39947.Q944S9	GO Function	GO:0003690	Double-stranded DNA binding
MADS16	39947.Q944S9	GO Function	GO:0003700	DNA-binding transcription factor activity
MADS16	39947.Q944S9	GO Function	GO:0005488	Binding
MADS16	39947.Q944S9	GO Function	GO:0005515	Protein binding
MADS16	39947.Q944S9	GO Function	GO:0043565	Sequence-specific DNA binding
MADS16	39947.Q944S9	GO Function	GO:0046983	Protein dimerization activity
MADS16	39947.Q944S9	GO Function	GO:0097159	Organic cyclic compound binding
MADS16	39947.Q944S9	GO Function	GO:0140110	Transcription regulator activity
MADS16	39947.Q944S9	GO Function	GO:1901363	Heterocyclic compound binding
MADS16	39947.Q944S9	GO Function	GO:1990837	Sequence-specific double-stranded DNA binding
MADS16	39947.Q944S9	GO Component	GO:0005622	Intracellular anatomical structure
MADS16	39947.Q944S9	GO Component	GO:0005634	Nucleus
MADS16	39947.Q944S9	GO Component	GO:0043226	Organelle
MADS16	39947.Q944S9	GO Component	GO:0043227	Membrane-bounded organelle
MADS16	39947.Q944S9	GO Component	GO:0043229	Intracellular organelle
MADS16	39947.Q944S9	GO Component	GO:0043231	Intracellular membrane-bounded organelle
MADS16	39947.Q944S9	GO Component	GO:0110165	Cellular anatomical entity
MADS16	39947.Q944S9	STRING clusters	CL:39260	Mixed, incl. Transcription factor, MADS-box superfamily, and 1,3-beta-D-glucan synthase complex
MADS16	39947.Q944S9	STRING clusters	CL:39261	Mixed, incl. Transcription factor, MADS-box superfamily, and 1,3-beta-D-glucan synthase complex
MADS16	39947.Q944S9	STRING clusters	CL:39264	Mixed, incl. Transcription factor, MADS-box superfamily, and 1,3-beta-D-glucan synthase complex
MADS16	39947.Q944S9	STRING clusters	CL:39265	Mixed, incl. Transcription factor, MADS-box superfamily, and 1,3-beta-D-glucan synthase complex
MADS16	39947.Q944S9	STRING clusters	CL:39266	Mixed, incl. Transcription factor, MADS-box superfamily, and 1,3-beta-D-glucan synthase complex
MADS16	39947.Q944S9	STRING clusters	CL:39269	Transcription factor, MADS-box superfamily, and 1,3-beta-D-glucan synthase complex
MADS16	39947.Q944S9	STRING clusters	CL:39270	Transcription factor, MADS-box superfamily, and 1,3-beta-D-glucan synthase complex
MADS16	39947.Q944S9	STRING clusters	CL:39275	Transcription factor, MADS-box superfamily, and 1,3-beta-D-glucan synthase complex
MADS16	39947.Q944S9	STRING clusters	CL:39276	Transcription factor, MADS-box superfamily, and 1,3-beta-D-glucan synthase complex
MADS16	39947.Q944S9	STRING clusters	CL:39277	Transcription factor, MADS-box, and 1,3-beta-D-glucan synthase complex
MADS16	39947.Q944S9	STRING clusters	CL:39278	Transcription factor, K-box, and 1,3-beta-D-glucan synthase complex
MADS16	39947.Q944S9	STRING clusters	CL:39279	Transcription factor, K-box
MADS16	39947.Q944S9	STRING clusters	CL:39281	Transcription factor, K-box
MADS16	39947.Q944S9	STRING clusters	CL:39283	Transcription factor, K-box
MADS16	39947.Q944S9	STRING clusters	CL:39285	Transcription factor, K-box
MADS16	39947.Q944S9	STRING clusters	CL:39286	Transcription factor, K-box
MADS16	39947.Q944S9	STRING clusters	CL:39288	Transcription factor, K-box
MADS16	39947.Q944S9	Reactome	MAP-1266738	Developmental Biology
MADS16	39947.Q944S9	COMPARTMENTS	GOCC:0005622	Intracellular
MADS16	39947.Q944S9	COMPARTMENTS	GOCC:0005634	Nucleus
MADS16	39947.Q944S9	COMPARTMENTS	GOCC:0043226	Organelle
MADS16	39947.Q944S9	COMPARTMENTS	GOCC:0043227	Membrane-bounded organelle
MADS16	39947.Q944S9	COMPARTMENTS	GOCC:0043229	Intracellular organelle
MADS16	39947.Q944S9	COMPARTMENTS	GOCC:0043231	Intracellular membrane-bounded organelle
MADS16	39947.Q944S9	COMPARTMENTS	GOCC:0110165	Cellular anatomical entity
MADS16	39947.Q944S9	UniProt Keywords	KW-0010	Activator
MADS16	39947.Q944S9	UniProt Keywords	KW-0217	Developmental protein
MADS16	39947.Q944S9	UniProt Keywords	KW-0221	Differentiation
MADS16	39947.Q944S9	UniProt Keywords	KW-0238	DNA-binding
MADS16	39947.Q944S9	UniProt Keywords	KW-0287	Flowering
MADS16	39947.Q944S9	UniProt Keywords	KW-0539	Nucleus
MADS16	39947.Q944S9	UniProt Keywords	KW-0804	Transcription
MADS16	39947.Q944S9	UniProt Keywords	KW-0805	Transcription regulation
MADS16	39947.Q944S9	Pfam	PF01486	K-box region
MADS16	39947.Q944S9	InterPro	IPR002100	Transcription factor, MADS-box
MADS16	39947.Q944S9	InterPro	IPR002487	Transcription factor, K-box
MADS16	39947.Q944S9	InterPro	IPR033896	MADS MEF2-like
MADS16	39947.Q944S9	InterPro	IPR036879	Transcription factor, MADS-box superfamily
MADS16	39947.Q944S9	SMART	SM00432	MADS
MADS5	39947.Q0DEB8	GO Process	GO:0000003	Reproduction
MADS5	39947.Q0DEB8	GO Process	GO:0003006	Developmental process involved in reproduction
MADS5	39947.Q0DEB8	GO Process	GO:0006355	Regulation of transcription, DNA-templated
MADS5	39947.Q0DEB8	GO Process	GO:0006357	Regulation of transcription by RNA polymerase II
MADS5	39947.Q0DEB8	GO Process	GO:0007275	Multicellular organism development
MADS5	39947.Q0DEB8	GO Process	GO:0009791	Post-embryonic development
MADS5	39947.Q0DEB8	GO Process	GO:0009889	Regulation of biosynthetic process
MADS5	39947.Q0DEB8	GO Process	GO:0009891	Positive regulation of biosynthetic process
MADS5	39947.Q0DEB8	GO Process	GO:0009893	Positive regulation of metabolic process
MADS5	39947.Q0DEB8	GO Process	GO:0009908	Flower development
MADS5	39947.Q0DEB8	GO Process	GO:0009987	Cellular process
MADS5	39947.Q0DEB8	GO Process	GO:0010468	Regulation of gene expression
MADS5	39947.Q0DEB8	GO Process	GO:0010556	Regulation of macromolecule biosynthetic process
MADS5	39947.Q0DEB8	GO Process	GO:0010557	Positive regulation of macromolecule biosynthetic process
MADS5	39947.Q0DEB8	GO Process	GO:0010604	Positive regulation of macromolecule metabolic process
MADS5	39947.Q0DEB8	GO Process	GO:0019219	Regulation of nucleobase-containing compound metabolic process
MADS5	39947.Q0DEB8	GO Process	GO:0019222	Regulation of metabolic process
MADS5	39947.Q0DEB8	GO Process	GO:0022414	Reproductive process
MADS5	39947.Q0DEB8	GO Process	GO:0030154	Cell differentiation
MADS5	39947.Q0DEB8	GO Process	GO:0031323	Regulation of cellular metabolic process
MADS5	39947.Q0DEB8	GO Process	GO:0031325	Positive regulation of cellular metabolic process
MADS5	39947.Q0DEB8	GO Process	GO:0031326	Regulation of cellular biosynthetic process
MADS5	39947.Q0DEB8	GO Process	GO:0031328	Positive regulation of cellular biosynthetic process
MADS5	39947.Q0DEB8	GO Process	GO:0032501	Multicellular organismal process
MADS5	39947.Q0DEB8	GO Process	GO:0032502	Developmental process
MADS5	39947.Q0DEB8	GO Process	GO:0045893	Positive regulation of transcription, DNA-templated
MADS5	39947.Q0DEB8	GO Process	GO:0045935	Positive regulation of nucleobase-containing compound metabolic process
MADS5	39947.Q0DEB8	GO Process	GO:0045944	Positive regulation of transcription by RNA polymerase II
MADS5	39947.Q0DEB8	GO Process	GO:0048367	Shoot system development
MADS5	39947.Q0DEB8	GO Process	GO:0048518	Positive regulation of biological process
MADS5	39947.Q0DEB8	GO Process	GO:0048522	Positive regulation of cellular process
MADS5	39947.Q0DEB8	GO Process	GO:0048608	Reproductive structure development
MADS5	39947.Q0DEB8	GO Process	GO:0048731	System development
MADS5	39947.Q0DEB8	GO Process	GO:0048856	Anatomical structure development
MADS5	39947.Q0DEB8	GO Process	GO:0048869	Cellular developmental process
MADS5	39947.Q0DEB8	GO Process	GO:0050789	Regulation of biological process
MADS5	39947.Q0DEB8	GO Process	GO:0050794	Regulation of cellular process
MADS5	39947.Q0DEB8	GO Process	GO:0051171	Regulation of nitrogen compound metabolic process
MADS5	39947.Q0DEB8	GO Process	GO:0051173	Positive regulation of nitrogen compound metabolic process
MADS5	39947.Q0DEB8	GO Process	GO:0051252	Regulation of RNA metabolic process
MADS5	39947.Q0DEB8	GO Process	GO:0051254	Positive regulation of RNA metabolic process
MADS5	39947.Q0DEB8	GO Process	GO:0060255	Regulation of macromolecule metabolic process
MADS5	39947.Q0DEB8	GO Process	GO:0061458	Reproductive system development
MADS5	39947.Q0DEB8	GO Process	GO:0065007	Biological regulation
MADS5	39947.Q0DEB8	GO Process	GO:0080090	Regulation of primary metabolic process
MADS5	39947.Q0DEB8	GO Process	GO:0090567	Reproductive shoot system development
MADS5	39947.Q0DEB8	GO Process	GO:1902680	Positive regulation of RNA biosynthetic process
MADS5	39947.Q0DEB8	GO Process	GO:1903506	Regulation of nucleic acid-templated transcription
MADS5	39947.Q0DEB8	GO Process	GO:1903508	Positive regulation of nucleic acid-templated transcription
MADS5	39947.Q0DEB8	GO Process	GO:2001141	Regulation of RNA biosynthetic process
MADS5	39947.Q0DEB8	GO Function	GO:0000976	Transcription cis-regulatory region binding
MADS5	39947.Q0DEB8	GO Function	GO:0000977	RNA polymerase II transcription regulatory region sequence-specific DNA binding
MADS5	39947.Q0DEB8	GO Function	GO:0000978	RNA polymerase II cis-regulatory region sequence-specific DNA binding
MADS5	39947.Q0DEB8	GO Function	GO:0000981	DNA-binding transcription factor activity, RNA polymerase II-specific
MADS5	39947.Q0DEB8	GO Function	GO:0000987	Cis-regulatory region sequence-specific DNA binding
MADS5	39947.Q0DEB8	GO Function	GO:0001067	Transcription regulatory region nucleic acid binding
MADS5	39947.Q0DEB8	GO Function	GO:0003676	Nucleic acid binding
MADS5	39947.Q0DEB8	GO Function	GO:0003677	DNA binding
MADS5	39947.Q0DEB8	GO Function	GO:0003690	Double-stranded DNA binding
MADS5	39947.Q0DEB8	GO Function	GO:0003700	DNA-binding transcription factor activity
MADS5	39947.Q0DEB8	GO Function	GO:0005488	Binding
MADS5	39947.Q0DEB8	GO Function	GO:0005515	Protein binding
MADS5	39947.Q0DEB8	GO Function	GO:0043565	Sequence-specific DNA binding
MADS5	39947.Q0DEB8	GO Function	GO:0046983	Protein dimerization activity
MADS5	39947.Q0DEB8	GO Function	GO:0097159	Organic cyclic compound binding
MADS5	39947.Q0DEB8	GO Function	GO:0140110	Transcription regulator activity
MADS5	39947.Q0DEB8	GO Function	GO:1901363	Heterocyclic compound binding
MADS5	39947.Q0DEB8	GO Function	GO:1990837	Sequence-specific double-stranded DNA binding
MADS5	39947.Q0DEB8	GO Component	GO:0005622	Intracellular anatomical structure
MADS5	39947.Q0DEB8	GO Component	GO:0005634	Nucleus
MADS5	39947.Q0DEB8	GO Component	GO:0043226	Organelle
MADS5	39947.Q0DEB8	GO Component	GO:0043227	Membrane-bounded organelle
MADS5	39947.Q0DEB8	GO Component	GO:0043229	Intracellular organelle
MADS5	39947.Q0DEB8	GO Component	GO:0043231	Intracellular membrane-bounded organelle
MADS5	39947.Q0DEB8	GO Component	GO:0110165	Cellular anatomical entity
MADS5	39947.Q0DEB8	STRING clusters	CL:39260	Mixed, incl. Transcription factor, MADS-box superfamily, and 1,3-beta-D-glucan synthase complex
MADS5	39947.Q0DEB8	STRING clusters	CL:39261	Mixed, incl. Transcription factor, MADS-box superfamily, and 1,3-beta-D-glucan synthase complex
MADS5	39947.Q0DEB8	STRING clusters	CL:39264	Mixed, incl. Transcription factor, MADS-box superfamily, and 1,3-beta-D-glucan synthase complex
MADS5	39947.Q0DEB8	STRING clusters	CL:39265	Mixed, incl. Transcription factor, MADS-box superfamily, and 1,3-beta-D-glucan synthase complex
MADS5	39947.Q0DEB8	STRING clusters	CL:39266	Mixed, incl. Transcription factor, MADS-box superfamily, and 1,3-beta-D-glucan synthase complex
MADS5	39947.Q0DEB8	STRING clusters	CL:39269	Transcription factor, MADS-box superfamily, and 1,3-beta-D-glucan synthase complex
MADS5	39947.Q0DEB8	STRING clusters	CL:39270	Transcription factor, MADS-box superfamily, and 1,3-beta-D-glucan synthase complex
MADS5	39947.Q0DEB8	STRING clusters	CL:39275	Transcription factor, MADS-box superfamily, and 1,3-beta-D-glucan synthase complex
MADS5	39947.Q0DEB8	STRING clusters	CL:39276	Transcription factor, MADS-box superfamily, and 1,3-beta-D-glucan synthase complex
MADS5	39947.Q0DEB8	STRING clusters	CL:39277	Transcription factor, MADS-box, and 1,3-beta-D-glucan synthase complex
MADS5	39947.Q0DEB8	STRING clusters	CL:39278	Transcription factor, K-box, and 1,3-beta-D-glucan synthase complex
MADS5	39947.Q0DEB8	STRING clusters	CL:39279	Transcription factor, K-box
MADS5	39947.Q0DEB8	STRING clusters	CL:39281	Transcription factor, K-box
MADS5	39947.Q0DEB8	STRING clusters	CL:39283	Transcription factor, K-box
MADS5	39947.Q0DEB8	STRING clusters	CL:39285	Transcription factor, K-box
MADS5	39947.Q0DEB8	STRING clusters	CL:39286	Transcription factor, K-box
MADS5	39947.Q0DEB8	STRING clusters	CL:39288	Transcription factor, K-box
MADS5	39947.Q0DEB8	Reactome	MAP-1266738	Developmental Biology
MADS5	39947.Q0DEB8	COMPARTMENTS	GOCC:0005622	Intracellular
MADS5	39947.Q0DEB8	COMPARTMENTS	GOCC:0005634	Nucleus
MADS5	39947.Q0DEB8	COMPARTMENTS	GOCC:0043226	Organelle
MADS5	39947.Q0DEB8	COMPARTMENTS	GOCC:0043227	Membrane-bounded organelle
MADS5	39947.Q0DEB8	COMPARTMENTS	GOCC:0043229	Intracellular organelle
MADS5	39947.Q0DEB8	COMPARTMENTS	GOCC:0043231	Intracellular membrane-bounded organelle
MADS5	39947.Q0DEB8	COMPARTMENTS	GOCC:0110165	Cellular anatomical entity
MADS5	39947.Q0DEB8	UniProt Keywords	KW-0217	Developmental protein
MADS5	39947.Q0DEB8	UniProt Keywords	KW-0221	Differentiation
MADS5	39947.Q0DEB8	UniProt Keywords	KW-0238	DNA-binding
MADS5	39947.Q0DEB8	UniProt Keywords	KW-0287	Flowering
MADS5	39947.Q0DEB8	UniProt Keywords	KW-0539	Nucleus
MADS5	39947.Q0DEB8	UniProt Keywords	KW-0804	Transcription
MADS5	39947.Q0DEB8	UniProt Keywords	KW-0805	Transcription regulation
MADS5	39947.Q0DEB8	Pfam	PF01486	K-box region
MADS5	39947.Q0DEB8	InterPro	IPR002100	Transcription factor, MADS-box
MADS5	39947.Q0DEB8	InterPro	IPR002487	Transcription factor, K-box
MADS5	39947.Q0DEB8	InterPro	IPR033896	MADS MEF2-like
MADS5	39947.Q0DEB8	InterPro	IPR036879	Transcription factor, MADS-box superfamily
MADS5	39947.Q0DEB8	SMART	SM00432	MADS
MPK5	39947.Q10N20	GO Process	GO:0000165	MAPK cascade
MPK5	39947.Q10N20	GO Process	GO:0001101	Response to acid chemical
MPK5	39947.Q10N20	GO Process	GO:0006468	Protein phosphorylation
MPK5	39947.Q10N20	GO Process	GO:0006793	Phosphorus metabolic process
MPK5	39947.Q10N20	GO Process	GO:0006796	Phosphate-containing compound metabolic process
MPK5	39947.Q10N20	GO Process	GO:0006807	Nitrogen compound metabolic process
MPK5	39947.Q10N20	GO Process	GO:0006950	Response to stress
MPK5	39947.Q10N20	GO Process	GO:0006952	Defense response
MPK5	39947.Q10N20	GO Process	GO:0007154	Cell communication
MPK5	39947.Q10N20	GO Process	GO:0007165	Signal transduction
MPK5	39947.Q10N20	GO Process	GO:0008152	Metabolic process
MPK5	39947.Q10N20	GO Process	GO:0009266	Response to temperature stimulus
MPK5	39947.Q10N20	GO Process	GO:0009409	Response to cold
MPK5	39947.Q10N20	GO Process	GO:0009414	Response to water deprivation
MPK5	39947.Q10N20	GO Process	GO:0009415	Response to water
MPK5	39947.Q10N20	GO Process	GO:0009605	Response to external stimulus
MPK5	39947.Q10N20	GO Process	GO:0009607	Response to biotic stimulus
MPK5	39947.Q10N20	GO Process	GO:0009617	Response to bacterium
MPK5	39947.Q10N20	GO Process	GO:0009620	Response to fungus
MPK5	39947.Q10N20	GO Process	GO:0009628	Response to abiotic stimulus
MPK5	39947.Q10N20	GO Process	GO:0009987	Cellular process
MPK5	39947.Q10N20	GO Process	GO:0010035	Response to inorganic substance
MPK5	39947.Q10N20	GO Process	GO:0016310	Phosphorylation
MPK5	39947.Q10N20	GO Process	GO:0019538	Protein metabolic process
MPK5	39947.Q10N20	GO Process	GO:0023052	Signaling
MPK5	39947.Q10N20	GO Process	GO:0035556	Intracellular signal transduction
MPK5	39947.Q10N20	GO Process	GO:0036211	Protein modification process
MPK5	39947.Q10N20	GO Process	GO:0042221	Response to chemical
MPK5	39947.Q10N20	GO Process	GO:0042742	Defense response to bacterium
MPK5	39947.Q10N20	GO Process	GO:0043170	Macromolecule metabolic process
MPK5	39947.Q10N20	GO Process	GO:0043207	Response to external biotic stimulus
MPK5	39947.Q10N20	GO Process	GO:0043412	Macromolecule modification
MPK5	39947.Q10N20	GO Process	GO:0044237	Cellular metabolic process
MPK5	39947.Q10N20	GO Process	GO:0044238	Primary metabolic process
MPK5	39947.Q10N20	GO Process	GO:0044419	Biological process involved in interspecies interaction between organisms
MPK5	39947.Q10N20	GO Process	GO:0047484	Regulation of response to osmotic stress
MPK5	39947.Q10N20	GO Process	GO:0048518	Positive regulation of biological process
MPK5	39947.Q10N20	GO Process	GO:0048583	Regulation of response to stimulus
MPK5	39947.Q10N20	GO Process	GO:0048584	Positive regulation of response to stimulus
MPK5	39947.Q10N20	GO Process	GO:0050789	Regulation of biological process
MPK5	39947.Q10N20	GO Process	GO:0050794	Regulation of cellular process
MPK5	39947.Q10N20	GO Process	GO:0050832	Defense response to fungus
MPK5	39947.Q10N20	GO Process	GO:0050896	Response to stimulus
MPK5	39947.Q10N20	GO Process	GO:0051707	Response to other organism
MPK5	39947.Q10N20	GO Process	GO:0051716	Cellular response to stimulus
MPK5	39947.Q10N20	GO Process	GO:0065007	Biological regulation
MPK5	39947.Q10N20	GO Process	GO:0071704	Organic substance metabolic process
MPK5	39947.Q10N20	GO Process	GO:0080134	Regulation of response to stress
MPK5	39947.Q10N20	GO Process	GO:0098542	Defense response to other organism
MPK5	39947.Q10N20	GO Process	GO:1901000	Regulation of response to salt stress
MPK5	39947.Q10N20	GO Process	GO:1901002	Positive regulation of response to salt stress
MPK5	39947.Q10N20	GO Process	GO:1901564	Organonitrogen compound metabolic process
MPK5	39947.Q10N20	GO Process	GO:1901700	Response to oxygen-containing compound
MPK5	39947.Q10N20	GO Function	GO:0000166	Nucleotide binding
MPK5	39947.Q10N20	GO Function	GO:0003824	Catalytic activity
MPK5	39947.Q10N20	GO Function	GO:0004672	Protein kinase activity
MPK5	39947.Q10N20	GO Function	GO:0004674	Protein serine/threonine kinase activity
MPK5	39947.Q10N20	GO Function	GO:0004707	MAP kinase activity
MPK5	39947.Q10N20	GO Function	GO:0005488	Binding
MPK5	39947.Q10N20	GO Function	GO:0005524	ATP binding
MPK5	39947.Q10N20	GO Function	GO:0016301	Kinase activity
MPK5	39947.Q10N20	GO Function	GO:0016740	Transferase activity
MPK5	39947.Q10N20	GO Function	GO:0016772	Transferase activity, transferring phosphorus-containing groups
MPK5	39947.Q10N20	GO Function	GO:0016773	Phosphotransferase activity, alcohol group as acceptor
MPK5	39947.Q10N20	GO Function	GO:0017076	Purine nucleotide binding
MPK5	39947.Q10N20	GO Function	GO:0030554	Adenyl nucleotide binding
MPK5	39947.Q10N20	GO Function	GO:0032553	Ribonucleotide binding
MPK5	39947.Q10N20	GO Function	GO:0032555	Purine ribonucleotide binding
MPK5	39947.Q10N20	GO Function	GO:0032559	Adenyl ribonucleotide binding
MPK5	39947.Q10N20	GO Function	GO:0035639	Purine ribonucleoside triphosphate binding
MPK5	39947.Q10N20	GO Function	GO:0036094	Small molecule binding
MPK5	39947.Q10N20	GO Function	GO:0043167	Ion binding
MPK5	39947.Q10N20	GO Function	GO:0043168	Anion binding
MPK5	39947.Q10N20	GO Function	GO:0097159	Organic cyclic compound binding
MPK5	39947.Q10N20	GO Function	GO:0097367	Carbohydrate derivative binding
MPK5	39947.Q10N20	GO Function	GO:0106310	Protein serine kinase activity
MPK5	39947.Q10N20	GO Function	GO:0140096	Catalytic activity, acting on a protein
MPK5	39947.Q10N20	GO Function	GO:1901265	Nucleoside phosphate binding
MPK5	39947.Q10N20	GO Function	GO:1901363	Heterocyclic compound binding
MPK5	39947.Q10N20	GO Component	GO:0005622	Intracellular anatomical structure
MPK5	39947.Q10N20	GO Component	GO:0005634	Nucleus
MPK5	39947.Q10N20	GO Component	GO:0005737	Cytoplasm
MPK5	39947.Q10N20	GO Component	GO:0043226	Organelle
MPK5	39947.Q10N20	GO Component	GO:0043227	Membrane-bounded organelle
MPK5	39947.Q10N20	GO Component	GO:0043229	Intracellular organelle
MPK5	39947.Q10N20	GO Component	GO:0043231	Intracellular membrane-bounded organelle
MPK5	39947.Q10N20	GO Component	GO:0110165	Cellular anatomical entity
MPK5	39947.Q10N20	STRING clusters	CL:1110	Mixed, incl. MAPK cascade, and Plastocyanin-like domain
MPK5	39947.Q10N20	STRING clusters	CL:1111	MAPK cascade, and Serine/threonine-protein kinase, active site
MPK5	39947.Q10N20	STRING clusters	CL:1115	MAPK cascade, and Serine/threonine-protein kinase, active site
MPK5	39947.Q10N20	STRING clusters	CL:1120	Mixed, incl. MAPK cascade, and Serine/threonine-protein kinase, active site
MPK5	39947.Q10N20	STRING clusters	CL:1124	Mixed, incl. MAPK cascade, and Plastocyanin-like domain
MPK5	39947.Q10N20	STRING clusters	CL:1129	Mixed, incl. MAPK cascade, and Plastocyanin-like domain
MPK5	39947.Q10N20	STRING clusters	CL:1133	Mixed, incl. MAPK cascade, and Plastocyanin-like domain
MPK5	39947.Q10N20	STRING clusters	CL:1136	Mixed, incl. MAPK cascade, and Plastocyanin-like domain
MPK5	39947.Q10N20	STRING clusters	CL:1138	Mixed, incl. MAPK cascade, and Plastocyanin-like domain
MPK5	39947.Q10N20	STRING clusters	CL:1142	Mixed, incl. MAPK cascade, and Plastocyanin-like domain
MPK5	39947.Q10N20	STRING clusters	CL:1146	Mixed, incl. MAPK cascade, and Plastocyanin-like domain
MPK5	39947.Q10N20	STRING clusters	CL:1148	Mixed, incl. MAPK cascade, and Plastocyanin-like domain
MPK5	39947.Q10N20	STRING clusters	CL:1151	Mixed, incl. MAPK cascade, and Plastocyanin-like domain
MPK5	39947.Q10N20	STRING clusters	CL:1155	Mixed, incl. MAPK cascade, and Plastocyanin-like domain
MPK5	39947.Q10N20	STRING clusters	CL:1158	Mixed, incl. MAPK cascade, and Chk1/Chk2(Cds1) mediated inactivation of Cyclin B:Cdk1 complex
MPK5	39947.Q10N20	STRING clusters	CL:1163	Mixed, incl. MAPK cascade, and G-protein beta/gamma-subunit complex binding
MPK5	39947.Q10N20	STRING clusters	CL:1165	MAPK cascade, and Chk1/Chk2(Cds1) mediated inactivation of Cyclin B:Cdk1 complex
MPK5	39947.Q10N20	STRING clusters	CL:1167	MAPK cascade, and MAP kinase phosphatase activity
MPK5	39947.Q10N20	STRING clusters	CL:1169	MAPK cascade, and MAP kinase phosphatase activity
MPK5	39947.Q10N20	STRING clusters	CL:1170	MAPK cascade, and 14-3-3 protein, conserved site
MPK5	39947.Q10N20	STRING clusters	CL:1171	Signal transduction by L1, and MAP kinase activity
MPK5	39947.Q10N20	KEGG	map04016	MAPK signaling pathway - plant
MPK5	39947.Q10N20	KEGG	map04626	Plant-pathogen interaction
MPK5	39947.Q10N20	Reactome	MAP-162582	Signal Transduction
MPK5	39947.Q10N20	Reactome	MAP-168249	Innate Immune System
MPK5	39947.Q10N20	Reactome	MAP-168256	Immune System
MPK5	39947.Q10N20	Reactome	MAP-9006934	Signaling by Receptor Tyrosine Kinases
MPK5	39947.Q10N20	COMPARTMENTS	GOCC:0005622	Intracellular
MPK5	39947.Q10N20	COMPARTMENTS	GOCC:0005634	Nucleus
MPK5	39947.Q10N20	COMPARTMENTS	GOCC:0005737	Cytoplasm
MPK5	39947.Q10N20	COMPARTMENTS	GOCC:0043226	Organelle
MPK5	39947.Q10N20	COMPARTMENTS	GOCC:0043227	Membrane-bounded organelle
MPK5	39947.Q10N20	COMPARTMENTS	GOCC:0043229	Intracellular organelle
MPK5	39947.Q10N20	COMPARTMENTS	GOCC:0043231	Intracellular membrane-bounded organelle
MPK5	39947.Q10N20	COMPARTMENTS	GOCC:0110165	Cellular anatomical entity
MPK5	39947.Q10N20	UniProt Keywords	KW-0025	Alternative splicing
MPK5	39947.Q10N20	UniProt Keywords	KW-0067	ATP-binding
MPK5	39947.Q10N20	UniProt Keywords	KW-0418	Kinase
MPK5	39947.Q10N20	UniProt Keywords	KW-0539	Nucleus
MPK5	39947.Q10N20	UniProt Keywords	KW-0547	Nucleotide-binding
MPK5	39947.Q10N20	UniProt Keywords	KW-0597	Phosphoprotein
MPK5	39947.Q10N20	UniProt Keywords	KW-0611	Plant defense
MPK5	39947.Q10N20	UniProt Keywords	KW-0723	Serine/threonine-protein kinase
MPK5	39947.Q10N20	UniProt Keywords	KW-0808	Transferase
MPK5	39947.Q10N20	UniProt Keywords	KW-0963	Cytoplasm
MPK5	39947.Q10N20	InterPro	IPR000719	Protein kinase domain
MPK5	39947.Q10N20	InterPro	IPR003527	Mitogen-activated protein (MAP) kinase, conserved site
MPK5	39947.Q10N20	InterPro	IPR008271	Serine/threonine-protein kinase, active site
MPK5	39947.Q10N20	InterPro	IPR008351	Mitogen-activated protein (MAP) kinase, JNK
MPK5	39947.Q10N20	InterPro	IPR011009	Protein kinase-like domain superfamily
MPK5	39947.Q10N20	InterPro	IPR017441	Protein kinase, ATP binding site
MPK5	39947.Q10N20	SMART	SM00220	Serine/Threonine protein kinases, catalytic domain
MYB2	39947.Q10MB4	GO Process	GO:0006355	Regulation of transcription, DNA-templated
MYB2	39947.Q10MB4	GO Process	GO:0006950	Response to stress
MYB2	39947.Q10MB4	GO Process	GO:0009266	Response to temperature stimulus
MYB2	39947.Q10MB4	GO Process	GO:0009409	Response to cold
MYB2	39947.Q10MB4	GO Process	GO:0009628	Response to abiotic stimulus
MYB2	39947.Q10MB4	GO Process	GO:0009889	Regulation of biosynthetic process
MYB2	39947.Q10MB4	GO Process	GO:0009891	Positive regulation of biosynthetic process
MYB2	39947.Q10MB4	GO Process	GO:0009893	Positive regulation of metabolic process
MYB2	39947.Q10MB4	GO Process	GO:0010468	Regulation of gene expression
MYB2	39947.Q10MB4	GO Process	GO:0010556	Regulation of macromolecule biosynthetic process
MYB2	39947.Q10MB4	GO Process	GO:0010557	Positive regulation of macromolecule biosynthetic process
MYB2	39947.Q10MB4	GO Process	GO:0010604	Positive regulation of macromolecule metabolic process
MYB2	39947.Q10MB4	GO Process	GO:0019219	Regulation of nucleobase-containing compound metabolic process
MYB2	39947.Q10MB4	GO Process	GO:0019222	Regulation of metabolic process
MYB2	39947.Q10MB4	GO Process	GO:0031323	Regulation of cellular metabolic process
MYB2	39947.Q10MB4	GO Process	GO:0031325	Positive regulation of cellular metabolic process
MYB2	39947.Q10MB4	GO Process	GO:0031326	Regulation of cellular biosynthetic process
MYB2	39947.Q10MB4	GO Process	GO:0031328	Positive regulation of cellular biosynthetic process
MYB2	39947.Q10MB4	GO Process	GO:0045893	Positive regulation of transcription, DNA-templated
MYB2	39947.Q10MB4	GO Process	GO:0045935	Positive regulation of nucleobase-containing compound metabolic process
MYB2	39947.Q10MB4	GO Process	GO:0047484	Regulation of response to osmotic stress
MYB2	39947.Q10MB4	GO Process	GO:0048518	Positive regulation of biological process
MYB2	39947.Q10MB4	GO Process	GO:0048522	Positive regulation of cellular process
MYB2	39947.Q10MB4	GO Process	GO:0048583	Regulation of response to stimulus
MYB2	39947.Q10MB4	GO Process	GO:0048584	Positive regulation of response to stimulus
MYB2	39947.Q10MB4	GO Process	GO:0050789	Regulation of biological process
MYB2	39947.Q10MB4	GO Process	GO:0050794	Regulation of cellular process
MYB2	39947.Q10MB4	GO Process	GO:0050896	Response to stimulus
MYB2	39947.Q10MB4	GO Process	GO:0051171	Regulation of nitrogen compound metabolic process
MYB2	39947.Q10MB4	GO Process	GO:0051173	Positive regulation of nitrogen compound metabolic process
MYB2	39947.Q10MB4	GO Process	GO:0051252	Regulation of RNA metabolic process
MYB2	39947.Q10MB4	GO Process	GO:0051254	Positive regulation of RNA metabolic process
MYB2	39947.Q10MB4	GO Process	GO:0060255	Regulation of macromolecule metabolic process
MYB2	39947.Q10MB4	GO Process	GO:0065007	Biological regulation
MYB2	39947.Q10MB4	GO Process	GO:0080090	Regulation of primary metabolic process
MYB2	39947.Q10MB4	GO Process	GO:0080134	Regulation of response to stress
MYB2	39947.Q10MB4	GO Process	GO:1901000	Regulation of response to salt stress
MYB2	39947.Q10MB4	GO Process	GO:1901002	Positive regulation of response to salt stress
MYB2	39947.Q10MB4	GO Process	GO:1902584	Positive regulation of response to water deprivation
MYB2	39947.Q10MB4	GO Process	GO:1902680	Positive regulation of RNA biosynthetic process
MYB2	39947.Q10MB4	GO Process	GO:1903506	Regulation of nucleic acid-templated transcription
MYB2	39947.Q10MB4	GO Process	GO:1903508	Positive regulation of nucleic acid-templated transcription
MYB2	39947.Q10MB4	GO Process	GO:2000070	Regulation of response to water deprivation
MYB2	39947.Q10MB4	GO Process	GO:2001141	Regulation of RNA biosynthetic process
MYB2	39947.Q10MB4	GO Function	GO:0003676	Nucleic acid binding
MYB2	39947.Q10MB4	GO Function	GO:0003677	DNA binding
MYB2	39947.Q10MB4	GO Function	GO:0003700	DNA-binding transcription factor activity
MYB2	39947.Q10MB4	GO Function	GO:0005488	Binding
MYB2	39947.Q10MB4	GO Function	GO:0043565	Sequence-specific DNA binding
MYB2	39947.Q10MB4	GO Function	GO:0097159	Organic cyclic compound binding
MYB2	39947.Q10MB4	GO Function	GO:0140110	Transcription regulator activity
MYB2	39947.Q10MB4	GO Function	GO:1901363	Heterocyclic compound binding
MYB2	39947.Q10MB4	GO Component	GO:0005622	Intracellular anatomical structure
MYB2	39947.Q10MB4	GO Component	GO:0005634	Nucleus
MYB2	39947.Q10MB4	GO Component	GO:0043226	Organelle
MYB2	39947.Q10MB4	GO Component	GO:0043227	Membrane-bounded organelle
MYB2	39947.Q10MB4	GO Component	GO:0043229	Intracellular organelle
MYB2	39947.Q10MB4	GO Component	GO:0043231	Intracellular membrane-bounded organelle
MYB2	39947.Q10MB4	GO Component	GO:0110165	Cellular anatomical entity
MYB2	39947.Q10MB4	STRING clusters	CL:11225	Positive regulation of response to salt stress, and Activator
MYB2	39947.Q10MB4	Reactome	MAP-73857	RNA Polymerase II Transcription
MYB2	39947.Q10MB4	Reactome	MAP-74160	Gene expression (Transcription)
MYB2	39947.Q10MB4	COMPARTMENTS	GOCC:0005622	Intracellular
MYB2	39947.Q10MB4	COMPARTMENTS	GOCC:0005634	Nucleus
MYB2	39947.Q10MB4	COMPARTMENTS	GOCC:0043226	Organelle
MYB2	39947.Q10MB4	COMPARTMENTS	GOCC:0043227	Membrane-bounded organelle
MYB2	39947.Q10MB4	COMPARTMENTS	GOCC:0043229	Intracellular organelle
MYB2	39947.Q10MB4	COMPARTMENTS	GOCC:0043231	Intracellular membrane-bounded organelle
MYB2	39947.Q10MB4	COMPARTMENTS	GOCC:0110165	Cellular anatomical entity
MYB2	39947.Q10MB4	UniProt Keywords	KW-0238	DNA-binding
MYB2	39947.Q10MB4	UniProt Keywords	KW-0346	Stress response
MYB2	39947.Q10MB4	UniProt Keywords	KW-0539	Nucleus
MYB2	39947.Q10MB4	UniProt Keywords	KW-0677	Repeat
MYB2	39947.Q10MB4	UniProt Keywords	KW-0804	Transcription
MYB2	39947.Q10MB4	UniProt Keywords	KW-0805	Transcription regulation
MYB2	39947.Q10MB4	InterPro	IPR001005	SANT/Myb domain
MYB2	39947.Q10MB4	InterPro	IPR009057	Homeobox-like domain superfamily
MYB2	39947.Q10MB4	InterPro	IPR017930	Myb domain
MYB2	39947.Q10MB4	InterPro	IPR044676	MYB-like transcription factor EOBI/EOBII-like, plant
MYB2	39947.Q10MB4	SMART	SM00717	SANT SWI3, ADA2, N-CoR and TFIIIB DNA-binding domains
MYB3R-2	39947.Q0JHU7	GO Process	GO:0006355	Regulation of transcription, DNA-templated
MYB3R-2	39947.Q0JHU7	GO Process	GO:0006357	Regulation of transcription by RNA polymerase II
MYB3R-2	39947.Q0JHU7	GO Process	GO:0006950	Response to stress
MYB3R-2	39947.Q0JHU7	GO Process	GO:0009266	Response to temperature stimulus
MYB3R-2	39947.Q0JHU7	GO Process	GO:0009409	Response to cold
MYB3R-2	39947.Q0JHU7	GO Process	GO:0009628	Response to abiotic stimulus
MYB3R-2	39947.Q0JHU7	GO Process	GO:0009889	Regulation of biosynthetic process
MYB3R-2	39947.Q0JHU7	GO Process	GO:0009891	Positive regulation of biosynthetic process
MYB3R-2	39947.Q0JHU7	GO Process	GO:0009893	Positive regulation of metabolic process
MYB3R-2	39947.Q0JHU7	GO Process	GO:0010468	Regulation of gene expression
MYB3R-2	39947.Q0JHU7	GO Process	GO:0010556	Regulation of macromolecule biosynthetic process
MYB3R-2	39947.Q0JHU7	GO Process	GO:0010557	Positive regulation of macromolecule biosynthetic process
MYB3R-2	39947.Q0JHU7	GO Process	GO:0010604	Positive regulation of macromolecule metabolic process
MYB3R-2	39947.Q0JHU7	GO Process	GO:0019219	Regulation of nucleobase-containing compound metabolic process
MYB3R-2	39947.Q0JHU7	GO Process	GO:0019222	Regulation of metabolic process
MYB3R-2	39947.Q0JHU7	GO Process	GO:0031323	Regulation of cellular metabolic process
MYB3R-2	39947.Q0JHU7	GO Process	GO:0031325	Positive regulation of cellular metabolic process
MYB3R-2	39947.Q0JHU7	GO Process	GO:0031326	Regulation of cellular biosynthetic process
MYB3R-2	39947.Q0JHU7	GO Process	GO:0031328	Positive regulation of cellular biosynthetic process
MYB3R-2	39947.Q0JHU7	GO Process	GO:0045893	Positive regulation of transcription, DNA-templated
MYB3R-2	39947.Q0JHU7	GO Process	GO:0045935	Positive regulation of nucleobase-containing compound metabolic process
MYB3R-2	39947.Q0JHU7	GO Process	GO:0047484	Regulation of response to osmotic stress
MYB3R-2	39947.Q0JHU7	GO Process	GO:0048518	Positive regulation of biological process
MYB3R-2	39947.Q0JHU7	GO Process	GO:0048522	Positive regulation of cellular process
MYB3R-2	39947.Q0JHU7	GO Process	GO:0048583	Regulation of response to stimulus
MYB3R-2	39947.Q0JHU7	GO Process	GO:0048584	Positive regulation of response to stimulus
MYB3R-2	39947.Q0JHU7	GO Process	GO:0050789	Regulation of biological process
MYB3R-2	39947.Q0JHU7	GO Process	GO:0050794	Regulation of cellular process
MYB3R-2	39947.Q0JHU7	GO Process	GO:0050896	Response to stimulus
MYB3R-2	39947.Q0JHU7	GO Process	GO:0051171	Regulation of nitrogen compound metabolic process
MYB3R-2	39947.Q0JHU7	GO Process	GO:0051173	Positive regulation of nitrogen compound metabolic process
MYB3R-2	39947.Q0JHU7	GO Process	GO:0051252	Regulation of RNA metabolic process
MYB3R-2	39947.Q0JHU7	GO Process	GO:0051254	Positive regulation of RNA metabolic process
MYB3R-2	39947.Q0JHU7	GO Process	GO:0060255	Regulation of macromolecule metabolic process
MYB3R-2	39947.Q0JHU7	GO Process	GO:0065007	Biological regulation
MYB3R-2	39947.Q0JHU7	GO Process	GO:0080090	Regulation of primary metabolic process
MYB3R-2	39947.Q0JHU7	GO Process	GO:0080134	Regulation of response to stress
MYB3R-2	39947.Q0JHU7	GO Process	GO:1901000	Regulation of response to salt stress
MYB3R-2	39947.Q0JHU7	GO Process	GO:1901002	Positive regulation of response to salt stress
MYB3R-2	39947.Q0JHU7	GO Process	GO:1902584	Positive regulation of response to water deprivation
MYB3R-2	39947.Q0JHU7	GO Process	GO:1902680	Positive regulation of RNA biosynthetic process
MYB3R-2	39947.Q0JHU7	GO Process	GO:1903506	Regulation of nucleic acid-templated transcription
MYB3R-2	39947.Q0JHU7	GO Process	GO:1903508	Positive regulation of nucleic acid-templated transcription
MYB3R-2	39947.Q0JHU7	GO Process	GO:2000070	Regulation of response to water deprivation
MYB3R-2	39947.Q0JHU7	GO Process	GO:2001141	Regulation of RNA biosynthetic process
MYB3R-2	39947.Q0JHU7	GO Function	GO:0000976	Transcription cis-regulatory region binding
MYB3R-2	39947.Q0JHU7	GO Function	GO:0000977	RNA polymerase II transcription regulatory region sequence-specific DNA binding
MYB3R-2	39947.Q0JHU7	GO Function	GO:0000978	RNA polymerase II cis-regulatory region sequence-specific DNA binding
MYB3R-2	39947.Q0JHU7	GO Function	GO:0000981	DNA-binding transcription factor activity, RNA polymerase II-specific
MYB3R-2	39947.Q0JHU7	GO Function	GO:0000987	Cis-regulatory region sequence-specific DNA binding
MYB3R-2	39947.Q0JHU7	GO Function	GO:0001067	Transcription regulatory region nucleic acid binding
MYB3R-2	39947.Q0JHU7	GO Function	GO:0003676	Nucleic acid binding
MYB3R-2	39947.Q0JHU7	GO Function	GO:0003677	DNA binding
MYB3R-2	39947.Q0JHU7	GO Function	GO:0003690	Double-stranded DNA binding
MYB3R-2	39947.Q0JHU7	GO Function	GO:0003700	DNA-binding transcription factor activity
MYB3R-2	39947.Q0JHU7	GO Function	GO:0005488	Binding
MYB3R-2	39947.Q0JHU7	GO Function	GO:0043565	Sequence-specific DNA binding
MYB3R-2	39947.Q0JHU7	GO Function	GO:0097159	Organic cyclic compound binding
MYB3R-2	39947.Q0JHU7	GO Function	GO:0140110	Transcription regulator activity
MYB3R-2	39947.Q0JHU7	GO Function	GO:1901363	Heterocyclic compound binding
MYB3R-2	39947.Q0JHU7	GO Function	GO:1990837	Sequence-specific double-stranded DNA binding
MYB3R-2	39947.Q0JHU7	GO Component	GO:0005622	Intracellular anatomical structure
MYB3R-2	39947.Q0JHU7	GO Component	GO:0005634	Nucleus
MYB3R-2	39947.Q0JHU7	GO Component	GO:0043226	Organelle
MYB3R-2	39947.Q0JHU7	GO Component	GO:0043227	Membrane-bounded organelle
MYB3R-2	39947.Q0JHU7	GO Component	GO:0043229	Intracellular organelle
MYB3R-2	39947.Q0JHU7	GO Component	GO:0043231	Intracellular membrane-bounded organelle
MYB3R-2	39947.Q0JHU7	GO Component	GO:0110165	Cellular anatomical entity
MYB3R-2	39947.Q0JHU7	Reactome	MAP-73857	RNA Polymerase II Transcription
MYB3R-2	39947.Q0JHU7	Reactome	MAP-74160	Gene expression (Transcription)
MYB3R-2	39947.Q0JHU7	COMPARTMENTS	GOCC:0005622	Intracellular
MYB3R-2	39947.Q0JHU7	COMPARTMENTS	GOCC:0005634	Nucleus
MYB3R-2	39947.Q0JHU7	COMPARTMENTS	GOCC:0043226	Organelle
MYB3R-2	39947.Q0JHU7	COMPARTMENTS	GOCC:0043227	Membrane-bounded organelle
MYB3R-2	39947.Q0JHU7	COMPARTMENTS	GOCC:0043229	Intracellular organelle
MYB3R-2	39947.Q0JHU7	COMPARTMENTS	GOCC:0043231	Intracellular membrane-bounded organelle
MYB3R-2	39947.Q0JHU7	COMPARTMENTS	GOCC:0110165	Cellular anatomical entity
MYB3R-2	39947.Q0JHU7	UniProt Keywords	KW-0025	Alternative splicing
MYB3R-2	39947.Q0JHU7	UniProt Keywords	KW-0238	DNA-binding
MYB3R-2	39947.Q0JHU7	UniProt Keywords	KW-0346	Stress response
MYB3R-2	39947.Q0JHU7	UniProt Keywords	KW-0539	Nucleus
MYB3R-2	39947.Q0JHU7	UniProt Keywords	KW-0677	Repeat
MYB3R-2	39947.Q0JHU7	UniProt Keywords	KW-0804	Transcription
MYB3R-2	39947.Q0JHU7	UniProt Keywords	KW-0805	Transcription regulation
MYB3R-2	39947.Q0JHU7	InterPro	IPR001005	SANT/Myb domain
MYB3R-2	39947.Q0JHU7	InterPro	IPR009057	Homeobox-like domain superfamily
MYB3R-2	39947.Q0JHU7	InterPro	IPR017884	SANT domain
MYB3R-2	39947.Q0JHU7	InterPro	IPR017930	Myb domain
MYB3R-2	39947.Q0JHU7	SMART	SM00717	SANT SWI3, ADA2, N-CoR and TFIIIB DNA-binding domains
MYBS2	39947.Q7XC51	GO Process	GO:0006355	Regulation of transcription, DNA-templated
MYBS2	39947.Q7XC51	GO Process	GO:0009719	Response to endogenous stimulus
MYBS2	39947.Q7XC51	GO Process	GO:0009725	Response to hormone
MYBS2	39947.Q7XC51	GO Process	GO:0009739	Response to gibberellin
MYBS2	39947.Q7XC51	GO Process	GO:0009743	Response to carbohydrate
MYBS2	39947.Q7XC51	GO Process	GO:0009744	Response to sucrose
MYBS2	39947.Q7XC51	GO Process	GO:0009889	Regulation of biosynthetic process
MYBS2	39947.Q7XC51	GO Process	GO:0009891	Positive regulation of biosynthetic process
MYBS2	39947.Q7XC51	GO Process	GO:0009893	Positive regulation of metabolic process
MYBS2	39947.Q7XC51	GO Process	GO:0010033	Response to organic substance
MYBS2	39947.Q7XC51	GO Process	GO:0010468	Regulation of gene expression
MYBS2	39947.Q7XC51	GO Process	GO:0010556	Regulation of macromolecule biosynthetic process
MYBS2	39947.Q7XC51	GO Process	GO:0010557	Positive regulation of macromolecule biosynthetic process
MYBS2	39947.Q7XC51	GO Process	GO:0010604	Positive regulation of macromolecule metabolic process
MYBS2	39947.Q7XC51	GO Process	GO:0019219	Regulation of nucleobase-containing compound metabolic process
MYBS2	39947.Q7XC51	GO Process	GO:0019222	Regulation of metabolic process
MYBS2	39947.Q7XC51	GO Process	GO:0031323	Regulation of cellular metabolic process
MYBS2	39947.Q7XC51	GO Process	GO:0031325	Positive regulation of cellular metabolic process
MYBS2	39947.Q7XC51	GO Process	GO:0031326	Regulation of cellular biosynthetic process
MYBS2	39947.Q7XC51	GO Process	GO:0031328	Positive regulation of cellular biosynthetic process
MYBS2	39947.Q7XC51	GO Process	GO:0033993	Response to lipid
MYBS2	39947.Q7XC51	GO Process	GO:0034285	Response to disaccharide
MYBS2	39947.Q7XC51	GO Process	GO:0042221	Response to chemical
MYBS2	39947.Q7XC51	GO Process	GO:0045893	Positive regulation of transcription, DNA-templated
MYBS2	39947.Q7XC51	GO Process	GO:0045935	Positive regulation of nucleobase-containing compound metabolic process
MYBS2	39947.Q7XC51	GO Process	GO:0048518	Positive regulation of biological process
MYBS2	39947.Q7XC51	GO Process	GO:0048522	Positive regulation of cellular process
MYBS2	39947.Q7XC51	GO Process	GO:0050789	Regulation of biological process
MYBS2	39947.Q7XC51	GO Process	GO:0050794	Regulation of cellular process
MYBS2	39947.Q7XC51	GO Process	GO:0050896	Response to stimulus
MYBS2	39947.Q7XC51	GO Process	GO:0051171	Regulation of nitrogen compound metabolic process
MYBS2	39947.Q7XC51	GO Process	GO:0051173	Positive regulation of nitrogen compound metabolic process
MYBS2	39947.Q7XC51	GO Process	GO:0051252	Regulation of RNA metabolic process
MYBS2	39947.Q7XC51	GO Process	GO:0051254	Positive regulation of RNA metabolic process
MYBS2	39947.Q7XC51	GO Process	GO:0060255	Regulation of macromolecule metabolic process
MYBS2	39947.Q7XC51	GO Process	GO:0065007	Biological regulation
MYBS2	39947.Q7XC51	GO Process	GO:0080090	Regulation of primary metabolic process
MYBS2	39947.Q7XC51	GO Process	GO:1901700	Response to oxygen-containing compound
MYBS2	39947.Q7XC51	GO Process	GO:1902680	Positive regulation of RNA biosynthetic process
MYBS2	39947.Q7XC51	GO Process	GO:1903506	Regulation of nucleic acid-templated transcription
MYBS2	39947.Q7XC51	GO Process	GO:1903508	Positive regulation of nucleic acid-templated transcription
MYBS2	39947.Q7XC51	GO Process	GO:2001141	Regulation of RNA biosynthetic process
MYBS2	39947.Q7XC51	GO Function	GO:0003676	Nucleic acid binding
MYBS2	39947.Q7XC51	GO Function	GO:0003677	DNA binding
MYBS2	39947.Q7XC51	GO Function	GO:0003700	DNA-binding transcription factor activity
MYBS2	39947.Q7XC51	GO Function	GO:0005488	Binding
MYBS2	39947.Q7XC51	GO Function	GO:0097159	Organic cyclic compound binding
MYBS2	39947.Q7XC51	GO Function	GO:0140110	Transcription regulator activity
MYBS2	39947.Q7XC51	GO Function	GO:1901363	Heterocyclic compound binding
MYBS2	39947.Q7XC51	GO Component	GO:0005622	Intracellular anatomical structure
MYBS2	39947.Q7XC51	GO Component	GO:0005634	Nucleus
MYBS2	39947.Q7XC51	GO Component	GO:0043226	Organelle
MYBS2	39947.Q7XC51	GO Component	GO:0043227	Membrane-bounded organelle
MYBS2	39947.Q7XC51	GO Component	GO:0043229	Intracellular organelle
MYBS2	39947.Q7XC51	GO Component	GO:0043231	Intracellular membrane-bounded organelle
MYBS2	39947.Q7XC51	GO Component	GO:0110165	Cellular anatomical entity
MYBS2	39947.Q7XC51	STRING clusters	CL:7013	Mixed, incl. Cellular process involved in reproduction in multicellular organism, and SANT domain
MYBS2	39947.Q7XC51	STRING clusters	CL:7015	Mixed, incl. Cellular process involved in reproduction in multicellular organism, and SANT domain
MYBS2	39947.Q7XC51	STRING clusters	CL:7017	Mixed, incl. Cellular process involved in reproduction in multicellular organism, and SANT domain
MYBS2	39947.Q7XC51	STRING clusters	CL:7019	Mixed, incl. Cellular process involved in reproduction in multicellular organism, and SANT domain
MYBS2	39947.Q7XC51	STRING clusters	CL:7021	Mixed, incl. Cellular process involved in reproduction in multicellular organism, and SANT domain
MYBS2	39947.Q7XC51	STRING clusters	CL:7023	Mixed, incl. Cellular process involved in reproduction in multicellular organism, and SANT domain
MYBS2	39947.Q7XC51	STRING clusters	CL:7197	Mixed, incl. SANT domain, and Cellular process involved in reproduction in multicellular organism
MYBS2	39947.Q7XC51	STRING clusters	CL:7200	Mixed, incl. SANT domain, and Interferon-related developmental regulator
MYBS2	39947.Q7XC51	STRING clusters	CL:7202	Mixed, incl. SANT domain, and Interferon-related developmental regulator
MYBS2	39947.Q7XC51	STRING clusters	CL:7204	Mixed, incl. SANT domain, and Interferon-related developmental regulator
MYBS2	39947.Q7XC51	STRING clusters	CL:7206	Mixed, incl. SANT domain, and Interferon-related developmental regulator
MYBS2	39947.Q7XC51	STRING clusters	CL:7208	Mixed, incl. Interferon-related developmental regulator, and SANT domain
MYBS2	39947.Q7XC51	STRING clusters	CL:7211	Mixed, incl. Interferon-related developmental regulator, and SANT domain
MYBS2	39947.Q7XC51	STRING clusters	CL:7213	Mixed, incl. Interferon-related developmental regulator, and SANT domain
MYBS2	39947.Q7XC51	STRING clusters	CL:7215	Mixed, incl. Interferon-related developmental regulator, and SANT domain
MYBS2	39947.Q7XC51	STRING clusters	CL:7216	Mixed, incl. Interferon-related developmental regulator, and Membrane-associating domain
MYBS2	39947.Q7XC51	STRING clusters	CL:7218	Interferon-related developmental regulator, and SANT domain
MYBS2	39947.Q7XC51	COMPARTMENTS	GOCC:0005622	Intracellular
MYBS2	39947.Q7XC51	COMPARTMENTS	GOCC:0110165	Cellular anatomical entity
MYBS2	39947.Q7XC51	UniProt Keywords	KW-0010	Activator
MYBS2	39947.Q7XC51	UniProt Keywords	KW-0238	DNA-binding
MYBS2	39947.Q7XC51	UniProt Keywords	KW-0539	Nucleus
MYBS2	39947.Q7XC51	UniProt Keywords	KW-0804	Transcription
MYBS2	39947.Q7XC51	UniProt Keywords	KW-0805	Transcription regulation
MYBS2	39947.Q7XC51	InterPro	IPR001005	SANT/Myb domain
MYBS2	39947.Q7XC51	InterPro	IPR006447	Myb domain, plants
MYBS2	39947.Q7XC51	InterPro	IPR009057	Homeobox-like domain superfamily
MYBS2	39947.Q7XC51	InterPro	IPR017884	SANT domain
MYBS2	39947.Q7XC51	InterPro	IPR017930	Myb domain
MYBS2	39947.Q7XC51	SMART	SM00717	SANT SWI3, ADA2, N-CoR and TFIIIB DNA-binding domains
MYC2	39947.Q336P5	GO Process	GO:0006355	Regulation of transcription, DNA-templated
MYC2	39947.Q336P5	GO Process	GO:0009889	Regulation of biosynthetic process
MYC2	39947.Q336P5	GO Process	GO:0010468	Regulation of gene expression
MYC2	39947.Q336P5	GO Process	GO:0010556	Regulation of macromolecule biosynthetic process
MYC2	39947.Q336P5	GO Process	GO:0019219	Regulation of nucleobase-containing compound metabolic process
MYC2	39947.Q336P5	GO Process	GO:0019222	Regulation of metabolic process
MYC2	39947.Q336P5	GO Process	GO:0031323	Regulation of cellular metabolic process
MYC2	39947.Q336P5	GO Process	GO:0031326	Regulation of cellular biosynthetic process
MYC2	39947.Q336P5	GO Process	GO:0050789	Regulation of biological process
MYC2	39947.Q336P5	GO Process	GO:0050794	Regulation of cellular process
MYC2	39947.Q336P5	GO Process	GO:0051171	Regulation of nitrogen compound metabolic process
MYC2	39947.Q336P5	GO Process	GO:0051252	Regulation of RNA metabolic process
MYC2	39947.Q336P5	GO Process	GO:0060255	Regulation of macromolecule metabolic process
MYC2	39947.Q336P5	GO Process	GO:0065007	Biological regulation
MYC2	39947.Q336P5	GO Process	GO:0080090	Regulation of primary metabolic process
MYC2	39947.Q336P5	GO Process	GO:1903506	Regulation of nucleic acid-templated transcription
MYC2	39947.Q336P5	GO Process	GO:2001141	Regulation of RNA biosynthetic process
MYC2	39947.Q336P5	GO Function	GO:0000976	Transcription cis-regulatory region binding
MYC2	39947.Q336P5	GO Function	GO:0001067	Transcription regulatory region nucleic acid binding
MYC2	39947.Q336P5	GO Function	GO:0003676	Nucleic acid binding
MYC2	39947.Q336P5	GO Function	GO:0003677	DNA binding
MYC2	39947.Q336P5	GO Function	GO:0003690	Double-stranded DNA binding
MYC2	39947.Q336P5	GO Function	GO:0003700	DNA-binding transcription factor activity
MYC2	39947.Q336P5	GO Function	GO:0005488	Binding
MYC2	39947.Q336P5	GO Function	GO:0005515	Protein binding
MYC2	39947.Q336P5	GO Function	GO:0043565	Sequence-specific DNA binding
MYC2	39947.Q336P5	GO Function	GO:0046983	Protein dimerization activity
MYC2	39947.Q336P5	GO Function	GO:0097159	Organic cyclic compound binding
MYC2	39947.Q336P5	GO Function	GO:0140110	Transcription regulator activity
MYC2	39947.Q336P5	GO Function	GO:1901363	Heterocyclic compound binding
MYC2	39947.Q336P5	GO Function	GO:1990837	Sequence-specific double-stranded DNA binding
MYC2	39947.Q336P5	GO Component	GO:0005622	Intracellular anatomical structure
MYC2	39947.Q336P5	GO Component	GO:0005634	Nucleus
MYC2	39947.Q336P5	GO Component	GO:0043226	Organelle
MYC2	39947.Q336P5	GO Component	GO:0043227	Membrane-bounded organelle
MYC2	39947.Q336P5	GO Component	GO:0043229	Intracellular organelle
MYC2	39947.Q336P5	GO Component	GO:0043231	Intracellular membrane-bounded organelle
MYC2	39947.Q336P5	GO Component	GO:0110165	Cellular anatomical entity
MYC2	39947.Q336P5	STRING clusters	CL:42266	Mixed, incl. Alpha/beta hydrolase fold-3, and Jasmonic acid signaling pathway
MYC2	39947.Q336P5	STRING clusters	CL:42268	Mixed, incl. Alpha/beta hydrolase fold-3, and Jasmonic acid signaling pathway
MYC2	39947.Q336P5	STRING clusters	CL:42405	Jasmonic acid signaling pathway, and Transcription factor AIB/MYC-like
MYC2	39947.Q336P5	STRING clusters	CL:42408	Jasmonic acid signaling pathway, and Transcription factor AIB/MYC-like
MYC2	39947.Q336P5	STRING clusters	CL:42411	Jasmonic acid signaling pathway, and Transcription factor AIB/MYC-like
MYC2	39947.Q336P5	STRING clusters	CL:42413	Transcription factor AIB/MYC-like, and This short possible domain is found in a variety of plant transcription factors that contain GATA domains as well as other motifs. Although previously known as the Zim domain this is now called the tify domain after its most conserved amino acids. ...
MYC2	39947.Q336P5	STRING clusters	CL:42415	This short possible domain is found in a variety of plant transcription factors that contain GATA domains as well as other motifs. Although previously known as the Zim domain this is now called the tify domain after its most conserved amino acids. ..., and Transcription factor AIB/MYC-like
MYC2	39947.Q336P5	KEGG	map04016	MAPK signaling pathway - plant
MYC2	39947.Q336P5	KEGG	map04075	Plant hormone signal transduction
MYC2	39947.Q336P5	COMPARTMENTS	GOCC:0005622	Intracellular
MYC2	39947.Q336P5	COMPARTMENTS	GOCC:0005634	Nucleus
MYC2	39947.Q336P5	COMPARTMENTS	GOCC:0043226	Organelle
MYC2	39947.Q336P5	COMPARTMENTS	GOCC:0043227	Membrane-bounded organelle
MYC2	39947.Q336P5	COMPARTMENTS	GOCC:0043229	Intracellular organelle
MYC2	39947.Q336P5	COMPARTMENTS	GOCC:0043231	Intracellular membrane-bounded organelle
MYC2	39947.Q336P5	COMPARTMENTS	GOCC:0110165	Cellular anatomical entity
MYC2	39947.Q336P5	UniProt Keywords	KW-0010	Activator
MYC2	39947.Q336P5	UniProt Keywords	KW-0238	DNA-binding
MYC2	39947.Q336P5	UniProt Keywords	KW-0539	Nucleus
MYC2	39947.Q336P5	UniProt Keywords	KW-0804	Transcription
MYC2	39947.Q336P5	UniProt Keywords	KW-0805	Transcription regulation
MYC2	39947.Q336P5	UniProt Keywords	KW-1184	Jasmonic acid signaling pathway
MYC2	39947.Q336P5	Pfam	PF14215	bHLH-MYC and R2R3-MYB transcription factors N-terminal
MYC2	39947.Q336P5	InterPro	IPR011598	Myc-type, basic helix-loop-helix (bHLH) domain
MYC2	39947.Q336P5	InterPro	IPR025610	Transcription factor MYC/MYB N-terminal
MYC2	39947.Q336P5	InterPro	IPR036638	Helix-loop-helix DNA-binding domain superfamily
MYC2	39947.Q336P5	InterPro	IPR045084	Transcription factor AIB/MYC-like
MYC2	39947.Q336P5	SMART	SM00353	Helix loop helix domain
NAC002	39947.Q75HE5	GO Process	GO:0006355	Regulation of transcription, DNA-templated
NAC002	39947.Q75HE5	GO Process	GO:0009889	Regulation of biosynthetic process
NAC002	39947.Q75HE5	GO Process	GO:0010468	Regulation of gene expression
NAC002	39947.Q75HE5	GO Process	GO:0010556	Regulation of macromolecule biosynthetic process
NAC002	39947.Q75HE5	GO Process	GO:0019219	Regulation of nucleobase-containing compound metabolic process
NAC002	39947.Q75HE5	GO Process	GO:0019222	Regulation of metabolic process
NAC002	39947.Q75HE5	GO Process	GO:0031323	Regulation of cellular metabolic process
NAC002	39947.Q75HE5	GO Process	GO:0031326	Regulation of cellular biosynthetic process
NAC002	39947.Q75HE5	GO Process	GO:0047484	Regulation of response to osmotic stress
NAC002	39947.Q75HE5	GO Process	GO:0048518	Positive regulation of biological process
NAC002	39947.Q75HE5	GO Process	GO:0048583	Regulation of response to stimulus
NAC002	39947.Q75HE5	GO Process	GO:0048584	Positive regulation of response to stimulus
NAC002	39947.Q75HE5	GO Process	GO:0050789	Regulation of biological process
NAC002	39947.Q75HE5	GO Process	GO:0050794	Regulation of cellular process
NAC002	39947.Q75HE5	GO Process	GO:0051171	Regulation of nitrogen compound metabolic process
NAC002	39947.Q75HE5	GO Process	GO:0051252	Regulation of RNA metabolic process
NAC002	39947.Q75HE5	GO Process	GO:0060255	Regulation of macromolecule metabolic process
NAC002	39947.Q75HE5	GO Process	GO:0065007	Biological regulation
NAC002	39947.Q75HE5	GO Process	GO:0080090	Regulation of primary metabolic process
NAC002	39947.Q75HE5	GO Process	GO:0080134	Regulation of response to stress
NAC002	39947.Q75HE5	GO Process	GO:1901000	Regulation of response to salt stress
NAC002	39947.Q75HE5	GO Process	GO:1901002	Positive regulation of response to salt stress
NAC002	39947.Q75HE5	GO Process	GO:1902584	Positive regulation of response to water deprivation
NAC002	39947.Q75HE5	GO Process	GO:1903506	Regulation of nucleic acid-templated transcription
NAC002	39947.Q75HE5	GO Process	GO:2000070	Regulation of response to water deprivation
NAC002	39947.Q75HE5	GO Process	GO:2001141	Regulation of RNA biosynthetic process
NAC002	39947.Q75HE5	GO Function	GO:0003676	Nucleic acid binding
NAC002	39947.Q75HE5	GO Function	GO:0003677	DNA binding
NAC002	39947.Q75HE5	GO Function	GO:0005488	Binding
NAC002	39947.Q75HE5	GO Function	GO:0005515	Protein binding
NAC002	39947.Q75HE5	GO Function	GO:0042802	Identical protein binding
NAC002	39947.Q75HE5	GO Function	GO:0042803	Protein homodimerization activity
NAC002	39947.Q75HE5	GO Function	GO:0043565	Sequence-specific DNA binding
NAC002	39947.Q75HE5	GO Function	GO:0046983	Protein dimerization activity
NAC002	39947.Q75HE5	GO Function	GO:0097159	Organic cyclic compound binding
NAC002	39947.Q75HE5	GO Function	GO:1901363	Heterocyclic compound binding
NAC002	39947.Q75HE5	GO Component	GO:0005622	Intracellular anatomical structure
NAC002	39947.Q75HE5	GO Component	GO:0005634	Nucleus
NAC002	39947.Q75HE5	GO Component	GO:0043226	Organelle
NAC002	39947.Q75HE5	GO Component	GO:0043227	Membrane-bounded organelle
NAC002	39947.Q75HE5	GO Component	GO:0043229	Intracellular organelle
NAC002	39947.Q75HE5	GO Component	GO:0043231	Intracellular membrane-bounded organelle
NAC002	39947.Q75HE5	GO Component	GO:0110165	Cellular anatomical entity
NAC002	39947.Q75HE5	UniProt Keywords	KW-0010	Activator
NAC002	39947.Q75HE5	UniProt Keywords	KW-0238	DNA-binding
NAC002	39947.Q75HE5	UniProt Keywords	KW-0346	Stress response
NAC002	39947.Q75HE5	UniProt Keywords	KW-0539	Nucleus
NAC002	39947.Q75HE5	UniProt Keywords	KW-0804	Transcription
NAC002	39947.Q75HE5	UniProt Keywords	KW-0805	Transcription regulation
NAC002	39947.Q75HE5	Pfam	PF02365	No apical meristem (NAM) protein
NAC002	39947.Q75HE5	InterPro	IPR003441	NAC domain
NAC002	39947.Q75HE5	InterPro	IPR036093	NAC domain superfamily
NAC048	39947.Q7F2L3	GO Process	GO:0002831	Regulation of response to biotic stimulus
NAC048	39947.Q7F2L3	GO Process	GO:0006355	Regulation of transcription, DNA-templated
NAC048	39947.Q7F2L3	GO Process	GO:0006950	Response to stress
NAC048	39947.Q7F2L3	GO Process	GO:0007275	Multicellular organism development
NAC048	39947.Q7F2L3	GO Process	GO:0009266	Response to temperature stimulus
NAC048	39947.Q7F2L3	GO Process	GO:0009409	Response to cold
NAC048	39947.Q7F2L3	GO Process	GO:0009628	Response to abiotic stimulus
NAC048	39947.Q7F2L3	GO Process	GO:0009889	Regulation of biosynthetic process
NAC048	39947.Q7F2L3	GO Process	GO:0009891	Positive regulation of biosynthetic process
NAC048	39947.Q7F2L3	GO Process	GO:0009893	Positive regulation of metabolic process
NAC048	39947.Q7F2L3	GO Process	GO:0010468	Regulation of gene expression
NAC048	39947.Q7F2L3	GO Process	GO:0010556	Regulation of macromolecule biosynthetic process
NAC048	39947.Q7F2L3	GO Process	GO:0010557	Positive regulation of macromolecule biosynthetic process
NAC048	39947.Q7F2L3	GO Process	GO:0010604	Positive regulation of macromolecule metabolic process
NAC048	39947.Q7F2L3	GO Process	GO:0019219	Regulation of nucleobase-containing compound metabolic process
NAC048	39947.Q7F2L3	GO Process	GO:0019222	Regulation of metabolic process
NAC048	39947.Q7F2L3	GO Process	GO:0022622	Root system development
NAC048	39947.Q7F2L3	GO Process	GO:0031323	Regulation of cellular metabolic process
NAC048	39947.Q7F2L3	GO Process	GO:0031325	Positive regulation of cellular metabolic process
NAC048	39947.Q7F2L3	GO Process	GO:0031326	Regulation of cellular biosynthetic process
NAC048	39947.Q7F2L3	GO Process	GO:0031328	Positive regulation of cellular biosynthetic process
NAC048	39947.Q7F2L3	GO Process	GO:0031347	Regulation of defense response
NAC048	39947.Q7F2L3	GO Process	GO:0032101	Regulation of response to external stimulus
NAC048	39947.Q7F2L3	GO Process	GO:0032501	Multicellular organismal process
NAC048	39947.Q7F2L3	GO Process	GO:0032502	Developmental process
NAC048	39947.Q7F2L3	GO Process	GO:0040008	Regulation of growth
NAC048	39947.Q7F2L3	GO Process	GO:0045893	Positive regulation of transcription, DNA-templated
NAC048	39947.Q7F2L3	GO Process	GO:0045935	Positive regulation of nucleobase-containing compound metabolic process
NAC048	39947.Q7F2L3	GO Process	GO:0047484	Regulation of response to osmotic stress
NAC048	39947.Q7F2L3	GO Process	GO:0048364	Root development
NAC048	39947.Q7F2L3	GO Process	GO:0048518	Positive regulation of biological process
NAC048	39947.Q7F2L3	GO Process	GO:0048522	Positive regulation of cellular process
NAC048	39947.Q7F2L3	GO Process	GO:0048583	Regulation of response to stimulus
NAC048	39947.Q7F2L3	GO Process	GO:0048584	Positive regulation of response to stimulus
NAC048	39947.Q7F2L3	GO Process	GO:0048731	System development
NAC048	39947.Q7F2L3	GO Process	GO:0048856	Anatomical structure development
NAC048	39947.Q7F2L3	GO Process	GO:0050789	Regulation of biological process
NAC048	39947.Q7F2L3	GO Process	GO:0050794	Regulation of cellular process
NAC048	39947.Q7F2L3	GO Process	GO:0050896	Response to stimulus
NAC048	39947.Q7F2L3	GO Process	GO:0051171	Regulation of nitrogen compound metabolic process
NAC048	39947.Q7F2L3	GO Process	GO:0051173	Positive regulation of nitrogen compound metabolic process
NAC048	39947.Q7F2L3	GO Process	GO:0051252	Regulation of RNA metabolic process
NAC048	39947.Q7F2L3	GO Process	GO:0051254	Positive regulation of RNA metabolic process
NAC048	39947.Q7F2L3	GO Process	GO:0060255	Regulation of macromolecule metabolic process
NAC048	39947.Q7F2L3	GO Process	GO:0065007	Biological regulation
NAC048	39947.Q7F2L3	GO Process	GO:0080090	Regulation of primary metabolic process
NAC048	39947.Q7F2L3	GO Process	GO:0080134	Regulation of response to stress
NAC048	39947.Q7F2L3	GO Process	GO:0099402	Plant organ development
NAC048	39947.Q7F2L3	GO Process	GO:1900150	Regulation of defense response to fungus
NAC048	39947.Q7F2L3	GO Process	GO:1901000	Regulation of response to salt stress
NAC048	39947.Q7F2L3	GO Process	GO:1901002	Positive regulation of response to salt stress
NAC048	39947.Q7F2L3	GO Process	GO:1902584	Positive regulation of response to water deprivation
NAC048	39947.Q7F2L3	GO Process	GO:1902680	Positive regulation of RNA biosynthetic process
NAC048	39947.Q7F2L3	GO Process	GO:1903506	Regulation of nucleic acid-templated transcription
NAC048	39947.Q7F2L3	GO Process	GO:1903508	Positive regulation of nucleic acid-templated transcription
NAC048	39947.Q7F2L3	GO Process	GO:2000070	Regulation of response to water deprivation
NAC048	39947.Q7F2L3	GO Process	GO:2001141	Regulation of RNA biosynthetic process
NAC048	39947.Q7F2L3	GO Function	GO:0003676	Nucleic acid binding
NAC048	39947.Q7F2L3	GO Function	GO:0003677	DNA binding
NAC048	39947.Q7F2L3	GO Function	GO:0005488	Binding
NAC048	39947.Q7F2L3	GO Function	GO:0043565	Sequence-specific DNA binding
NAC048	39947.Q7F2L3	GO Function	GO:0097159	Organic cyclic compound binding
NAC048	39947.Q7F2L3	GO Function	GO:1901363	Heterocyclic compound binding
NAC048	39947.Q7F2L3	GO Component	GO:0005622	Intracellular anatomical structure
NAC048	39947.Q7F2L3	GO Component	GO:0005634	Nucleus
NAC048	39947.Q7F2L3	GO Component	GO:0043226	Organelle
NAC048	39947.Q7F2L3	GO Component	GO:0043227	Membrane-bounded organelle
NAC048	39947.Q7F2L3	GO Component	GO:0043229	Intracellular organelle
NAC048	39947.Q7F2L3	GO Component	GO:0043231	Intracellular membrane-bounded organelle
NAC048	39947.Q7F2L3	GO Component	GO:0110165	Cellular anatomical entity
NAC048	39947.Q7F2L3	STRING clusters	CL:11225	Positive regulation of response to salt stress, and Activator
NAC048	39947.Q7F2L3	COMPARTMENTS	GOCC:0005622	Intracellular
NAC048	39947.Q7F2L3	COMPARTMENTS	GOCC:0005634	Nucleus
NAC048	39947.Q7F2L3	COMPARTMENTS	GOCC:0043226	Organelle
NAC048	39947.Q7F2L3	COMPARTMENTS	GOCC:0043227	Membrane-bounded organelle
NAC048	39947.Q7F2L3	COMPARTMENTS	GOCC:0043229	Intracellular organelle
NAC048	39947.Q7F2L3	COMPARTMENTS	GOCC:0043231	Intracellular membrane-bounded organelle
NAC048	39947.Q7F2L3	COMPARTMENTS	GOCC:0110165	Cellular anatomical entity
NAC048	39947.Q7F2L3	UniProt Keywords	KW-0010	Activator
NAC048	39947.Q7F2L3	UniProt Keywords	KW-0238	DNA-binding
NAC048	39947.Q7F2L3	UniProt Keywords	KW-0341	Growth regulation
NAC048	39947.Q7F2L3	UniProt Keywords	KW-0346	Stress response
NAC048	39947.Q7F2L3	UniProt Keywords	KW-0539	Nucleus
NAC048	39947.Q7F2L3	UniProt Keywords	KW-0804	Transcription
NAC048	39947.Q7F2L3	UniProt Keywords	KW-0805	Transcription regulation
NAC048	39947.Q7F2L3	Pfam	PF02365	No apical meristem (NAM) protein
NAC048	39947.Q7F2L3	InterPro	IPR003441	NAC domain
NAC048	39947.Q7F2L3	InterPro	IPR036093	NAC domain superfamily
NAC071	39947.Q53NF7	GO Process	GO:0006355	Regulation of transcription, DNA-templated
NAC071	39947.Q53NF7	GO Process	GO:0009889	Regulation of biosynthetic process
NAC071	39947.Q53NF7	GO Process	GO:0009891	Positive regulation of biosynthetic process
NAC071	39947.Q53NF7	GO Process	GO:0009893	Positive regulation of metabolic process
NAC071	39947.Q53NF7	GO Process	GO:0010468	Regulation of gene expression
NAC071	39947.Q53NF7	GO Process	GO:0010556	Regulation of macromolecule biosynthetic process
NAC071	39947.Q53NF7	GO Process	GO:0010557	Positive regulation of macromolecule biosynthetic process
NAC071	39947.Q53NF7	GO Process	GO:0010604	Positive regulation of macromolecule metabolic process
NAC071	39947.Q53NF7	GO Process	GO:0019219	Regulation of nucleobase-containing compound metabolic process
NAC071	39947.Q53NF7	GO Process	GO:0019222	Regulation of metabolic process
NAC071	39947.Q53NF7	GO Process	GO:0031323	Regulation of cellular metabolic process
NAC071	39947.Q53NF7	GO Process	GO:0031325	Positive regulation of cellular metabolic process
NAC071	39947.Q53NF7	GO Process	GO:0031326	Regulation of cellular biosynthetic process
NAC071	39947.Q53NF7	GO Process	GO:0031328	Positive regulation of cellular biosynthetic process
NAC071	39947.Q53NF7	GO Process	GO:0045893	Positive regulation of transcription, DNA-templated
NAC071	39947.Q53NF7	GO Process	GO:0045935	Positive regulation of nucleobase-containing compound metabolic process
NAC071	39947.Q53NF7	GO Process	GO:0047484	Regulation of response to osmotic stress
NAC071	39947.Q53NF7	GO Process	GO:0048518	Positive regulation of biological process
NAC071	39947.Q53NF7	GO Process	GO:0048522	Positive regulation of cellular process
NAC071	39947.Q53NF7	GO Process	GO:0048583	Regulation of response to stimulus
NAC071	39947.Q53NF7	GO Process	GO:0048584	Positive regulation of response to stimulus
NAC071	39947.Q53NF7	GO Process	GO:0050789	Regulation of biological process
NAC071	39947.Q53NF7	GO Process	GO:0050794	Regulation of cellular process
NAC071	39947.Q53NF7	GO Process	GO:0051171	Regulation of nitrogen compound metabolic process
NAC071	39947.Q53NF7	GO Process	GO:0051173	Positive regulation of nitrogen compound metabolic process
NAC071	39947.Q53NF7	GO Process	GO:0051252	Regulation of RNA metabolic process
NAC071	39947.Q53NF7	GO Process	GO:0051254	Positive regulation of RNA metabolic process
NAC071	39947.Q53NF7	GO Process	GO:0060255	Regulation of macromolecule metabolic process
NAC071	39947.Q53NF7	GO Process	GO:0065007	Biological regulation
NAC071	39947.Q53NF7	GO Process	GO:0080090	Regulation of primary metabolic process
NAC071	39947.Q53NF7	GO Process	GO:0080134	Regulation of response to stress
NAC071	39947.Q53NF7	GO Process	GO:1901000	Regulation of response to salt stress
NAC071	39947.Q53NF7	GO Process	GO:1901002	Positive regulation of response to salt stress
NAC071	39947.Q53NF7	GO Process	GO:1902680	Positive regulation of RNA biosynthetic process
NAC071	39947.Q53NF7	GO Process	GO:1903506	Regulation of nucleic acid-templated transcription
NAC071	39947.Q53NF7	GO Process	GO:1903508	Positive regulation of nucleic acid-templated transcription
NAC071	39947.Q53NF7	GO Process	GO:2001141	Regulation of RNA biosynthetic process
NAC071	39947.Q53NF7	GO Function	GO:0003676	Nucleic acid binding
NAC071	39947.Q53NF7	GO Function	GO:0003677	DNA binding
NAC071	39947.Q53NF7	GO Function	GO:0005488	Binding
NAC071	39947.Q53NF7	GO Function	GO:0097159	Organic cyclic compound binding
NAC071	39947.Q53NF7	GO Function	GO:1901363	Heterocyclic compound binding
NAC071	39947.Q53NF7	GO Component	GO:0005622	Intracellular anatomical structure
NAC071	39947.Q53NF7	GO Component	GO:0005634	Nucleus
NAC071	39947.Q53NF7	GO Component	GO:0043226	Organelle
NAC071	39947.Q53NF7	GO Component	GO:0043227	Membrane-bounded organelle
NAC071	39947.Q53NF7	GO Component	GO:0043229	Intracellular organelle
NAC071	39947.Q53NF7	GO Component	GO:0043231	Intracellular membrane-bounded organelle
NAC071	39947.Q53NF7	GO Component	GO:0110165	Cellular anatomical entity
NAC071	39947.Q53NF7	STRING clusters	CL:11225	Positive regulation of response to salt stress, and Activator
NAC071	39947.Q53NF7	COMPARTMENTS	GOCC:0005622	Intracellular
NAC071	39947.Q53NF7	COMPARTMENTS	GOCC:0005634	Nucleus
NAC071	39947.Q53NF7	COMPARTMENTS	GOCC:0043226	Organelle
NAC071	39947.Q53NF7	COMPARTMENTS	GOCC:0043227	Membrane-bounded organelle
NAC071	39947.Q53NF7	COMPARTMENTS	GOCC:0043229	Intracellular organelle
NAC071	39947.Q53NF7	COMPARTMENTS	GOCC:0043231	Intracellular membrane-bounded organelle
NAC071	39947.Q53NF7	COMPARTMENTS	GOCC:0110165	Cellular anatomical entity
NAC071	39947.Q53NF7	UniProt Keywords	KW-0010	Activator
NAC071	39947.Q53NF7	UniProt Keywords	KW-0238	DNA-binding
NAC071	39947.Q53NF7	UniProt Keywords	KW-0346	Stress response
NAC071	39947.Q53NF7	UniProt Keywords	KW-0539	Nucleus
NAC071	39947.Q53NF7	UniProt Keywords	KW-0804	Transcription
NAC071	39947.Q53NF7	UniProt Keywords	KW-0805	Transcription regulation
NAC071	39947.Q53NF7	Pfam	PF02365	No apical meristem (NAM) protein
NAC071	39947.Q53NF7	InterPro	IPR003441	NAC domain
NAC071	39947.Q53NF7	InterPro	IPR036093	NAC domain superfamily
OsWRKY53	39947.Q5W6M7	GO Process	GO:0006355	Regulation of transcription, DNA-templated
OsWRKY53	39947.Q5W6M7	GO Process	GO:0006950	Response to stress
OsWRKY53	39947.Q5W6M7	GO Process	GO:0006970	Response to osmotic stress
OsWRKY53	39947.Q5W6M7	GO Process	GO:0009266	Response to temperature stimulus
OsWRKY53	39947.Q5W6M7	GO Process	GO:0009408	Response to heat
OsWRKY53	39947.Q5W6M7	GO Process	GO:0009409	Response to cold
OsWRKY53	39947.Q5W6M7	GO Process	GO:0009628	Response to abiotic stimulus
OsWRKY53	39947.Q5W6M7	GO Process	GO:0009651	Response to salt stress
OsWRKY53	39947.Q5W6M7	GO Process	GO:0009889	Regulation of biosynthetic process
OsWRKY53	39947.Q5W6M7	GO Process	GO:0009987	Cellular process
OsWRKY53	39947.Q5W6M7	GO Process	GO:0010286	Heat acclimation
OsWRKY53	39947.Q5W6M7	GO Process	GO:0010468	Regulation of gene expression
OsWRKY53	39947.Q5W6M7	GO Process	GO:0010556	Regulation of macromolecule biosynthetic process
OsWRKY53	39947.Q5W6M7	GO Process	GO:0019219	Regulation of nucleobase-containing compound metabolic process
OsWRKY53	39947.Q5W6M7	GO Process	GO:0019222	Regulation of metabolic process
OsWRKY53	39947.Q5W6M7	GO Process	GO:0031323	Regulation of cellular metabolic process
OsWRKY53	39947.Q5W6M7	GO Process	GO:0031326	Regulation of cellular biosynthetic process
OsWRKY53	39947.Q5W6M7	GO Process	GO:0033554	Cellular response to stress
OsWRKY53	39947.Q5W6M7	GO Process	GO:0034605	Cellular response to heat
OsWRKY53	39947.Q5W6M7	GO Process	GO:0050789	Regulation of biological process
OsWRKY53	39947.Q5W6M7	GO Process	GO:0050794	Regulation of cellular process
OsWRKY53	39947.Q5W6M7	GO Process	GO:0050896	Response to stimulus
OsWRKY53	39947.Q5W6M7	GO Process	GO:0051171	Regulation of nitrogen compound metabolic process
OsWRKY53	39947.Q5W6M7	GO Process	GO:0051252	Regulation of RNA metabolic process
OsWRKY53	39947.Q5W6M7	GO Process	GO:0051716	Cellular response to stimulus
OsWRKY53	39947.Q5W6M7	GO Process	GO:0060255	Regulation of macromolecule metabolic process
OsWRKY53	39947.Q5W6M7	GO Process	GO:0065007	Biological regulation
OsWRKY53	39947.Q5W6M7	GO Process	GO:0070370	Cellular heat acclimation
OsWRKY53	39947.Q5W6M7	GO Process	GO:0080090	Regulation of primary metabolic process
OsWRKY53	39947.Q5W6M7	GO Process	GO:1903506	Regulation of nucleic acid-templated transcription
OsWRKY53	39947.Q5W6M7	GO Process	GO:2001141	Regulation of RNA biosynthetic process
OsWRKY53	39947.Q5W6M7	GO Function	GO:0003676	Nucleic acid binding
OsWRKY53	39947.Q5W6M7	GO Function	GO:0003677	DNA binding
OsWRKY53	39947.Q5W6M7	GO Function	GO:0003700	DNA-binding transcription factor activity
OsWRKY53	39947.Q5W6M7	GO Function	GO:0005488	Binding
OsWRKY53	39947.Q5W6M7	GO Function	GO:0043167	Ion binding
OsWRKY53	39947.Q5W6M7	GO Function	GO:0043169	Cation binding
OsWRKY53	39947.Q5W6M7	GO Function	GO:0043565	Sequence-specific DNA binding
OsWRKY53	39947.Q5W6M7	GO Function	GO:0046872	Metal ion binding
OsWRKY53	39947.Q5W6M7	GO Function	GO:0097159	Organic cyclic compound binding
OsWRKY53	39947.Q5W6M7	GO Function	GO:0140110	Transcription regulator activity
OsWRKY53	39947.Q5W6M7	GO Function	GO:1901363	Heterocyclic compound binding
OsWRKY53	39947.Q5W6M7	GO Component	GO:0005622	Intracellular anatomical structure
OsWRKY53	39947.Q5W6M7	GO Component	GO:0005634	Nucleus
OsWRKY53	39947.Q5W6M7	GO Component	GO:0043226	Organelle
OsWRKY53	39947.Q5W6M7	GO Component	GO:0043227	Membrane-bounded organelle
OsWRKY53	39947.Q5W6M7	GO Component	GO:0043229	Intracellular organelle
OsWRKY53	39947.Q5W6M7	GO Component	GO:0043231	Intracellular membrane-bounded organelle
OsWRKY53	39947.Q5W6M7	GO Component	GO:0110165	Cellular anatomical entity
OsWRKY53	39947.Q5W6M7	STRING clusters	CL:3071	Mixed, incl. VQ motif-containing protein 8/17/18/20/21/25, and DNA binding domain
OsWRKY53	39947.Q5W6M7	STRING clusters	CL:3072	VQ motif-containing protein 8/17/18/20/21/25, and WRKY transcription factor, plant
OsWRKY53	39947.Q5W6M7	STRING clusters	CL:3076	VQ motif-containing protein 8/17/18/20/21/25, and WRKY transcription factor, plant
OsWRKY53	39947.Q5W6M7	STRING clusters	CL:3079	Mixed, incl. VQ motif-containing protein 8/17/18/20/21/25, and Cellular heat acclimation
OsWRKY53	39947.Q5W6M7	STRING clusters	CL:3081	VQ motif-containing protein 8/17/18/20/21/25, and Cellular heat acclimation
OsWRKY53	39947.Q5W6M7	KEGG	map04016	MAPK signaling pathway - plant
OsWRKY53	39947.Q5W6M7	KEGG	map04626	Plant-pathogen interaction
OsWRKY53	39947.Q5W6M7	COMPARTMENTS	GOCC:0005622	Intracellular
OsWRKY53	39947.Q5W6M7	COMPARTMENTS	GOCC:0005634	Nucleus
OsWRKY53	39947.Q5W6M7	COMPARTMENTS	GOCC:0043226	Organelle
OsWRKY53	39947.Q5W6M7	COMPARTMENTS	GOCC:0043227	Membrane-bounded organelle
OsWRKY53	39947.Q5W6M7	COMPARTMENTS	GOCC:0043229	Intracellular organelle
OsWRKY53	39947.Q5W6M7	COMPARTMENTS	GOCC:0043231	Intracellular membrane-bounded organelle
OsWRKY53	39947.Q5W6M7	COMPARTMENTS	GOCC:0110165	Cellular anatomical entity
OsWRKY53	39947.Q5W6M7	UniProt Keywords	KW-0238	DNA-binding
OsWRKY53	39947.Q5W6M7	UniProt Keywords	KW-0539	Nucleus
OsWRKY53	39947.Q5W6M7	UniProt Keywords	KW-0804	Transcription
OsWRKY53	39947.Q5W6M7	UniProt Keywords	KW-0805	Transcription regulation
OsWRKY53	39947.Q5W6M7	InterPro	IPR003657	WRKY domain
OsWRKY53	39947.Q5W6M7	InterPro	IPR036576	WRKY domain superfamily
OsWRKY53	39947.Q5W6M7	InterPro	IPR044810	WRKY transcription factor, plant
OsWRKY53	39947.Q5W6M7	SMART	SM00774	DNA binding domain
PP2C06	39947.Q0JLP9	GO Process	GO:0006470	Protein dephosphorylation
PP2C06	39947.Q0JLP9	GO Process	GO:0006793	Phosphorus metabolic process
PP2C06	39947.Q0JLP9	GO Process	GO:0006796	Phosphate-containing compound metabolic process
PP2C06	39947.Q0JLP9	GO Process	GO:0006807	Nitrogen compound metabolic process
PP2C06	39947.Q0JLP9	GO Process	GO:0007154	Cell communication
PP2C06	39947.Q0JLP9	GO Process	GO:0007165	Signal transduction
PP2C06	39947.Q0JLP9	GO Process	GO:0008152	Metabolic process
PP2C06	39947.Q0JLP9	GO Process	GO:0009719	Response to endogenous stimulus
PP2C06	39947.Q0JLP9	GO Process	GO:0009725	Response to hormone
PP2C06	39947.Q0JLP9	GO Process	GO:0009737	Response to abscisic acid
PP2C06	39947.Q0JLP9	GO Process	GO:0009738	Abscisic acid-activated signaling pathway
PP2C06	39947.Q0JLP9	GO Process	GO:0009755	Hormone-mediated signaling pathway
PP2C06	39947.Q0JLP9	GO Process	GO:0009987	Cellular process
PP2C06	39947.Q0JLP9	GO Process	GO:0010033	Response to organic substance
PP2C06	39947.Q0JLP9	GO Process	GO:0016311	Dephosphorylation
PP2C06	39947.Q0JLP9	GO Process	GO:0019538	Protein metabolic process
PP2C06	39947.Q0JLP9	GO Process	GO:0023052	Signaling
PP2C06	39947.Q0JLP9	GO Process	GO:0032870	Cellular response to hormone stimulus
PP2C06	39947.Q0JLP9	GO Process	GO:0033993	Response to lipid
PP2C06	39947.Q0JLP9	GO Process	GO:0035970	Peptidyl-threonine dephosphorylation
PP2C06	39947.Q0JLP9	GO Process	GO:0036211	Protein modification process
PP2C06	39947.Q0JLP9	GO Process	GO:0042221	Response to chemical
PP2C06	39947.Q0JLP9	GO Process	GO:0043170	Macromolecule metabolic process
PP2C06	39947.Q0JLP9	GO Process	GO:0043412	Macromolecule modification
PP2C06	39947.Q0JLP9	GO Process	GO:0044237	Cellular metabolic process
PP2C06	39947.Q0JLP9	GO Process	GO:0044238	Primary metabolic process
PP2C06	39947.Q0JLP9	GO Process	GO:0050789	Regulation of biological process
PP2C06	39947.Q0JLP9	GO Process	GO:0050794	Regulation of cellular process
PP2C06	39947.Q0JLP9	GO Process	GO:0050896	Response to stimulus
PP2C06	39947.Q0JLP9	GO Process	GO:0051716	Cellular response to stimulus
PP2C06	39947.Q0JLP9	GO Process	GO:0065007	Biological regulation
PP2C06	39947.Q0JLP9	GO Process	GO:0070887	Cellular response to chemical stimulus
PP2C06	39947.Q0JLP9	GO Process	GO:0071215	Cellular response to abscisic acid stimulus
PP2C06	39947.Q0JLP9	GO Process	GO:0071310	Cellular response to organic substance
PP2C06	39947.Q0JLP9	GO Process	GO:0071396	Cellular response to lipid
PP2C06	39947.Q0JLP9	GO Process	GO:0071495	Cellular response to endogenous stimulus
PP2C06	39947.Q0JLP9	GO Process	GO:0071704	Organic substance metabolic process
PP2C06	39947.Q0JLP9	GO Process	GO:0097305	Response to alcohol
PP2C06	39947.Q0JLP9	GO Process	GO:0097306	Cellular response to alcohol
PP2C06	39947.Q0JLP9	GO Process	GO:1901564	Organonitrogen compound metabolic process
PP2C06	39947.Q0JLP9	GO Process	GO:1901700	Response to oxygen-containing compound
PP2C06	39947.Q0JLP9	GO Process	GO:1901701	Cellular response to oxygen-containing compound
PP2C06	39947.Q0JLP9	GO Function	GO:0003824	Catalytic activity
PP2C06	39947.Q0JLP9	GO Function	GO:0004721	Phosphoprotein phosphatase activity
PP2C06	39947.Q0JLP9	GO Function	GO:0004722	Protein serine/threonine phosphatase activity
PP2C06	39947.Q0JLP9	GO Function	GO:0005488	Binding
PP2C06	39947.Q0JLP9	GO Function	GO:0016787	Hydrolase activity
PP2C06	39947.Q0JLP9	GO Function	GO:0016788	Hydrolase activity, acting on ester bonds
PP2C06	39947.Q0JLP9	GO Function	GO:0016791	Phosphatase activity
PP2C06	39947.Q0JLP9	GO Function	GO:0017018	Myosin phosphatase activity
PP2C06	39947.Q0JLP9	GO Function	GO:0042578	Phosphoric ester hydrolase activity
PP2C06	39947.Q0JLP9	GO Function	GO:0043167	Ion binding
PP2C06	39947.Q0JLP9	GO Function	GO:0043169	Cation binding
PP2C06	39947.Q0JLP9	GO Function	GO:0046872	Metal ion binding
PP2C06	39947.Q0JLP9	GO Function	GO:0140096	Catalytic activity, acting on a protein
PP2C06	39947.Q0JLP9	GO Component	GO:0005622	Intracellular anatomical structure
PP2C06	39947.Q0JLP9	GO Component	GO:0005634	Nucleus
PP2C06	39947.Q0JLP9	GO Component	GO:0005737	Cytoplasm
PP2C06	39947.Q0JLP9	GO Component	GO:0005829	Cytosol
PP2C06	39947.Q0JLP9	GO Component	GO:0043226	Organelle
PP2C06	39947.Q0JLP9	GO Component	GO:0043227	Membrane-bounded organelle
PP2C06	39947.Q0JLP9	GO Component	GO:0043229	Intracellular organelle
PP2C06	39947.Q0JLP9	GO Component	GO:0043231	Intracellular membrane-bounded organelle
PP2C06	39947.Q0JLP9	GO Component	GO:0110165	Cellular anatomical entity
PP2C06	39947.Q0JLP9	STRING clusters	CL:5307	Mixed, incl. Sigma factor PP2C-like phosphatases, and Positive regulation of proteasomal ubiquitin-dependent protein catabolic process
PP2C06	39947.Q0JLP9	STRING clusters	CL:5309	Mixed, incl. Abscisic acid signaling pathway, and Positive regulation of proteasomal ubiquitin-dependent protein catabolic process
PP2C06	39947.Q0JLP9	STRING clusters	CL:5476	Mixed, incl. Abscisic acid signaling pathway, and Abscisic acid binding
PP2C06	39947.Q0JLP9	STRING clusters	CL:5479	Abscisic acid signaling pathway, and Abscisic acid binding
PP2C06	39947.Q0JLP9	STRING clusters	CL:5483	Abscisic acid signaling pathway, and Abscisic acid binding
PP2C06	39947.Q0JLP9	STRING clusters	CL:5486	Abscisic acid signaling pathway, and Abscisic acid binding
PP2C06	39947.Q0JLP9	STRING clusters	CL:5487	Abscisic acid signaling pathway, and Abscisic acid binding
PP2C06	39947.Q0JLP9	STRING clusters	CL:5489	Abscisic acid signaling pathway, and Peptidyl-threonine dephosphorylation
PP2C06	39947.Q0JLP9	STRING clusters	CL:5492	Mixed, incl. Protein phosphatase inhibitor, and Polyketide cyclase / dehydrase and lipid transport
PP2C06	39947.Q0JLP9	KEGG	map04016	MAPK signaling pathway - plant
PP2C06	39947.Q0JLP9	KEGG	map04075	Plant hormone signal transduction
PP2C06	39947.Q0JLP9	COMPARTMENTS	GOCC:0005622	Intracellular
PP2C06	39947.Q0JLP9	COMPARTMENTS	GOCC:0005634	Nucleus
PP2C06	39947.Q0JLP9	COMPARTMENTS	GOCC:0005737	Cytoplasm
PP2C06	39947.Q0JLP9	COMPARTMENTS	GOCC:0005829	Cytosol
PP2C06	39947.Q0JLP9	COMPARTMENTS	GOCC:0043226	Organelle
PP2C06	39947.Q0JLP9	COMPARTMENTS	GOCC:0043227	Membrane-bounded organelle
PP2C06	39947.Q0JLP9	COMPARTMENTS	GOCC:0043229	Intracellular organelle
PP2C06	39947.Q0JLP9	COMPARTMENTS	GOCC:0043231	Intracellular membrane-bounded organelle
PP2C06	39947.Q0JLP9	COMPARTMENTS	GOCC:0110165	Cellular anatomical entity
PP2C06	39947.Q0JLP9	UniProt Keywords	KW-0378	Hydrolase
PP2C06	39947.Q0JLP9	UniProt Keywords	KW-0460	Magnesium
PP2C06	39947.Q0JLP9	UniProt Keywords	KW-0464	Manganese
PP2C06	39947.Q0JLP9	UniProt Keywords	KW-0479	Metal-binding
PP2C06	39947.Q0JLP9	UniProt Keywords	KW-0539	Nucleus
PP2C06	39947.Q0JLP9	UniProt Keywords	KW-0904	Protein phosphatase
PP2C06	39947.Q0JLP9	UniProt Keywords	KW-0938	Abscisic acid signaling pathway
PP2C06	39947.Q0JLP9	UniProt Keywords	KW-0963	Cytoplasm
PP2C06	39947.Q0JLP9	InterPro	IPR000222	PPM-type phosphatase, divalent cation binding
PP2C06	39947.Q0JLP9	InterPro	IPR001932	PPM-type phosphatase-like domain
PP2C06	39947.Q0JLP9	InterPro	IPR015655	Protein phosphatase 2C family
PP2C06	39947.Q0JLP9	InterPro	IPR036457	PPM-type phosphatase-like domain superfamily
PP2C06	39947.Q0JLP9	SMART	SM00331	Sigma factor PP2C-like phosphatases
PP2C30	39947.Q84JI0	GO Process	GO:0006470	Protein dephosphorylation
PP2C30	39947.Q84JI0	GO Process	GO:0006793	Phosphorus metabolic process
PP2C30	39947.Q84JI0	GO Process	GO:0006796	Phosphate-containing compound metabolic process
PP2C30	39947.Q84JI0	GO Process	GO:0006807	Nitrogen compound metabolic process
PP2C30	39947.Q84JI0	GO Process	GO:0007154	Cell communication
PP2C30	39947.Q84JI0	GO Process	GO:0007165	Signal transduction
PP2C30	39947.Q84JI0	GO Process	GO:0007275	Multicellular organism development
PP2C30	39947.Q84JI0	GO Process	GO:0008152	Metabolic process
PP2C30	39947.Q84JI0	GO Process	GO:0009719	Response to endogenous stimulus
PP2C30	39947.Q84JI0	GO Process	GO:0009725	Response to hormone
PP2C30	39947.Q84JI0	GO Process	GO:0009737	Response to abscisic acid
PP2C30	39947.Q84JI0	GO Process	GO:0009738	Abscisic acid-activated signaling pathway
PP2C30	39947.Q84JI0	GO Process	GO:0009755	Hormone-mediated signaling pathway
PP2C30	39947.Q84JI0	GO Process	GO:0009791	Post-embryonic development
PP2C30	39947.Q84JI0	GO Process	GO:0009845	Seed germination
PP2C30	39947.Q84JI0	GO Process	GO:0009987	Cellular process
PP2C30	39947.Q84JI0	GO Process	GO:0010033	Response to organic substance
PP2C30	39947.Q84JI0	GO Process	GO:0016311	Dephosphorylation
PP2C30	39947.Q84JI0	GO Process	GO:0019538	Protein metabolic process
PP2C30	39947.Q84JI0	GO Process	GO:0023052	Signaling
PP2C30	39947.Q84JI0	GO Process	GO:0032501	Multicellular organismal process
PP2C30	39947.Q84JI0	GO Process	GO:0032502	Developmental process
PP2C30	39947.Q84JI0	GO Process	GO:0032870	Cellular response to hormone stimulus
PP2C30	39947.Q84JI0	GO Process	GO:0033993	Response to lipid
PP2C30	39947.Q84JI0	GO Process	GO:0035970	Peptidyl-threonine dephosphorylation
PP2C30	39947.Q84JI0	GO Process	GO:0036211	Protein modification process
PP2C30	39947.Q84JI0	GO Process	GO:0042221	Response to chemical
PP2C30	39947.Q84JI0	GO Process	GO:0043170	Macromolecule metabolic process
PP2C30	39947.Q84JI0	GO Process	GO:0043412	Macromolecule modification
PP2C30	39947.Q84JI0	GO Process	GO:0044237	Cellular metabolic process
PP2C30	39947.Q84JI0	GO Process	GO:0044238	Primary metabolic process
PP2C30	39947.Q84JI0	GO Process	GO:0048856	Anatomical structure development
PP2C30	39947.Q84JI0	GO Process	GO:0050789	Regulation of biological process
PP2C30	39947.Q84JI0	GO Process	GO:0050794	Regulation of cellular process
PP2C30	39947.Q84JI0	GO Process	GO:0050896	Response to stimulus
PP2C30	39947.Q84JI0	GO Process	GO:0051716	Cellular response to stimulus
PP2C30	39947.Q84JI0	GO Process	GO:0065007	Biological regulation
PP2C30	39947.Q84JI0	GO Process	GO:0070887	Cellular response to chemical stimulus
PP2C30	39947.Q84JI0	GO Process	GO:0071215	Cellular response to abscisic acid stimulus
PP2C30	39947.Q84JI0	GO Process	GO:0071310	Cellular response to organic substance
PP2C30	39947.Q84JI0	GO Process	GO:0071396	Cellular response to lipid
PP2C30	39947.Q84JI0	GO Process	GO:0071495	Cellular response to endogenous stimulus
PP2C30	39947.Q84JI0	GO Process	GO:0071704	Organic substance metabolic process
PP2C30	39947.Q84JI0	GO Process	GO:0090351	Seedling development
PP2C30	39947.Q84JI0	GO Process	GO:0097305	Response to alcohol
PP2C30	39947.Q84JI0	GO Process	GO:0097306	Cellular response to alcohol
PP2C30	39947.Q84JI0	GO Process	GO:1901564	Organonitrogen compound metabolic process
PP2C30	39947.Q84JI0	GO Process	GO:1901700	Response to oxygen-containing compound
PP2C30	39947.Q84JI0	GO Process	GO:1901701	Cellular response to oxygen-containing compound
PP2C30	39947.Q84JI0	GO Function	GO:0003824	Catalytic activity
PP2C30	39947.Q84JI0	GO Function	GO:0004721	Phosphoprotein phosphatase activity
PP2C30	39947.Q84JI0	GO Function	GO:0004722	Protein serine/threonine phosphatase activity
PP2C30	39947.Q84JI0	GO Function	GO:0005488	Binding
PP2C30	39947.Q84JI0	GO Function	GO:0016787	Hydrolase activity
PP2C30	39947.Q84JI0	GO Function	GO:0016788	Hydrolase activity, acting on ester bonds
PP2C30	39947.Q84JI0	GO Function	GO:0016791	Phosphatase activity
PP2C30	39947.Q84JI0	GO Function	GO:0017018	Myosin phosphatase activity
PP2C30	39947.Q84JI0	GO Function	GO:0042578	Phosphoric ester hydrolase activity
PP2C30	39947.Q84JI0	GO Function	GO:0043167	Ion binding
PP2C30	39947.Q84JI0	GO Function	GO:0043169	Cation binding
PP2C30	39947.Q84JI0	GO Function	GO:0046872	Metal ion binding
PP2C30	39947.Q84JI0	GO Function	GO:0140096	Catalytic activity, acting on a protein
PP2C30	39947.Q84JI0	GO Component	GO:0005622	Intracellular anatomical structure
PP2C30	39947.Q84JI0	GO Component	GO:0005634	Nucleus
PP2C30	39947.Q84JI0	GO Component	GO:0043226	Organelle
PP2C30	39947.Q84JI0	GO Component	GO:0043227	Membrane-bounded organelle
PP2C30	39947.Q84JI0	GO Component	GO:0043229	Intracellular organelle
PP2C30	39947.Q84JI0	GO Component	GO:0043231	Intracellular membrane-bounded organelle
PP2C30	39947.Q84JI0	GO Component	GO:0110165	Cellular anatomical entity
PP2C30	39947.Q84JI0	STRING clusters	CL:5307	Mixed, incl. Sigma factor PP2C-like phosphatases, and Positive regulation of proteasomal ubiquitin-dependent protein catabolic process
PP2C30	39947.Q84JI0	STRING clusters	CL:5309	Mixed, incl. Abscisic acid signaling pathway, and Positive regulation of proteasomal ubiquitin-dependent protein catabolic process
PP2C30	39947.Q84JI0	STRING clusters	CL:5476	Mixed, incl. Abscisic acid signaling pathway, and Abscisic acid binding
PP2C30	39947.Q84JI0	STRING clusters	CL:5479	Abscisic acid signaling pathway, and Abscisic acid binding
PP2C30	39947.Q84JI0	STRING clusters	CL:5483	Abscisic acid signaling pathway, and Abscisic acid binding
PP2C30	39947.Q84JI0	STRING clusters	CL:5486	Abscisic acid signaling pathway, and Abscisic acid binding
PP2C30	39947.Q84JI0	STRING clusters	CL:5487	Abscisic acid signaling pathway, and Abscisic acid binding
PP2C30	39947.Q84JI0	STRING clusters	CL:5489	Abscisic acid signaling pathway, and Peptidyl-threonine dephosphorylation
PP2C30	39947.Q84JI0	STRING clusters	CL:5510	Abscisic acid signaling pathway
PP2C30	39947.Q84JI0	KEGG	map04016	MAPK signaling pathway - plant
PP2C30	39947.Q84JI0	KEGG	map04075	Plant hormone signal transduction
PP2C30	39947.Q84JI0	COMPARTMENTS	GOCC:0005622	Intracellular
PP2C30	39947.Q84JI0	COMPARTMENTS	GOCC:0005634	Nucleus
PP2C30	39947.Q84JI0	COMPARTMENTS	GOCC:0043226	Organelle
PP2C30	39947.Q84JI0	COMPARTMENTS	GOCC:0043227	Membrane-bounded organelle
PP2C30	39947.Q84JI0	COMPARTMENTS	GOCC:0043229	Intracellular organelle
PP2C30	39947.Q84JI0	COMPARTMENTS	GOCC:0043231	Intracellular membrane-bounded organelle
PP2C30	39947.Q84JI0	COMPARTMENTS	GOCC:0110165	Cellular anatomical entity
PP2C30	39947.Q84JI0	UniProt Keywords	KW-0378	Hydrolase
PP2C30	39947.Q84JI0	UniProt Keywords	KW-0460	Magnesium
PP2C30	39947.Q84JI0	UniProt Keywords	KW-0464	Manganese
PP2C30	39947.Q84JI0	UniProt Keywords	KW-0479	Metal-binding
PP2C30	39947.Q84JI0	UniProt Keywords	KW-0539	Nucleus
PP2C30	39947.Q84JI0	UniProt Keywords	KW-0904	Protein phosphatase
PP2C30	39947.Q84JI0	UniProt Keywords	KW-0938	Abscisic acid signaling pathway
PP2C30	39947.Q84JI0	InterPro	IPR000222	PPM-type phosphatase, divalent cation binding
PP2C30	39947.Q84JI0	InterPro	IPR001932	PPM-type phosphatase-like domain
PP2C30	39947.Q84JI0	InterPro	IPR015655	Protein phosphatase 2C family
PP2C30	39947.Q84JI0	InterPro	IPR036457	PPM-type phosphatase-like domain superfamily
PP2C30	39947.Q84JI0	SMART	SM00331	Sigma factor PP2C-like phosphatases
Q6ER79_ORYSJ	39947.Q6ER79	GO Process	GO:0009987	Cellular process
Q6ER79_ORYSJ	39947.Q6ER79	GO Function	GO:0005488	Binding
Q6ER79_ORYSJ	39947.Q6ER79	GO Component	GO:0005622	Intracellular anatomical structure
Q6ER79_ORYSJ	39947.Q6ER79	GO Component	GO:0043226	Organelle
Q6ER79_ORYSJ	39947.Q6ER79	GO Component	GO:0110165	Cellular anatomical entity
Q6ER79_ORYSJ	39947.Q6ER79	STRING clusters	CL:3071	Mixed, incl. VQ motif-containing protein 8/17/18/20/21/25, and DNA binding domain
Q6ER79_ORYSJ	39947.Q6ER79	STRING clusters	CL:3072	VQ motif-containing protein 8/17/18/20/21/25, and WRKY transcription factor, plant
Q6ER79_ORYSJ	39947.Q6ER79	STRING clusters	CL:3076	VQ motif-containing protein 8/17/18/20/21/25, and WRKY transcription factor, plant
Q6ER79_ORYSJ	39947.Q6ER79	STRING clusters	CL:3079	Mixed, incl. VQ motif-containing protein 8/17/18/20/21/25, and Cellular heat acclimation
Q6ER79_ORYSJ	39947.Q6ER79	STRING clusters	CL:3081	VQ motif-containing protein 8/17/18/20/21/25, and Cellular heat acclimation
Q6ER79_ORYSJ	39947.Q6ER79	KEGG	map04016	MAPK signaling pathway - plant
Q6ER79_ORYSJ	39947.Q6ER79	Pfam	PF05678	VQ motif
Q6ER79_ORYSJ	39947.Q6ER79	InterPro	IPR008889	VQ
Q6ER79_ORYSJ	39947.Q6ER79	InterPro	IPR039607	VQ motif-containing protein 8/17/18/20/21/25
Q6K3D4_ORYSJ	39947.Q6K3D4	GO Process	GO:0006468	Protein phosphorylation
Q6K3D4_ORYSJ	39947.Q6K3D4	GO Process	GO:0006793	Phosphorus metabolic process
Q6K3D4_ORYSJ	39947.Q6K3D4	GO Process	GO:0006796	Phosphate-containing compound metabolic process
Q6K3D4_ORYSJ	39947.Q6K3D4	GO Process	GO:0006807	Nitrogen compound metabolic process
Q6K3D4_ORYSJ	39947.Q6K3D4	GO Process	GO:0007154	Cell communication
Q6K3D4_ORYSJ	39947.Q6K3D4	GO Process	GO:0007165	Signal transduction
Q6K3D4_ORYSJ	39947.Q6K3D4	GO Process	GO:0008152	Metabolic process
Q6K3D4_ORYSJ	39947.Q6K3D4	GO Process	GO:0009987	Cellular process
Q6K3D4_ORYSJ	39947.Q6K3D4	GO Process	GO:0016310	Phosphorylation
Q6K3D4_ORYSJ	39947.Q6K3D4	GO Process	GO:0018105	Peptidyl-serine phosphorylation
Q6K3D4_ORYSJ	39947.Q6K3D4	GO Process	GO:0018193	Peptidyl-amino acid modification
Q6K3D4_ORYSJ	39947.Q6K3D4	GO Process	GO:0018209	Peptidyl-serine modification
Q6K3D4_ORYSJ	39947.Q6K3D4	GO Process	GO:0019538	Protein metabolic process
Q6K3D4_ORYSJ	39947.Q6K3D4	GO Process	GO:0023052	Signaling
Q6K3D4_ORYSJ	39947.Q6K3D4	GO Process	GO:0036211	Protein modification process
Q6K3D4_ORYSJ	39947.Q6K3D4	GO Process	GO:0043170	Macromolecule metabolic process
Q6K3D4_ORYSJ	39947.Q6K3D4	GO Process	GO:0043412	Macromolecule modification
Q6K3D4_ORYSJ	39947.Q6K3D4	GO Process	GO:0044237	Cellular metabolic process
Q6K3D4_ORYSJ	39947.Q6K3D4	GO Process	GO:0044238	Primary metabolic process
Q6K3D4_ORYSJ	39947.Q6K3D4	GO Process	GO:0050789	Regulation of biological process
Q6K3D4_ORYSJ	39947.Q6K3D4	GO Process	GO:0050794	Regulation of cellular process
Q6K3D4_ORYSJ	39947.Q6K3D4	GO Process	GO:0050896	Response to stimulus
Q6K3D4_ORYSJ	39947.Q6K3D4	GO Process	GO:0051716	Cellular response to stimulus
Q6K3D4_ORYSJ	39947.Q6K3D4	GO Process	GO:0065007	Biological regulation
Q6K3D4_ORYSJ	39947.Q6K3D4	GO Process	GO:0071704	Organic substance metabolic process
Q6K3D4_ORYSJ	39947.Q6K3D4	GO Process	GO:1901564	Organonitrogen compound metabolic process
Q6K3D4_ORYSJ	39947.Q6K3D4	GO Function	GO:0000166	Nucleotide binding
Q6K3D4_ORYSJ	39947.Q6K3D4	GO Function	GO:0003824	Catalytic activity
Q6K3D4_ORYSJ	39947.Q6K3D4	GO Function	GO:0004672	Protein kinase activity
Q6K3D4_ORYSJ	39947.Q6K3D4	GO Function	GO:0004674	Protein serine/threonine kinase activity
Q6K3D4_ORYSJ	39947.Q6K3D4	GO Function	GO:0004690	Cyclic nucleotide-dependent protein kinase activity
Q6K3D4_ORYSJ	39947.Q6K3D4	GO Function	GO:0004691	cAMP-dependent protein kinase activity
Q6K3D4_ORYSJ	39947.Q6K3D4	GO Function	GO:0004721	Phosphoprotein phosphatase activity
Q6K3D4_ORYSJ	39947.Q6K3D4	GO Function	GO:0004722	Protein serine/threonine phosphatase activity
Q6K3D4_ORYSJ	39947.Q6K3D4	GO Function	GO:0005488	Binding
Q6K3D4_ORYSJ	39947.Q6K3D4	GO Function	GO:0005524	ATP binding
Q6K3D4_ORYSJ	39947.Q6K3D4	GO Function	GO:0016301	Kinase activity
Q6K3D4_ORYSJ	39947.Q6K3D4	GO Function	GO:0016740	Transferase activity
Q6K3D4_ORYSJ	39947.Q6K3D4	GO Function	GO:0016772	Transferase activity, transferring phosphorus-containing groups
Q6K3D4_ORYSJ	39947.Q6K3D4	GO Function	GO:0016773	Phosphotransferase activity, alcohol group as acceptor
Q6K3D4_ORYSJ	39947.Q6K3D4	GO Function	GO:0016787	Hydrolase activity
Q6K3D4_ORYSJ	39947.Q6K3D4	GO Function	GO:0016788	Hydrolase activity, acting on ester bonds
Q6K3D4_ORYSJ	39947.Q6K3D4	GO Function	GO:0016791	Phosphatase activity
Q6K3D4_ORYSJ	39947.Q6K3D4	GO Function	GO:0017018	Myosin phosphatase activity
Q6K3D4_ORYSJ	39947.Q6K3D4	GO Function	GO:0017076	Purine nucleotide binding
Q6K3D4_ORYSJ	39947.Q6K3D4	GO Function	GO:0030554	Adenyl nucleotide binding
Q6K3D4_ORYSJ	39947.Q6K3D4	GO Function	GO:0032553	Ribonucleotide binding
Q6K3D4_ORYSJ	39947.Q6K3D4	GO Function	GO:0032555	Purine ribonucleotide binding
Q6K3D4_ORYSJ	39947.Q6K3D4	GO Function	GO:0032559	Adenyl ribonucleotide binding
Q6K3D4_ORYSJ	39947.Q6K3D4	GO Function	GO:0035639	Purine ribonucleoside triphosphate binding
Q6K3D4_ORYSJ	39947.Q6K3D4	GO Function	GO:0036094	Small molecule binding
Q6K3D4_ORYSJ	39947.Q6K3D4	GO Function	GO:0042578	Phosphoric ester hydrolase activity
Q6K3D4_ORYSJ	39947.Q6K3D4	GO Function	GO:0043167	Ion binding
Q6K3D4_ORYSJ	39947.Q6K3D4	GO Function	GO:0043168	Anion binding
Q6K3D4_ORYSJ	39947.Q6K3D4	GO Function	GO:0043169	Cation binding
Q6K3D4_ORYSJ	39947.Q6K3D4	GO Function	GO:0046872	Metal ion binding
Q6K3D4_ORYSJ	39947.Q6K3D4	GO Function	GO:0097159	Organic cyclic compound binding
Q6K3D4_ORYSJ	39947.Q6K3D4	GO Function	GO:0097367	Carbohydrate derivative binding
Q6K3D4_ORYSJ	39947.Q6K3D4	GO Function	GO:0140096	Catalytic activity, acting on a protein
[truncated: 1,593 more rows]
